# Supplementary material for: Integrative Phosphoproteomics Links IL-23R Signaling with Metabolic Adaptation in Lymphocytes
Source: Sci Rep. 2016 Apr 15;6:24491. doi: 10.1038/srep24491 (PMC4832251; doi:10.1038/srep24491)
Supplement: Supplementary Table S1 [file srep24491-s2.xls]

## Sheet: Peptide Summary
								Observed in
Peptide	Protein Accession	Protein_Description	Start	End	Observed Phospho-sites	IMAC_A	IMAC_B	IMAC_C	TiO_A	TiO_B
WTGPEISPNTSGSSPVIHFTPSDLEVR	A0AVK6	RecName: Full=Transcription factor E2F8; Short=E2F-8; taxon_id:9606 Homo sapiens	345	371	S358	X	X
SHMSGSPGPGGSNTAPSTPVIGGSDKPGMEEK	A0FGR8	RecName: Full=Extended synaptotagmin-2; Short=E-Syt2; AltName: Full=Chr2Syt; taxon_id:9606 Homo sapiens	688	719	S693; T701	X	X	X
SSSSLLASPGHISVK	A0FGR8	RecName: Full=Extended synaptotagmin-2; Short=E-Syt2; AltName: Full=Chr2Syt; taxon_id:9606 Homo sapiens	736	750	S738; S739	X	X	X
EPTPSIASDISLPIATQELR	A0FGR8	RecName: Full=Extended synaptotagmin-2; Short=E-Syt2; AltName: Full=Chr2Syt; taxon_id:9606 Homo sapiens	751	770	S758; S761	X	X	X	X	X
NRHSPDHPGMGSSQASSSSSLR	A0JLT2	RecName: Full=Mediator of RNA polymerase II transcription subunit 19; AltName: Full=Lung cancer metastasis-related protein 1; AltName: Full=Mediator complex subunit 19; taxon_id:9606 Homo sapiens	223	244	S226	X	X	X
EYYSTESEPLTNGGQKPSSSDTFFR	A0JNW5	RecName: Full=UHRF1-binding protein 1-like; taxon_id:9606 Homo sapiens	771	795	T775	X	X
SPVSESVSPVVPDYLPTENGDFLSSK	A0JNW5	RecName: Full=UHRF1-binding protein 1-like; taxon_id:9606 Homo sapiens	884	909	S889	X
EDSNILSFDSDGNQNILSSTLTSK	A0JNW5	RecName: Full=UHRF1-binding protein 1-like; taxon_id:9606 Homo sapiens	1015	1038	S1021; S1024	X			X
EALSHSFNTAIIPRPEGNAQLDK	A1A4S6	RecName: Full=Rho GTPase-activating protein 10; AltName: Full=GTPase regulator associated with focal adhesion kinase 2; AltName: Full=Graf-related protein 2; AltName: Full=Rho-type GTPase-activating protein 10; taxon_id:9606 Homo sapiens	371	393	S376	X
TPPDTTFPEPTCLSASPPNAPPR	A1A4S6	RecName: Full=Rho GTPase-activating protein 10; AltName: Full=GTPase regulator associated with focal adhesion kinase 2; AltName: Full=Graf-related protein 2; AltName: Full=Rho-type GTPase-activating protein 10; taxon_id:9606 Homo sapiens	576	598	S591	X	X	X
DFPDSFQAGSPGHLGVIR	A1YPR0	RecName: Full=Zinc finger and BTB domain-containing protein 7C; AltName: Full=Affected by papillomavirus DNA integration in ME180 cells protein 1; Short=APM-1; AltName: Full=Zinc finger and BTB domain-containing protein 36; AltName: Full=Zinc finger protein 857C; taxon_id:9606 Homo sapiens	206	223	S215	X	X	X
MVVSMPNLQDIAMPELAPR	A2RUS2	RecName: Full=DENN domain-containing protein 3; taxon_id:9606 Homo sapiens	469	487	S472	X	X
LYSLLGIDLTAPSNNSSPRDSPCK	A3KN83	RecName: Full=Protein strawberry notch homolog 1; AltName: Full=Monocyte protein 3; Short=MOP-3; taxon_id:9606 Homo sapiens	677	700	S693; S697	X	X
LYSLLGIDLTAPSNNSSPR	A3KN83	RecName: Full=Protein strawberry notch homolog 1; AltName: Full=Monocyte protein 3; Short=MOP-3; taxon_id:9606 Homo sapiens	677	695	S689; S693	X	X	X	X	X
LYSLLGIDLTAPSNNSSPRDSPCKENK	A3KN83	RecName: Full=Protein strawberry notch homolog 1; AltName: Full=Monocyte protein 3; Short=MOP-3; taxon_id:9606 Homo sapiens	677	703	T686; S689; S693; S697	X	X
SIDPDSIQSALLASGLGSK	A3KN83	RecName: Full=Protein strawberry notch homolog 1; AltName: Full=Monocyte protein 3; Short=MOP-3; taxon_id:9606 Homo sapiens	794	812	S794	X	X
RPSFSSTPVISPAPNSTPANSNTNSNSSLITSQDAVER	A3KN83	RecName: Full=Protein strawberry notch homolog 1; AltName: Full=Monocyte protein 3; Short=MOP-3; taxon_id:9606 Homo sapiens	813	850	S815	X
TVTVTRPTGVSFKK	A5YKK6	RecName: Full=CCR4-NOT transcription complex subunit 1; AltName: Full=CCR4-associated factor 1; AltName: Full=Negative regulator of transcription subunit 1 homolog; Short=NOT1H; Short=hNOT1; taxon_id:9606 Homo sapiens	1051	1064	S1061			X
TVTVTRPTGVSFK	A5YKK6	RecName: Full=CCR4-NOT transcription complex subunit 1; AltName: Full=CCR4-associated factor 1; AltName: Full=Negative regulator of transcription subunit 1 homolog; Short=NOT1H; Short=hNOT1; taxon_id:9606 Homo sapiens	1051	1063	S1061	X	X	X
SLEPPPGSPGEAPLAGAAPSLQDEVR	A6NC98	RecName: Full=Coiled-coil domain-containing protein 88B; AltName: Full=Brain leucine zipper domain-containing protein; AltName: Full=Hook-related protein 3; Short=HkRP3; taxon_id:9606 Homo sapiens	429	454	S436	X	X	X
EDPVLPVLEEAPQTPVAFDHSPQGLVQK	A6NC98	RecName: Full=Coiled-coil domain-containing protein 88B; AltName: Full=Brain leucine zipper domain-containing protein; AltName: Full=Hook-related protein 3; Short=HkRP3; taxon_id:9606 Homo sapiens	494	521	S514	X
RSSLQSPASVAPPQGPGTK	A6NC98	RecName: Full=Coiled-coil domain-containing protein 88B; AltName: Full=Brain leucine zipper domain-containing protein; AltName: Full=Hook-related protein 3; Short=HkRP3; taxon_id:9606 Homo sapiens	595	613	S597; S600	X	X	X	X	X
SSLQSPASVAPPQGPGTK	A6NC98	RecName: Full=Coiled-coil domain-containing protein 88B; AltName: Full=Brain leucine zipper domain-containing protein; AltName: Full=Hook-related protein 3; Short=HkRP3; taxon_id:9606 Homo sapiens	596	613	S597; S600	X	X	X
LGADGAGSTESLGGPPETELPEGR	A6NC98	RecName: Full=Coiled-coil domain-containing protein 88B; AltName: Full=Brain leucine zipper domain-containing protein; AltName: Full=Hook-related protein 3; Short=HkRP3; taxon_id:9606 Homo sapiens	1338	1361	S1348			X
RVEELERSLSK	A6NCC3	RecName: Full=Golgin subfamily A member 8O; AltName: Full=Golgin subfamily A member 6-like protein 11; taxon_id:9606 Homo sapiens	276	286	S283			X
SIPQLDLGWPDTIAYR	A6ND36	RecName: Full=Protein FAM83G; taxon_id:9606 Homo sapiens	127	142	S127	X	X
ESQTHKPQTLSSFYSSSRPTTASQR	A7E2V4	RecName: Full=Zinc finger SWIM domain-containing protein 8; taxon_id:9606 Homo sapiens	1015	1039	S1037		X
NVPESSPHSPCEGLPSEAALTPRPEGK	A7E2V4	RecName: Full=Zinc finger SWIM domain-containing protein 8; taxon_id:9606 Homo sapiens	1084	1110	S1092	X	X
GWGSPGRPK	A7E2V4	RecName: Full=Zinc finger SWIM domain-containing protein 8; taxon_id:9606 Homo sapiens	1127	1135	S1130			X
HTGMASIDSSAPETTSDSSPTLSR	A7E2V4	RecName: Full=Zinc finger SWIM domain-containing protein 8; taxon_id:9606 Homo sapiens	1138	1161	S1156	X	X	X
SADSPPGCSGQALSLAPTPAEHGR	A7XYQ1	RecName: Full=Sine oculis-binding protein homolog; AltName: Full=Jackson circler protein 1; taxon_id:9606 Homo sapiens	594	617	S594; S597	X	X
SSSMSSLTGAYTSGIPSSSR	A8CG34	RecName: Full=Nuclear envelope pore membrane protein POM 121C; AltName: Full=Nuclear pore membrane protein 121-2; Short=POM121-2; AltName: Full=Pore membrane protein of 121 kDa C; taxon_id:9606 Homo sapiens	368	387	S368; S372	X	X
VCDFHLNHQQPSPTSVLPTEVAAPPLEK	A8K0R7	RecName: Full=Zinc finger protein 839; AltName: Full=Renal carcinoma antigen NY-REN-50; taxon_id:9606 Homo sapiens	659	686	T672	X
TSPPQPVNPPRPFK	A8MW92	RecName: Full=PHD finger protein 20-like protein 1; taxon_id:9606 Homo sapiens	394	407	S395	X	X
HYAGDVTYSVEGFIDK	B0I1T2	RecName: Full=Unconventional myosin-Ig; Contains: RecName: Full=Minor histocompatibility antigen HA-2; Short=mHag HA-2; taxon_id:9606 Homo sapiens	519	534	S527	X
HYAGDVTYSVEGFIDKNR	B0I1T2	RecName: Full=Unconventional myosin-Ig; Contains: RecName: Full=Minor histocompatibility antigen HA-2; Short=mHag HA-2; taxon_id:9606 Homo sapiens	519	536	S527			X
NSMVALVENLASK	B0I1T2	RecName: Full=Unconventional myosin-Ig; Contains: RecName: Full=Minor histocompatibility antigen HA-2; Short=mHag HA-2; taxon_id:9606 Homo sapiens	582	594	S583	X	X
AAVSALLEQHGLQGDVAFGHSK	B0I1T2	RecName: Full=Unconventional myosin-Ig; Contains: RecName: Full=Minor histocompatibility antigen HA-2; Short=mHag HA-2; taxon_id:9606 Homo sapiens	669	690	S689		X
DYLSSATDNPTASSLFAQR	B0I1T2	RecName: Full=Unconventional myosin-Ig; Contains: RecName: Full=Minor histocompatibility antigen HA-2; Short=mHag HA-2; taxon_id:9606 Homo sapiens	838	856	T844; S851	X	X
RLISVEPRPEQPEPDFR	B0I1T2	RecName: Full=Unconventional myosin-Ig; Contains: RecName: Full=Minor histocompatibility antigen HA-2; Short=mHag HA-2; taxon_id:9606 Homo sapiens	989	1005	S992			X
GSFTLLWPSR	B0I1T2	RecName: Full=Unconventional myosin-Ig; Contains: RecName: Full=Minor histocompatibility antigen HA-2; Short=mHag HA-2; taxon_id:9606 Homo sapiens	1009	1018	S1010			X
RWSTELVPEGLQSPR	B2RTY4	RecName: Full=Unconventional myosin-IXa; AltName: Full=Unconventional myosin-9a; taxon_id:9606 Homo sapiens	1305	1319	T1308		X
GNYPGPSSPVVVR	B2RTY4	RecName: Full=Unconventional myosin-IXa; AltName: Full=Unconventional myosin-9a; taxon_id:9606 Homo sapiens	2287	2299	S2294		X
KQQDSLDVVDSSVSSLCLSNTASSHGTR	B2RTY4	RecName: Full=Unconventional myosin-IXa; AltName: Full=Unconventional myosin-9a; taxon_id:9606 Homo sapiens	2421	2448	S2425		X
EGWAFLPESPHTR	B7Z1M9	RecName: Full=C2 calcium-dependent domain-containing protein 4D; taxon_id:9606 Homo sapiens	89	101	S97	X
TLQVVPPSDPDPLLASWHGGTGTSPPR	C9J069	RecName: Full=Uncharacterized protein C9orf172; taxon_id:9606 Homo sapiens	411	437	T431; T433	X
TSSPRSPPSSSEIFTPAHEENVR	C9JLW8	RecName: Full=Protein FAM195B; taxon_id:9606 Homo sapiens	16	38	S17; S18	X
SPPSSSEIFTPAHEENVR	C9JLW8	RecName: Full=Protein FAM195B; taxon_id:9606 Homo sapiens	21	38	S21	X	X
SFHGPHTTCLHAACGPVR	H0YL14	RecName: Full=Protein C9orf69; AltName: Full=Herpes virus UL25-binding protein; taxon_id:9606 Homo sapiens	12	29	S12			X
IPTPGASPQLRPR	M0R1G4	RecName: Full=Uncharacterized protein ENSP00000471857; taxon_id:9606 Homo sapiens	30	42	T32	X
QAGLALSPQR	M0R1G4	RecName: Full=Uncharacterized protein ENSP00000471857; taxon_id:9606 Homo sapiens	43	52	S49			X
TSFHGETQIPGAPEGR	M0R1G4	RecName: Full=Uncharacterized protein ENSP00000471857; taxon_id:9606 Homo sapiens	150	165	S151	X
ARPSQFPEQSSSAQQNGSVSDISPVQAAK	O00139	RecName: Full=Kinesin-like protein KIF2A; AltName: Full=Kinesin-2; Short=hK2; taxon_id:9606 Homo sapiens	118	146	S140	X			X
DFRGSLDYRPLTTADPIDEHR	O00139	RecName: Full=Kinesin-like protein KIF2A; AltName: Full=Kinesin-2; Short=hK2; taxon_id:9606 Homo sapiens	203	223	S207; T215	X	X	X
GSLDYRPLTTADPIDEHR	O00139	RecName: Full=Kinesin-like protein KIF2A; AltName: Full=Kinesin-2; Short=hK2; taxon_id:9606 Homo sapiens	206	223	S207	X
GSYVSIHSSGFR	O00148	RecName: Full=ATP-dependent RNA helicase DDX39A; EC=3.6.4.13; AltName: Full=DEAD box protein 39; AltName: Full=Nuclear RNA helicase URH49; taxon_id:9606 Homo sapiens	36	47	S37		X
NCPHVVVGTPGR	O00148	RecName: Full=ATP-dependent RNA helicase DDX39A; EC=3.6.4.13; AltName: Full=DEAD box protein 39; AltName: Full=Nuclear RNA helicase URH49; taxon_id:9606 Homo sapiens	163	174	T171	X		X
SEHKVWSPLVTEEGKR	O00151	RecName: Full=PDZ and LIM domain protein 1; AltName: Full=C-terminal LIM domain protein 1; AltName: Full=Elfin; AltName: Full=LIM domain protein CLP-36; taxon_id:9606 Homo sapiens	84	99	S90			X
SEHKVWSPLVTEEGK	O00151	RecName: Full=PDZ and LIM domain protein 1; AltName: Full=C-terminal LIM domain protein 1; AltName: Full=Elfin; AltName: Full=LIM domain protein CLP-36; taxon_id:9606 Homo sapiens	84	98	S90			X
MNLASEPQEVLHIGSAHNR	O00151	RecName: Full=PDZ and LIM domain protein 1; AltName: Full=C-terminal LIM domain protein 1; AltName: Full=Elfin; AltName: Full=LIM domain protein CLP-36; taxon_id:9606 Homo sapiens	104	122	S118	X	X
SAMPFTASPASSTTAR	O00151	RecName: Full=PDZ and LIM domain protein 1; AltName: Full=C-terminal LIM domain protein 1; AltName: Full=Elfin; AltName: Full=LIM domain protein CLP-36; taxon_id:9606 Homo sapiens	123	138	S130	X
TLTVSVGDGLPKSSKPTR	O00160	RecName: Full=Unconventional myosin-If; AltName: Full=Myosin-Ie; taxon_id:9606 Homo sapiens	910	927	S922			X
GGPLPLEIMSGGGTHRPPR	O00160	RecName: Full=Unconventional myosin-If; AltName: Full=Myosin-Ie; taxon_id:9606 Homo sapiens	964	982	S973			X
ARPPSEHNTEFLNVPDQGMAGMQR	O00160	RecName: Full=Unconventional myosin-If; AltName: Full=Myosin-Ie; taxon_id:9606 Homo sapiens	997	1020	S1001; T1005	X	X	X
TTWGDGGENSPCNVVSK	O00161	RecName: Full=Synaptosomal-associated protein 23; Short=SNAP-23; AltName: Full=Vesicle-membrane fusion protein SNAP-23; taxon_id:9606 Homo sapiens	101	117	S110			X
SAMDSPVPASMFAPEPSSPGAAR	O00178	RecName: Full=GTP-binding protein 1; Short=G-protein 1; Short=GP-1; Short=GP1; taxon_id:9606 Homo sapiens	8	30	S25	X	X	X	X	X
LLQTTNNSPMNSKPQQIK	O00178	RecName: Full=GTP-binding protein 1; Short=G-protein 1; Short=GP-1; Short=GP1; taxon_id:9606 Homo sapiens	573	590	S580	X	X	X
TSLSALTQLMK	O00186	RecName: Full=Syntaxin-binding protein 3; AltName: Full=Platelet Sec1 protein; Short=PSP; AltName: Full=Protein unc-18 homolog 3; Short=Unc18-3; AltName: Full=Protein unc-18 homolog C; Short=Unc-18C; taxon_id:9606 Homo sapiens	322	332	S323	X	X
EWPYCSQCPAVWNGSGAVSAR	O00186	RecName: Full=Syntaxin-binding protein 3; AltName: Full=Platelet Sec1 protein; Short=PSP; AltName: Full=Protein unc-18 homolog 3; Short=Unc18-3; AltName: Full=Protein unc-18 homolog C; Short=Unc-18C; taxon_id:9606 Homo sapiens	494	514	S512		X
SASPDDDLGSSNWEAADLGNEER	O00193	RecName: Full=Small acidic protein; taxon_id:9606 Homo sapiens	15	37	S17			X
EASIDILHSIVK	O00231	RecName: Full=26S proteasome non-ATPase regulatory subunit 11; AltName: Full=26S proteasome regulatory subunit RPN6; AltName: Full=26S proteasome regulatory subunit S9; AltName: Full=26S proteasome regulatory subunit p44.5; taxon_id:9606 Homo sapiens	21	32	S23	X
EAASILQELQVETYGSMEKK	O00232	RecName: Full=26S proteasome non-ATPase regulatory subunit 12; AltName: Full=26S proteasome regulatory subunit RPN5; AltName: Full=26S proteasome regulatory subunit p55; taxon_id:9606 Homo sapiens	161	180	S176	X
EAASILQELQVETYGSMEK	O00232	RecName: Full=26S proteasome non-ATPase regulatory subunit 12; AltName: Full=26S proteasome regulatory subunit RPN5; AltName: Full=26S proteasome regulatory subunit p55; taxon_id:9606 Homo sapiens	161	179	S176	X
VCIESEHSMDTLLATLK	O00244	RecName: Full=Copper transport protein ATOX1; AltName: Full=Metal transport protein ATX1; taxon_id:9606 Homo sapiens	40	56	S47; T50	X	X
GDQPAASGDSDDDEPPPLPR	O00264	RecName: Full=Membrane-associated progesterone receptor component 1; Short=mPR; taxon_id:9606 Homo sapiens	48	67	S57	X	X		X
EGEEPTVYSDEEEPKDESAR	O00264	RecName: Full=Membrane-associated progesterone receptor component 1; Short=mPR; taxon_id:9606 Homo sapiens	173	192	S181	X
DVTNFTVGGFAPMSPR	O00267	RecName: Full=Transcription elongation factor SPT5; Short=hSPT5; AltName: Full=DRB sensitivity-inducing factor 160 kDa subunit; Short=DSIF p160; AltName: Full=DRB sensitivity-inducing factor large subunit; Short=DSIF large subunit; AltName: Full=Tat-cotransactivator 1 protein; Short=Tat-CT1 protein; taxon_id:9606 Homo sapiens	653	668	S666	X
VVSISSEHLEPITPTK	O00267	RecName: Full=Transcription elongation factor SPT5; Short=hSPT5; AltName: Full=DRB sensitivity-inducing factor 160 kDa subunit; Short=DSIF p160; AltName: Full=DRB sensitivity-inducing factor large subunit; Short=DSIF large subunit; AltName: Full=Tat-cotransactivator 1 protein; Short=Tat-CT1 protein; taxon_id:9606 Homo sapiens	1022	1037	T1034	X	X
SPGVQPQLVLGGAAQTASLGTATAVQTGTPQR	O00268	RecName: Full=Transcription initiation factor TFIID subunit 4; AltName: Full=RNA polymerase II TBP-associated factor subunit C; AltName: Full=TBP-associated factor 4; AltName: Full=Transcription initiation factor TFIID 130 kDa subunit; Short=TAF(II)130; Short=TAFII-130; Short=TAFII130; AltName: Full=Transcription initiation factor TFIID 135 kDa subunit; Short=TAF(II)135; Short=TAFII-135; Short=TA…	543	574	S543		X	X
ASCLVQTPPGQYSGNSFK	O00311	RecName: Full=Cell division cycle 7-related protein kinase; Short=CDC7-related kinase; Short=HsCdc7; Short=huCdc7; EC=2.7.11.1; taxon_id:9606 Homo sapiens	497	514	T503; S512	X	X
VNWLAHNVSKDNRQ	O00329	RecName: Full=Phosphatidylinositol 4,5-bisphosphate 3-kinase catalytic subunit delta isoform; Short=PI3-kinase subunit delta; Short=PI3K-delta; Short=PI3Kdelta; Short=PtdIns-3-kinase subunit delta; EC=2.7.1.153; AltName: Full=Phosphatidylinositol 4,5-bisphosphate 3-kinase 110 kDa catalytic subunit delta; Short=PtdIns-3-kinase subunit p110-delta; Short=p110delta; taxon_id:9606 Homo sapiens	1031	1044	S1039			X
LEGVDGGQSPR	O00418	RecName: Full=Eukaryotic elongation factor 2 kinase; Short=eEF-2 kinase; Short=eEF-2K; EC=2.7.11.20; AltName: Full=Calcium/calmodulin-dependent eukaryotic elongation factor 2 kinase; taxon_id:9606 Homo sapiens	10	20	S18		X
YSSSGSPANSFHFK	O00418	RecName: Full=Eukaryotic elongation factor 2 kinase; Short=eEF-2 kinase; Short=eEF-2K; EC=2.7.11.20; AltName: Full=Calcium/calmodulin-dependent eukaryotic elongation factor 2 kinase; taxon_id:9606 Homo sapiens	69	82	S74	X	X	X
LLQSAKTILR	O00418	RecName: Full=Eukaryotic elongation factor 2 kinase; Short=eEF-2 kinase; Short=eEF-2K; EC=2.7.11.20; AltName: Full=Calcium/calmodulin-dependent eukaryotic elongation factor 2 kinase; taxon_id:9606 Homo sapiens	342	351	T348			X
SKPIPIMPASPQKGHAVNLLDVPVPVAR	O00429	RecName: Full=Dynamin-1-like protein; EC=3.6.5.5; AltName: Full=Dnm1p/Vps1p-like protein; Short=DVLP; AltName: Full=Dynamin family member proline-rich carboxyl-terminal domain less; Short=Dymple; AltName: Full=Dynamin-like protein; AltName: Full=Dynamin-like protein 4; AltName: Full=Dynamin-like protein IV; Short=HdynIV; AltName: Full=Dynamin-related protein 1; taxon_id:9606 Homo sapiens	607	634	S616			X
SKPIPIMPASPQK	O00429	RecName: Full=Dynamin-1-like protein; EC=3.6.5.5; AltName: Full=Dnm1p/Vps1p-like protein; Short=DVLP; AltName: Full=Dynamin family member proline-rich carboxyl-terminal domain less; Short=Dymple; AltName: Full=Dynamin-like protein; AltName: Full=Dynamin-like protein 4; AltName: Full=Dynamin-like protein IV; Short=HdynIV; AltName: Full=Dynamin-related protein 1; taxon_id:9606 Homo sapiens	607	619	S616	X	X	X	X
NTPHRGSSAGGGGSGAAAATAATAGGQHR	O00458	RecName: Full=Interferon-related developmental regulator 1; AltName: Full=Nerve growth factor-inducible protein PC4; taxon_id:9606 Homo sapiens	8	36	S21			X
QNSGNSISLDFEPSIEYQFVER	O00463	RecName: Full=TNF receptor-associated factor 5; AltName: Full=RING finger protein 84; taxon_id:9606 Homo sapiens	17	38	S19	X
LIPSVGSPASSTPLPPDGTGPNSTPNNR	O00512	RecName: Full=B-cell CLL/lymphoma 9 protein; Short=B-cell lymphoma 9 protein; Short=Bcl-9; AltName: Full=Protein legless homolog; taxon_id:9606 Homo sapiens	285	312	S291	X
KPLDISVAGSQVHSPGINPLK	O00512	RecName: Full=B-cell CLL/lymphoma 9 protein; Short=B-cell lymphoma 9 protein; Short=Bcl-9; AltName: Full=Protein legless homolog; taxon_id:9606 Homo sapiens	844	864	S857		X	X
SPPVLGSAAASPVHLK	O00512	RecName: Full=B-cell CLL/lymphoma 9 protein; Short=B-cell lymphoma 9 protein; Short=Bcl-9; AltName: Full=Protein legless homolog; taxon_id:9606 Homo sapiens	907	922	S917	X	X	X
VCSESSTHFATLTAR	O00522	RecName: Full=Krev interaction trapped protein 1; Short=Krev interaction trapped 1; AltName: Full=Cerebral cavernous malformations 1 protein; taxon_id:9606 Homo sapiens	141	155	T151; T153		X	X
KLSGDQITLPTTVDYSSVPK	O00559	RecName: Full=Receptor-binding cancer antigen expressed on SiSo cells; AltName: Full=Cancer-associated surface antigen RCAS1; AltName: Full=Estrogen receptor-binding fragment-associated gene 9 protein; taxon_id:9606 Homo sapiens	34	53	S36	X	X	X	X	X
LSGDQITLPTTVDYSSVPK	O00559	RecName: Full=Receptor-binding cancer antigen expressed on SiSo cells; AltName: Full=Cancer-associated surface antigen RCAS1; AltName: Full=Estrogen receptor-binding fragment-associated gene 9 protein; taxon_id:9606 Homo sapiens	35	53	S36	X
SSYSSQHGGAVSPQSLSEWR	O00562	RecName: Full=Membrane-associated phosphatidylinositol transfer protein 1; AltName: Full=Drosophila retinal degeneration B homolog; AltName: Full=Phosphatidylinositol transfer protein, membrane-associated 1; Short=PITPnm 1; AltName: Full=Pyk2 N-terminal domain-interacting receptor 2; Short=NIR-2; taxon_id:9606 Homo sapiens	315	334	S319	X	X
WNSNDFIDAFASPVEAEGTPEPGAEAAK	O00562	RecName: Full=Membrane-associated phosphatidylinositol transfer protein 1; AltName: Full=Drosophila retinal degeneration B homolog; AltName: Full=Phosphatidylinositol transfer protein, membrane-associated 1; Short=PITPnm 1; AltName: Full=Pyk2 N-terminal domain-interacting receptor 2; Short=NIR-2; taxon_id:9606 Homo sapiens	371	398	S373	X
SQDHIPLAALPLLATSSSR	O00562	RecName: Full=Membrane-associated phosphatidylinositol transfer protein 1; AltName: Full=Drosophila retinal degeneration B homolog; AltName: Full=Phosphatidylinositol transfer protein, membrane-associated 1; Short=PITPnm 1; AltName: Full=Pyk2 N-terminal domain-interacting receptor 2; Short=NIR-2; taxon_id:9606 Homo sapiens	509	527	S509	X
RGSMNNELLSPEFGPVR	O00562	RecName: Full=Membrane-associated phosphatidylinositol transfer protein 1; AltName: Full=Drosophila retinal degeneration B homolog; AltName: Full=Phosphatidylinositol transfer protein, membrane-associated 1; Short=PITPnm 1; AltName: Full=Pyk2 N-terminal domain-interacting receptor 2; Short=NIR-2; taxon_id:9606 Homo sapiens	591	607	S593	X	X
RGSMNNELLSPEFGPVRDPLADGVEGLGR	O00562	RecName: Full=Membrane-associated phosphatidylinositol transfer protein 1; AltName: Full=Drosophila retinal degeneration B homolog; AltName: Full=Phosphatidylinositol transfer protein, membrane-associated 1; Short=PITPnm 1; AltName: Full=Pyk2 N-terminal domain-interacting receptor 2; Short=NIR-2; taxon_id:9606 Homo sapiens	591	619	S593	X	X	X
RASTAFCPPAASSEAPDGPSSTAR	O00562	RecName: Full=Membrane-associated phosphatidylinositol transfer protein 1; AltName: Full=Drosophila retinal degeneration B homolog; AltName: Full=Phosphatidylinositol transfer protein, membrane-associated 1; Short=PITPnm 1; AltName: Full=Pyk2 N-terminal domain-interacting receptor 2; Short=NIR-2; taxon_id:9606 Homo sapiens	662	685	T665	X
ERPQLAECEEPSIYSPAFPR	O00562	RecName: Full=Membrane-associated phosphatidylinositol transfer protein 1; AltName: Full=Drosophila retinal degeneration B homolog; AltName: Full=Phosphatidylinositol transfer protein, membrane-associated 1; Short=PITPnm 1; AltName: Full=Pyk2 N-terminal domain-interacting receptor 2; Short=NIR-2; taxon_id:9606 Homo sapiens	882	901	S896	X	X
SFSKEELMSSDLEETAGSTSIPK	O00567	RecName: Full=Nucleolar protein 56; AltName: Full=Nucleolar protein 5A; taxon_id:9606 Homo sapiens	511	533	S513	X	X
GKSSFFSDR	O00571	RecName: Full=ATP-dependent RNA helicase DDX3X; EC=3.6.4.13; AltName: Full=DEAD box protein 3, X-chromosomal; AltName: Full=DEAD box, X isoform; AltName: Full=Helicase-like protein 2; Short=HLP2; taxon_id:9606 Homo sapiens	80	88	S83			X
ELDLFLAYYVQEQDSGQSGSPSHNDPAKNPPGYLEDSFVK	O00712	RecName: Full=Nuclear factor 1 B-type; Short=NF1-B; Short=Nuclear factor 1/B; AltName: Full=CCAAT-box-binding transcription factor; Short=CTF; AltName: Full=Nuclear factor I/B; Short=NF-I/B; Short=NFI-B; AltName: Full=TGGCA-binding protein; taxon_id:9606 Homo sapiens	175	214	S196			X
TISIDENMEPSPTGDFYPSPSSPAAGSR	O00712	RecName: Full=Nuclear factor 1 B-type; Short=NF1-B; Short=Nuclear factor 1/B; AltName: Full=CCAAT-box-binding transcription factor; Short=CTF; AltName: Full=Nuclear factor I/B; Short=NF-I/B; Short=NFI-B; AltName: Full=TGGCA-binding protein; taxon_id:9606 Homo sapiens	274	301	S300		X
SAYPPPAPAYALSSPR	O14497	RecName: Full=AT-rich interactive domain-containing protein 1A; Short=ARID domain-containing protein 1A; AltName: Full=B120; AltName: Full=BRG1-associated factor 250; Short=BAF250; AltName: Full=BRG1-associated factor 250a; Short=BAF250A; AltName: Full=Osa homolog 1; Short=hOSA1; AltName: Full=SWI-like protein; AltName: Full=SWI/SNF complex protein p270; AltName: Full=SWI/SNF-related, matrix-asso…	220	235	S233	X	X	X
SHHAPMSPGSSGGGGQPLAR	O14497	RecName: Full=AT-rich interactive domain-containing protein 1A; Short=ARID domain-containing protein 1A; AltName: Full=B120; AltName: Full=BRG1-associated factor 250; Short=BAF250; AltName: Full=BRG1-associated factor 250a; Short=BAF250A; AltName: Full=Osa homolog 1; Short=hOSA1; AltName: Full=SWI-like protein; AltName: Full=SWI/SNF complex protein p270; AltName: Full=SWI/SNF-related, matrix-asso…	357	376	S363	X	X	X
GPSPSPVGSPASVAQSR	O14497	RecName: Full=AT-rich interactive domain-containing protein 1A; Short=ARID domain-containing protein 1A; AltName: Full=B120; AltName: Full=BRG1-associated factor 250; Short=BAF250; AltName: Full=BRG1-associated factor 250a; Short=BAF250A; AltName: Full=Osa homolog 1; Short=hOSA1; AltName: Full=SWI-like protein; AltName: Full=SWI/SNF complex protein p270; AltName: Full=SWI/SNF-related, matrix-asso…	694	710	S696	X	X	X	X	X
NPQMPQYSSPQPGSALSPR	O14497	RecName: Full=AT-rich interactive domain-containing protein 1A; Short=ARID domain-containing protein 1A; AltName: Full=B120; AltName: Full=BRG1-associated factor 250; Short=BAF250; AltName: Full=BRG1-associated factor 250a; Short=BAF250A; AltName: Full=Osa homolog 1; Short=hOSA1; AltName: Full=SWI-like protein; AltName: Full=SWI/SNF complex protein p270; AltName: Full=SWI/SNF-related, matrix-asso…	756	774	S772	X	X	X
SNSVGIQDAFNDGSDSTFQK	O14497	RecName: Full=AT-rich interactive domain-containing protein 1A; Short=ARID domain-containing protein 1A; AltName: Full=B120; AltName: Full=BRG1-associated factor 250; Short=BAF250; AltName: Full=BRG1-associated factor 250a; Short=BAF250A; AltName: Full=Osa homolog 1; Short=hOSA1; AltName: Full=SWI-like protein; AltName: Full=SWI/SNF complex protein p270; AltName: Full=SWI/SNF-related, matrix-asso…	1182	1201	S1184	X	X	X	X
RNSMTPNPGYQPSMNTSDMMGR	O14497	RecName: Full=AT-rich interactive domain-containing protein 1A; Short=ARID domain-containing protein 1A; AltName: Full=B120; AltName: Full=BRG1-associated factor 250; Short=BAF250; AltName: Full=BRG1-associated factor 250a; Short=BAF250A; AltName: Full=Osa homolog 1; Short=hOSA1; AltName: Full=SWI-like protein; AltName: Full=SWI/SNF complex protein p270; AltName: Full=SWI/SNF-related, matrix-asso…	1202	1223	S1204; T1206	X	X
NSMTPNPGYQPSMNTSDMMGR	O14497	RecName: Full=AT-rich interactive domain-containing protein 1A; Short=ARID domain-containing protein 1A; AltName: Full=B120; AltName: Full=BRG1-associated factor 250; Short=BAF250; AltName: Full=BRG1-associated factor 250a; Short=BAF250A; AltName: Full=Osa homolog 1; Short=hOSA1; AltName: Full=SWI-like protein; AltName: Full=SWI/SNF complex protein p270; AltName: Full=SWI/SNF-related, matrix-asso…	1203	1223	S1204; T1206	X	X
MSYEPNKDPYGSMR	O14497	RecName: Full=AT-rich interactive domain-containing protein 1A; Short=ARID domain-containing protein 1A; AltName: Full=B120; AltName: Full=BRG1-associated factor 250; Short=BAF250; AltName: Full=BRG1-associated factor 250a; Short=BAF250A; AltName: Full=Osa homolog 1; Short=hOSA1; AltName: Full=SWI-like protein; AltName: Full=SWI/SNF complex protein p270; AltName: Full=SWI/SNF-related, matrix-asso…	1224	1237	S1235		X
HDSYGNQFSTQGTPSGSPFPSQQTTMYQQQQQNYK	O14497	RecName: Full=AT-rich interactive domain-containing protein 1A; Short=ARID domain-containing protein 1A; AltName: Full=B120; AltName: Full=BRG1-associated factor 250; Short=BAF250; AltName: Full=BRG1-associated factor 250a; Short=BAF250A; AltName: Full=Osa homolog 1; Short=hOSA1; AltName: Full=SWI-like protein; AltName: Full=SWI/SNF complex protein p270; AltName: Full=SWI/SNF-related, matrix-asso…	1336	1370	Y1339; S1352		X	X
TSPSKSPFLHSGMK	O14497	RecName: Full=AT-rich interactive domain-containing protein 1A; Short=ARID domain-containing protein 1A; AltName: Full=B120; AltName: Full=BRG1-associated factor 250; Short=BAF250; AltName: Full=BRG1-associated factor 250a; Short=BAF250A; AltName: Full=Osa homolog 1; Short=hOSA1; AltName: Full=SWI-like protein; AltName: Full=SWI/SNF complex protein p270; AltName: Full=SWI/SNF-related, matrix-asso…	1599	1612	S1600; S1604	X	X	X
TLLDPGRFSK	O14497	RecName: Full=AT-rich interactive domain-containing protein 1A; Short=ARID domain-containing protein 1A; AltName: Full=B120; AltName: Full=BRG1-associated factor 250; Short=BAF250; AltName: Full=BRG1-associated factor 250a; Short=BAF250A; AltName: Full=Osa homolog 1; Short=hOSA1; AltName: Full=SWI-like protein; AltName: Full=SWI/SNF complex protein p270; AltName: Full=SWI/SNF-related, matrix-asso…	1743	1752	S1751	X
FPFGISPAQSHR	O14497	RecName: Full=AT-rich interactive domain-containing protein 1A; Short=ARID domain-containing protein 1A; AltName: Full=B120; AltName: Full=BRG1-associated factor 250; Short=BAF250; AltName: Full=BRG1-associated factor 250a; Short=BAF250A; AltName: Full=Osa homolog 1; Short=hOSA1; AltName: Full=SWI-like protein; AltName: Full=SWI/SNF complex protein p270; AltName: Full=SWI/SNF-related, matrix-asso…	1939	1950	S1944	X	X
GLTSPHPPTPPPPPR	O14512	RecName: Full=Suppressor of cytokine signaling 7; Short=SOCS-7; AltName: Full=Nck, Ash and phospholipase C gamma-binding protein; AltName: Full=Nck-associated protein 4; Short=NAP-4; taxon_id:9606 Homo sapiens	299	313	T307	X
SSSCGDTELLGQATLPVGSPSRPLSR	O14523	RecName: Full=C2 domain-containing protein 2-like; AltName: Full=Transmembrane protein 24; taxon_id:9606 Homo sapiens	356	381	S374	X	X
ALGPAATMAVELHYEEGSPR	O14523	RecName: Full=C2 domain-containing protein 2-like; AltName: Full=Transmembrane protein 24; taxon_id:9606 Homo sapiens	394	413	S411	X
QKEAGLSQSHDDLSNATATPSVR	O14523	RecName: Full=C2 domain-containing protein 2-like; AltName: Full=Transmembrane protein 24; taxon_id:9606 Homo sapiens	654	676	S662			X
EAGLSQSHDDLSNATATPSVR	O14523	RecName: Full=C2 domain-containing protein 2-like; AltName: Full=Transmembrane protein 24; taxon_id:9606 Homo sapiens	656	676	S662	X		X
SLSPSPLGSSAASTALERPSFLSQTGHGVSR	O14526	RecName: Full=FCH domain only protein 1; taxon_id:9606 Homo sapiens	583	613	S585	X	X
LGSSDILNYSGNLMEPPFQNQK	O14530	RecName: Full=Thioredoxin domain-containing protein 9; AltName: Full=ATP-binding protein associated with cell differentiation; AltName: Full=Protein 1-4; taxon_id:9606 Homo sapiens	179	200	S188	X
ALPSLNTGSSSPR	O14545	RecName: Full=TRAF-type zinc finger domain-containing protein 1; AltName: Full=Protein FLN29; taxon_id:9606 Homo sapiens	317	329	S327	X	X	X
LDSQPQETSPELPR	O14545	RecName: Full=TRAF-type zinc finger domain-containing protein 1; AltName: Full=Protein FLN29; taxon_id:9606 Homo sapiens	407	420	S415	X	X	X
STSGPRPGCQPSSPCVPK	O14545	RecName: Full=TRAF-type zinc finger domain-containing protein 1; AltName: Full=Protein FLN29; taxon_id:9606 Homo sapiens	468	485	S470	X
SPEHQPSAMSLLAPPSSR	O14578	RecName: Full=Citron Rho-interacting kinase; Short=CRIK; EC=2.7.11.1; AltName: Full=Serine/threonine-protein kinase 21; taxon_id:9606 Homo sapiens	1322	1339	S1322	X	X
VASSPAPPEGPSHPR	O14578	RecName: Full=Citron Rho-interacting kinase; Short=CRIK; EC=2.7.11.1; AltName: Full=Serine/threonine-protein kinase 21; taxon_id:9606 Homo sapiens	1937	1951	S1940	X
DKSPGRPLER	O14578	RecName: Full=Citron Rho-interacting kinase; Short=CRIK; EC=2.7.11.1; AltName: Full=Serine/threonine-protein kinase 21; taxon_id:9606 Homo sapiens	1969	1978	S1971	X
ERSPGRLFEDSSR	O14578	RecName: Full=Citron Rho-interacting kinase; Short=CRIK; EC=2.7.11.1; AltName: Full=Serine/threonine-protein kinase 21; taxon_id:9606 Homo sapiens	1991	2003	S1993			X
RDSIVAELDREMSR	O14579	RecName: Full=Coatomer subunit epsilon; AltName: Full=Epsilon-coat protein; Short=Epsilon-COP; taxon_id:9606 Homo sapiens	97	110	S99			X
DAHRSHPFIK	O14579	RecName: Full=Coatomer subunit epsilon; AltName: Full=Epsilon-coat protein; Short=Epsilon-COP; taxon_id:9606 Homo sapiens	279	288	S283			X
DCLCQLCAQPMSSSPK	O14639	RecName: Full=Actin-binding LIM protein 1; Short=abLIM-1; AltName: Full=Actin-binding LIM protein family member 1; AltName: Full=Actin-binding double zinc finger protein; AltName: Full=LIMAB1; AltName: Full=Limatin; taxon_id:9606 Homo sapiens	203	218	S216		X
TASLPGYGR	O14639	RecName: Full=Actin-binding LIM protein 1; Short=abLIM-1; AltName: Full=Actin-binding LIM protein family member 1; AltName: Full=Actin-binding double zinc finger protein; AltName: Full=LIMAB1; AltName: Full=Limatin; taxon_id:9606 Homo sapiens	653	661	S655			X
GVSMPNMLEPK	O14639	RecName: Full=Actin-binding LIM protein 1; Short=abLIM-1; AltName: Full=Actin-binding LIM protein family member 1; AltName: Full=Actin-binding double zinc finger protein; AltName: Full=LIMAB1; AltName: Full=Limatin; taxon_id:9606 Homo sapiens	704	714	S706			X
QLLAEQVSSHITSSPLHSR	O14662	RecName: Full=Syntaxin-16; Short=Syn16; taxon_id:9606 Homo sapiens	22	40	S35	X	X	X
HYEGLSYNVDSLHQK	O14672	RecName: Full=Disintegrin and metalloproteinase domain-containing protein 10; Short=ADAM 10; EC=3.4.24.81; AltName: Full=CDw156; AltName: Full=Kuzbanian protein homolog; AltName: Full=Mammalian disintegrin-metalloprotease; AltName: CD_antigen=CD156c; Flags: Precursor; taxon_id:9606 Homo sapiens	31	45	S41		X
TVYLQSALSSSTSAEKFPSPHPSPAK	O14681	RecName: Full=Etoposide-induced protein 2.4 homolog; AltName: Full=p53-induced gene 8 protein; taxon_id:9606 Homo sapiens	308	333	S326; S330	X	X
GSPVLLDPEELAPVTPMEVYPECK	O14686	RecName: Full=Histone-lysine N-methyltransferase 2D; Short=Lysine N-methyltransferase 2D; EC=2.1.1.43; AltName: Full=ALL1-related protein; AltName: Full=Myeloid/lymphoid or mixed-lineage leukemia protein 2; taxon_id:9606 Homo sapiens	1150	1173	S1151	X	X
QTAGQGSPCEEQEEPRAPVAPTPPTLIK	O14686	RecName: Full=Histone-lysine N-methyltransferase 2D; Short=Lysine N-methyltransferase 2D; EC=2.1.1.43; AltName: Full=ALL1-related protein; AltName: Full=Myeloid/lymphoid or mixed-lineage leukemia protein 2; taxon_id:9606 Homo sapiens	1174	1201	S1180			X
NLTMSPLHK	O14686	RecName: Full=Histone-lysine N-methyltransferase 2D; Short=Lysine N-methyltransferase 2D; EC=2.1.1.43; AltName: Full=ALL1-related protein; AltName: Full=Myeloid/lymphoid or mixed-lineage leukemia protein 2; taxon_id:9606 Homo sapiens	1602	1610	S1606	X
HQPSTPDPFLKPR	O14686	RecName: Full=Histone-lysine N-methyltransferase 2D; Short=Lysine N-methyltransferase 2D; EC=2.1.1.43; AltName: Full=ALL1-related protein; AltName: Full=Myeloid/lymphoid or mixed-lineage leukemia protein 2; taxon_id:9606 Homo sapiens	2236	2248	T2240	X	X	X
ASEPLLSPPPFGESR	O14686	RecName: Full=Histone-lysine N-methyltransferase 2D; Short=Lysine N-methyltransferase 2D; EC=2.1.1.43; AltName: Full=ALL1-related protein; AltName: Full=Myeloid/lymphoid or mixed-lineage leukemia protein 2; taxon_id:9606 Homo sapiens	2268	2282	S2274			X
KEELGASSPSYGPPNLGFVDSPSSGTHLGGLELK	O14686	RecName: Full=Histone-lysine N-methyltransferase 2D; Short=Lysine N-methyltransferase 2D; EC=2.1.1.43; AltName: Full=ALL1-related protein; AltName: Full=Myeloid/lymphoid or mixed-lineage leukemia protein 2; taxon_id:9606 Homo sapiens	2289	2322	S2298; S2309	X
FQSPDPYSRPPSRPQSR	O14686	RecName: Full=Histone-lysine N-methyltransferase 2D; Short=Lysine N-methyltransferase 2D; EC=2.1.1.43; AltName: Full=ALL1-related protein; AltName: Full=Myeloid/lymphoid or mixed-lineage leukemia protein 2; taxon_id:9606 Homo sapiens	2444	2460	S2459		X
VEEGGRHPSPCQFTIATPK	O14686	RecName: Full=Histone-lysine N-methyltransferase 2D; Short=Lysine N-methyltransferase 2D; EC=2.1.1.43; AltName: Full=ALL1-related protein; AltName: Full=Myeloid/lymphoid or mixed-lineage leukemia protein 2; taxon_id:9606 Homo sapiens	3122	3140	S3130			X
HPSPCQFTIATPK	O14686	RecName: Full=Histone-lysine N-methyltransferase 2D; Short=Lysine N-methyltransferase 2D; EC=2.1.1.43; AltName: Full=ALL1-related protein; AltName: Full=Myeloid/lymphoid or mixed-lineage leukemia protein 2; taxon_id:9606 Homo sapiens	3128	3140	S3130	X	X
VLSSPQLAQQGQGLMGHR	O14686	RecName: Full=Histone-lysine N-methyltransferase 2D; Short=Lysine N-methyltransferase 2D; EC=2.1.1.43; AltName: Full=ALL1-related protein; AltName: Full=Myeloid/lymphoid or mixed-lineage leukemia protein 2; taxon_id:9606 Homo sapiens	3834	3851	S3837	X		X
RPSQLPSPSSQLPTEAQLPPTHPGTPKPQGPTLEPPPGR	O14686	RecName: Full=Histone-lysine N-methyltransferase 2D; Short=Lysine N-methyltransferase 2D; EC=2.1.1.43; AltName: Full=ALL1-related protein; AltName: Full=Myeloid/lymphoid or mixed-lineage leukemia protein 2; taxon_id:9606 Homo sapiens	4319	4357	S4325	X
VSPAAAQLADTLFSK	O14686	RecName: Full=Histone-lysine N-methyltransferase 2D; Short=Lysine N-methyltransferase 2D; EC=2.1.1.43; AltName: Full=ALL1-related protein; AltName: Full=Myeloid/lymphoid or mixed-lineage leukemia protein 2; taxon_id:9606 Homo sapiens	4358	4372	S4359	X
SLDLLAALPTPPHNQTEDVR	O14686	RecName: Full=Histone-lysine N-methyltransferase 2D; Short=Lysine N-methyltransferase 2D; EC=2.1.1.43; AltName: Full=ALL1-related protein; AltName: Full=Myeloid/lymphoid or mixed-lineage leukemia protein 2; taxon_id:9606 Homo sapiens	4673	4692	T4682	X	X
IPNSYEVLFPESPAR	O14686	RecName: Full=Histone-lysine N-methyltransferase 2D; Short=Lysine N-methyltransferase 2D; EC=2.1.1.43; AltName: Full=ALL1-related protein; AltName: Full=Myeloid/lymphoid or mixed-lineage leukemia protein 2; taxon_id:9606 Homo sapiens	4811	4825	S4822	X
GLEGKSPDTGPDWLK	O14686	RecName: Full=Histone-lysine N-methyltransferase 2D; Short=Lysine N-methyltransferase 2D; EC=2.1.1.43; AltName: Full=ALL1-related protein; AltName: Full=Myeloid/lymphoid or mixed-lineage leukemia protein 2; taxon_id:9606 Homo sapiens	4844	4858	S4849			X
IDLNLDISPQRPRPTLQLPLANDGGSR	O14733	RecName: Full=Dual specificity mitogen-activated protein kinase kinase 7; Short=MAP kinase kinase 7; Short=MAPKK 7; EC=2.7.12.2; AltName: Full=JNK-activating kinase 2; AltName: Full=MAPK/ERK kinase 7; Short=MEK 7; AltName: Full=Stress-activated protein kinase kinase 4; Short=SAPK kinase 4; Short=SAPKK-4; Short=SAPKK4; AltName: Full=c-Jun N-terminal kinase kinase 2; Short=JNK kinase 2; Short=JNKK …	28	54	S35	X	X
SPSSESSPQHPTPPARPR	O14733	RecName: Full=Dual specificity mitogen-activated protein kinase kinase 7; Short=MAP kinase kinase 7; Short=MAPKK 7; EC=2.7.12.2; AltName: Full=JNK-activating kinase 2; AltName: Full=MAPK/ERK kinase 7; Short=MEK 7; AltName: Full=Stress-activated protein kinase kinase 4; Short=SAPK kinase 4; Short=SAPKK-4; Short=SAPKK4; AltName: Full=c-Jun N-terminal kinase kinase 2; Short=JNK kinase 2; Short=JNKK …	55	72	S60; S61	X		X
KGPSGYGFNLHSDK	O14745	RecName: Full=Na(+)/H(+) exchange regulatory cofactor NHE-RF1; Short=NHERF-1; AltName: Full=Ezrin-radixin-moesin-binding phosphoprotein 50; Short=EBP50; AltName: Full=Regulatory cofactor of Na(+)/H(+) exchanger; AltName: Full=Sodium-hydrogen exchanger regulatory factor 1; AltName: Full=Solute carrier family 9 isoform A3 regulatory factor 1; taxon_id:9606 Homo sapiens	159	172	S162			X
ENSREALAEAALESPRPALVR	O14745	RecName: Full=Na(+)/H(+) exchange regulatory cofactor NHE-RF1; Short=NHERF-1; AltName: Full=Ezrin-radixin-moesin-binding phosphoprotein 50; Short=EBP50; AltName: Full=Regulatory cofactor of Na(+)/H(+) exchanger; AltName: Full=Sodium-hydrogen exchanger regulatory factor 1; AltName: Full=Solute carrier family 9 isoform A3 regulatory factor 1; taxon_id:9606 Homo sapiens	267	287	S269	X	X
EALAEAALESPRPALVR	O14745	RecName: Full=Na(+)/H(+) exchange regulatory cofactor NHE-RF1; Short=NHERF-1; AltName: Full=Ezrin-radixin-moesin-binding phosphoprotein 50; Short=EBP50; AltName: Full=Regulatory cofactor of Na(+)/H(+) exchanger; AltName: Full=Sodium-hydrogen exchanger regulatory factor 1; AltName: Full=Solute carrier family 9 isoform A3 regulatory factor 1; taxon_id:9606 Homo sapiens	271	287	S280	X	X	X	X
SASSDTSEELNSQDSPPK	O14745	RecName: Full=Na(+)/H(+) exchange regulatory cofactor NHE-RF1; Short=NHERF-1; AltName: Full=Ezrin-radixin-moesin-binding phosphoprotein 50; Short=EBP50; AltName: Full=Regulatory cofactor of Na(+)/H(+) exchanger; AltName: Full=Sodium-hydrogen exchanger regulatory factor 1; AltName: Full=Solute carrier family 9 isoform A3 regulatory factor 1; taxon_id:9606 Homo sapiens	288	305	S294	X
SASSDTSEELNSQDSPPKQDSTAPSSTSSSDPILDFNISLAMAK	O14745	RecName: Full=Na(+)/H(+) exchange regulatory cofactor NHE-RF1; Short=NHERF-1; AltName: Full=Ezrin-radixin-moesin-binding phosphoprotein 50; Short=EBP50; AltName: Full=Regulatory cofactor of Na(+)/H(+) exchanger; AltName: Full=Sodium-hydrogen exchanger regulatory factor 1; AltName: Full=Solute carrier family 9 isoform A3 regulatory factor 1; taxon_id:9606 Homo sapiens	288	331	S290; S291; T293; S294; S299	X	X	X	X	X
HIQSNLDFSPVNSASSEENVK	O14757	RecName: Full=Serine/threonine-protein kinase Chk1; EC=2.7.11.1; AltName: Full=CHK1 checkpoint homolog; AltName: Full=Cell cycle checkpoint kinase; AltName: Full=Checkpoint kinase-1; taxon_id:9606 Homo sapiens	293	313	S296; S301	X	X
DGSSKSDHEELSGSSTNLADHNPSSWR	O14770	RecName: Full=Homeobox protein Meis2; AltName: Full=Meis1-related protein 1; taxon_id:9606 Homo sapiens	193	219	S198	X	X
SDHEELSGSSTNLADHNPSSWR	O14770	RecName: Full=Homeobox protein Meis2; AltName: Full=Meis1-related protein 1; taxon_id:9606 Homo sapiens	198	219	S198	X	X
IQTAEGSPKQVFPSLK	O14796	RecName: Full=SH2 domain-containing protein 1B; AltName: Full=EWS/FLI1-activated transcript 2; Short=EAT-2; taxon_id:9606 Homo sapiens	65	80	T67			X
DGGNPFAEPSELDNPFQDPAVIQHRPSR	O14828	RecName: Full=Secretory carrier-associated membrane protein 3; Short=Secretory carrier membrane protein 3; taxon_id:9606 Homo sapiens	6	33	S32	X	X
KLSPTEPK	O14828	RecName: Full=Secretory carrier-associated membrane protein 3; Short=Secretory carrier membrane protein 3; taxon_id:9606 Homo sapiens	74	81	S76			X
NYGSYSTQASAAAATAELLK	O14828	RecName: Full=Secretory carrier-associated membrane protein 3; Short=Secretory carrier membrane protein 3; taxon_id:9606 Homo sapiens	82	101	T88	X
STSATDTHHVEMAR	O14874	RecName: Full=[3-methyl-2-oxobutanoate dehydrogenase [lipoamide]] kinase, mitochondrial; EC=2.7.11.4; AltName: Full=Branched-chain alpha-ketoacid dehydrogenase kinase; Short=BCKD-kinase; Short=BCKDHKIN; Flags: Precursor; taxon_id:9606 Homo sapiens	31	44	T35	X		X
KQSVNISLSGCQPAPEGYSPTLQWQQQQVAQFSTVR	O14893	RecName: Full=Gem-associated protein 2; Short=Gemin-2; AltName: Full=Component of gems 2; AltName: Full=Survival of motor neuron protein-interacting protein 1; Short=SMN-interacting protein 1; taxon_id:9606 Homo sapiens	79	114	S81		X
GPVSGSPDSMNASR	O14920	RecName: Full=Inhibitor of nuclear factor kappa-B kinase subunit beta; Short=I-kappa-B-kinase beta; Short=IKK-B; Short=IKK-beta; Short=IkBKB; EC=2.7.11.10; AltName: Full=I-kappa-B kinase 2; Short=IKK2; AltName: Full=Nuclear factor NF-kappa-B inhibitor kinase beta; Short=NFKBIKB; taxon_id:9606 Homo sapiens	667	680	S672		X
LSQPGQLMSQPSTASNSLPEPAKK	O14920	RecName: Full=Inhibitor of nuclear factor kappa-B kinase subunit beta; Short=I-kappa-B-kinase beta; Short=IKK-B; Short=IKK-beta; Short=IkBKB; EC=2.7.11.10; AltName: Full=I-kappa-B kinase 2; Short=IKK2; AltName: Full=Nuclear factor NF-kappa-B inhibitor kinase beta; Short=NFKBIKB; taxon_id:9606 Homo sapiens	681	704	S697	X	X
LSQPGQLMSQPSTASNSLPEPAK	O14920	RecName: Full=Inhibitor of nuclear factor kappa-B kinase subunit beta; Short=I-kappa-B-kinase beta; Short=IKK-B; Short=IKK-beta; Short=IkBKB; EC=2.7.11.10; AltName: Full=I-kappa-B kinase 2; Short=IKK2; AltName: Full=Nuclear factor NF-kappa-B inhibitor kinase beta; Short=NFKBIKB; taxon_id:9606 Homo sapiens	681	703	S697	X
TKPLASVTNANTSSTQAAPVAVTTPTVSSGQATPTSPIKK	O14974	RecName: Full=Protein phosphatase 1 regulatory subunit 12A; AltName: Full=Myosin phosphatase-targeting subunit 1; Short=Myosin phosphatase target subunit 1; AltName: Full=Protein phosphatase myosin-binding subunit; taxon_id:9606 Homo sapiens	374	413	S409	X	X
TGSYGALAEITASK	O14974	RecName: Full=Protein phosphatase 1 regulatory subunit 12A; AltName: Full=Myosin phosphatase-targeting subunit 1; Short=Myosin phosphatase target subunit 1; AltName: Full=Protein phosphatase myosin-binding subunit; taxon_id:9606 Homo sapiens	443	456	S445	X	X	X
RSTQGVTLTDLQEAEK	O14974	RecName: Full=Protein phosphatase 1 regulatory subunit 12A; AltName: Full=Myosin phosphatase-targeting subunit 1; Short=Myosin phosphatase target subunit 1; AltName: Full=Protein phosphatase myosin-binding subunit; taxon_id:9606 Homo sapiens	694	709	T696			X
STGVSFWTQDSDENEQEQQSDTEEGSNKK	O14974	RecName: Full=Protein phosphatase 1 regulatory subunit 12A; AltName: Full=Myosin phosphatase-targeting subunit 1; Short=Myosin phosphatase target subunit 1; AltName: Full=Protein phosphatase myosin-binding subunit; taxon_id:9606 Homo sapiens	852	880	S856	X
YETSSTSAGDRYDSLLGR	O14974	RecName: Full=Protein phosphatase 1 regulatory subunit 12A; AltName: Full=Myosin phosphatase-targeting subunit 1; Short=Myosin phosphatase target subunit 1; AltName: Full=Protein phosphatase myosin-binding subunit; taxon_id:9606 Homo sapiens	890	907	S903	X
ESPFSTSASPLLSGSQHFDVPPR	O14980	RecName: Full=Exportin-1; Short=Exp1; AltName: Full=Chromosome region maintenance 1 protein homolog; taxon_id:9606 Homo sapiens	383	405	S397	X	X
QMSVPGIFNPHEIPEEMCD	O14980	RecName: Full=Exportin-1; Short=Exp1; AltName: Full=Chromosome region maintenance 1 protein homolog; taxon_id:9606 Homo sapiens	1053	1071	S1055	X
LAVQNSSLHDIQHAPK	O14981	RecName: Full=TATA-binding protein-associated factor 172; EC=3.6.4.-; AltName: Full=ATP-dependent helicase BTAF1; AltName: Full=B-TFIID transcription factor-associated 170 kDa subunit; AltName: Full=TAF(II)170; AltName: Full=TBP-associated factor 172; Short=TAF-172; taxon_id:9606 Homo sapiens	1600	1615	S1606			X
MESPVSTPAVLPIHLLVPVVNNDISSPCEQIMVR	O15014	RecName: Full=Zinc finger protein 609; taxon_id:9606 Homo sapiens	250	283	S252	X
FCDSPTSDLEMR	O15014	RecName: Full=Zinc finger protein 609; taxon_id:9606 Homo sapiens	355	366	S358			X
TNSMGSATGPLPGTK	O15014	RecName: Full=Zinc finger protein 609; taxon_id:9606 Homo sapiens	465	479	S467	X	X
NCPSPVLIDCPHPNCNK	O15014	RecName: Full=Zinc finger protein 609; taxon_id:9606 Homo sapiens	488	504	S491	X	X	X
NCPSPVLIDCPHPNCNKK	O15014	RecName: Full=Zinc finger protein 609; taxon_id:9606 Homo sapiens	488	505	S491	X	X
LVEPHSPSPSSK	O15014	RecName: Full=Zinc finger protein 609; taxon_id:9606 Homo sapiens	571	582	S576	X	X	X
ELESPLTPGKVCR	O15014	RecName: Full=Zinc finger protein 609; taxon_id:9606 Homo sapiens	740	752	T746			X
AEADKIYSFTDNAPSPSIGGSSR	O15014	RecName: Full=Zinc finger protein 609; taxon_id:9606 Homo sapiens	790	812	S804			X
IYSFTDNAPSPSIGGSSR	O15014	RecName: Full=Zinc finger protein 609; taxon_id:9606 Homo sapiens	795	812	S804	X
LENTTPTQPLTPLHVVTQNGAEASSVK	O15014	RecName: Full=Zinc finger protein 609; taxon_id:9606 Homo sapiens	813	839	T819		X
APSLTDLVK	O15014	RecName: Full=Zinc finger protein 609; taxon_id:9606 Homo sapiens	1053	1061	T1057			X
SPPLQLSEAELLNQLQR	O15015	RecName: Full=Zinc finger protein 646; taxon_id:9606 Homo sapiens	930	946	S930		X
SPCHAGDCQLNGPTLSHMDSWDNR	O15015	RecName: Full=Zinc finger protein 646; taxon_id:9606 Homo sapiens	1496	1519	S1496	X	X
SQALGQSAPSLTASLK	O15021	RecName: Full=Microtubule-associated serine/threonine-protein kinase 4; EC=2.7.11.1; taxon_id:9606 Homo sapiens	200	215	S206	X		X
NFSPSASAHFSFAR	O15021	RecName: Full=Microtubule-associated serine/threonine-protein kinase 4; EC=2.7.11.1; taxon_id:9606 Homo sapiens	264	277	S266; S270	X	X	X
MHSPPTIVR	O15021	RecName: Full=Microtubule-associated serine/threonine-protein kinase 4; EC=2.7.11.1; taxon_id:9606 Homo sapiens	1420	1428	S1422			X
LLTCLGQNLHSPDLARPR	O15021	RecName: Full=Microtubule-associated serine/threonine-protein kinase 4; EC=2.7.11.1; taxon_id:9606 Homo sapiens	1940	1957	S1950	X	X	X
QNPHDGVVTPAASPSLPQPGLQMPGQWGPVQGGPQPSGQHR	O15027	RecName: Full=Protein transport protein Sec16A; AltName: Full=SEC16 homolog A; taxon_id:9606 Homo sapiens	11	51	T19; S23	X
IVNHWASPELR	O15027	RecName: Full=Protein transport protein Sec16A; AltName: Full=SEC16 homolog A; taxon_id:9606 Homo sapiens	130	140	S136	X		X
NEHRPASALVNPLAR	O15027	RecName: Full=Protein transport protein Sec16A; AltName: Full=SEC16 homolog A; taxon_id:9606 Homo sapiens	147	161	S153			X
GSVSQPSTPSPPKPTGIFQTSANSSFEPVK	O15027	RecName: Full=Protein transport protein Sec16A; AltName: Full=SEC16 homolog A; taxon_id:9606 Homo sapiens	408	437	S417		X
AGSALPGFANSPAGSTSVVLVPPAHGTLVPDGNK	O15027	RecName: Full=Protein transport protein Sec16A; AltName: Full=SEC16 homolog A; taxon_id:9606 Homo sapiens	769	802	S779; S785	X	X
TLENPVNVYNPSHSDSLASQQSVASHPR	O15027	RecName: Full=Protein transport protein Sec16A; AltName: Full=SEC16 homolog A; taxon_id:9606 Homo sapiens	823	850	Y831	X
AQQELVPPQQQASPPQLPK	O15027	RecName: Full=Protein transport protein Sec16A; AltName: Full=SEC16 homolog A; taxon_id:9606 Homo sapiens	879	897	S891	X	X	X	X	X
YRPYDGAASAYAQNYR	O15027	RecName: Full=Protein transport protein Sec16A; AltName: Full=SEC16 homolog A; taxon_id:9606 Homo sapiens	1021	1036	S1029		X
SLHSAHSLASR	O15027	RecName: Full=Protein transport protein Sec16A; AltName: Full=SEC16 homolog A; taxon_id:9606 Homo sapiens	1178	1188	S1187			X
SSLSSHSHQSQIYR	O15027	RecName: Full=Protein transport protein Sec16A; AltName: Full=SEC16 homolog A; taxon_id:9606 Homo sapiens	1190	1203	S1191		X
SHNVAAGSYEAPLPPGSFHGDFAYGTYR	O15027	RecName: Full=Protein transport protein Sec16A; AltName: Full=SEC16 homolog A; taxon_id:9606 Homo sapiens	1204	1231	S1220	X	X
SNFSSGPGFPEYGYPADTVWPAMEQVSSRPTSPEK	O15027	RecName: Full=Protein transport protein Sec16A; AltName: Full=SEC16 homolog A; taxon_id:9606 Homo sapiens	1232	1266	S1259; T1262	X	X
LLPSAPQTLPDGPLASPAR	O15027	RecName: Full=Protein transport protein Sec16A; AltName: Full=SEC16 homolog A; taxon_id:9606 Homo sapiens	1771	1789	S1786	X	X	X	X
ADSGPTQPPLSLSPAPETK	O15027	RecName: Full=Protein transport protein Sec16A; AltName: Full=SEC16 homolog A; taxon_id:9606 Homo sapiens	1893	1911	S1905	X	X	X
VLSSAASLPGSELPSSRPEGSQGGELSR	O15027	RecName: Full=Protein transport protein Sec16A; AltName: Full=SEC16 homolog A; taxon_id:9606 Homo sapiens	2087	2114	S2093; S2102	X	X
LHNGNASPPRVPSPPPAPEPPWHCGDR	O15037	RecName: Full=Protein KHNYN; AltName: Full=KH and NYN domain-containing protein; taxon_id:9606 Homo sapiens	347	373	S353; S359	X	X
VPSPPPAPEPPWHCGDR	O15037	RecName: Full=Protein KHNYN; AltName: Full=KH and NYN domain-containing protein; taxon_id:9606 Homo sapiens	357	373	S359	X	X
ESLCDSPHQNLSRPLLENK	O15042	RecName: Full=U2 snRNP-associated SURP motif-containing protein; AltName: Full=140 kDa Ser/Arg-rich domain protein; AltName: Full=U2-associated protein SR140; taxon_id:9606 Homo sapiens	62	80	S67	X		X
LYSILQGDSPTK	O15042	RecName: Full=U2 snRNP-associated SURP motif-containing protein; AltName: Full=140 kDa Ser/Arg-rich domain protein; AltName: Full=U2-associated protein SR140; taxon_id:9606 Homo sapiens	477	488	S485	X	X
SGSPAPETTNESVPFAQHSSLDSR	O15047	RecName: Full=Histone-lysine N-methyltransferase SETD1A; EC=2.1.1.43; AltName: Full=Lysine N-methyltransferase 2F; AltName: Full=SET domain-containing protein 1A; Short=hSET1A; AltName: Full=Set1/Ash2 histone methyltransferase complex subunit SET1; taxon_id:9606 Homo sapiens	468	491	S470	X		X
FSFLASDTEEEEENSSMVLGAR	O15047	RecName: Full=Histone-lysine N-methyltransferase SETD1A; EC=2.1.1.43; AltName: Full=Lysine N-methyltransferase 2F; AltName: Full=SET domain-containing protein 1A; Short=hSET1A; AltName: Full=Set1/Ash2 histone methyltransferase complex subunit SET1; taxon_id:9606 Homo sapiens	503	524	S508; T510		X
DTGSEVPSGSGHGPCTPPPAPANFEDVAPTGSGEPGATRESPK	O15047	RecName: Full=Histone-lysine N-methyltransferase SETD1A; EC=2.1.1.43; AltName: Full=Lysine N-methyltransferase 2F; AltName: Full=SET domain-containing protein 1A; Short=hSET1A; AltName: Full=Set1/Ash2 histone methyltransferase complex subunit SET1; taxon_id:9606 Homo sapiens	525	567	T540; T554	X	X
DTGSEVPSGSGHGPCTPPPAPANFEDVAPTGSGEPGATR	O15047	RecName: Full=Histone-lysine N-methyltransferase SETD1A; EC=2.1.1.43; AltName: Full=Lysine N-methyltransferase 2F; AltName: Full=SET domain-containing protein 1A; Short=hSET1A; AltName: Full=Set1/Ash2 histone methyltransferase complex subunit SET1; taxon_id:9606 Homo sapiens	525	563	T540	X	X
TVSFSAIEVVPAPEPPPATPPQAK	O15047	RecName: Full=Histone-lysine N-methyltransferase SETD1A; EC=2.1.1.43; AltName: Full=Lysine N-methyltransferase 2F; AltName: Full=SET domain-containing protein 1A; Short=hSET1A; AltName: Full=Set1/Ash2 histone methyltransferase complex subunit SET1; taxon_id:9606 Homo sapiens	1167	1190	T1185		X
SASDASISSGTHGQYSILQTAR	O15056	RecName: Full=Synaptojanin-2; EC=3.1.3.36; AltName: Full=Synaptic inositol 1,4,5-trisphosphate 5-phosphatase 2; taxon_id:9606 Homo sapiens	1122	1143	S1124	X	X
SPNRDFLTHVSAR	O15067	RecName: Full=Phosphoribosylformylglycinamidine synthase; Short=FGAM synthase; Short=FGAMS; EC=6.3.5.3; AltName: Full=Formylglycinamide ribotide amidotransferase; Short=FGARAT; AltName: Full=Formylglycinamide ribotide synthetase; taxon_id:9606 Homo sapiens	569	581	S569	X	X
TVSFEALPIMR	O15084	RecName: Full=Serine/threonine-protein phosphatase 6 regulatory ankyrin repeat subunit A; Short=PP6-ARS-A; Short=Serine/threonine-protein phosphatase 6 regulatory subunit ARS-A; AltName: Full=Ankyrin repeat domain-containing protein 28; AltName: Full=Phosphatase interactor targeting protein hnRNP K; Short=PITK; taxon_id:9606 Homo sapiens	1009	1019	S1011	X
NVPPGLDEYNPFSDSRTPPPGGVK	O15126	RecName: Full=Secretory carrier-associated membrane protein 1; Short=Secretory carrier membrane protein 1; taxon_id:9606 Homo sapiens	29	52	T45	X	X
TGASFQQAQEEFSQGIFSSR	O15127	RecName: Full=Secretory carrier-associated membrane protein 2; Short=Secretory carrier membrane protein 2; taxon_id:9606 Homo sapiens	293	312	S311	X	X
KASSEGGTAAGAGLDSLHK	O15143	RecName: Full=Actin-related protein 2/3 complex subunit 1B; AltName: Full=Arp2/3 complex 41 kDa subunit; AltName: Full=p41-ARC; taxon_id:9606 Homo sapiens	308	326	S311	X
QYLEAFATATASGVPNGEDSPPQVPLPPPPPPPPRPVAR	O15156	RecName: Full=Zinc finger and BTB domain-containing protein 7B; AltName: Full=Krueppel-related zinc finger protein cKrox; Short=hcKrox; AltName: Full=T-helper-inducing POZ/Krueppel-like factor; AltName: Full=Zinc finger and BTB domain-containing protein 15; AltName: Full=Zinc finger protein 67 homolog; Short=Zfp-67; AltName: Full=Zinc finger protein 857B; AltName: Full=Zinc finger protein Th-POK;…	161	199	S172		X
LLPCLHSFCQR	O15164	RecName: Full=Transcription intermediary factor 1-alpha; Short=TIF1-alpha; EC=6.3.2.-; AltName: Full=E3 ubiquitin-protein ligase TRIM24; AltName: Full=RING finger protein 82; AltName: Full=Tripartite motif-containing protein 24; taxon_id:9606 Homo sapiens	70	80	S76	X	X	X
TVQSPNSSVPSPGLAGPVTMTSVHPPIR	O15164	RecName: Full=Transcription intermediary factor 1-alpha; Short=TIF1-alpha; EC=6.3.2.-; AltName: Full=E3 ubiquitin-protein ligase TRIM24; AltName: Full=RING finger protein 82; AltName: Full=Tripartite motif-containing protein 24; taxon_id:9606 Homo sapiens	657	684	S664; S667	X	X	X
SILTSLLLNSSQSSTSEETVLR	O15164	RecName: Full=Transcription intermediary factor 1-alpha; Short=TIF1-alpha; EC=6.3.2.-; AltName: Full=E3 ubiquitin-protein ligase TRIM24; AltName: Full=RING finger protein 82; AltName: Full=Tripartite motif-containing protein 24; taxon_id:9606 Homo sapiens	758	779	S770; S771	X
SEWLDPSQKSPLHVGETR	O15164	RecName: Full=Transcription intermediary factor 1-alpha; Short=TIF1-alpha; EC=6.3.2.-; AltName: Full=E3 ubiquitin-protein ligase TRIM24; AltName: Full=RING finger protein 82; AltName: Full=Tripartite motif-containing protein 24; taxon_id:9606 Homo sapiens	802	819	S811	X	X	X
SPLHVGETR	O15164	RecName: Full=Transcription intermediary factor 1-alpha; Short=TIF1-alpha; EC=6.3.2.-; AltName: Full=E3 ubiquitin-protein ligase TRIM24; AltName: Full=RING finger protein 82; AltName: Full=Tripartite motif-containing protein 24; taxon_id:9606 Homo sapiens	811	819	S811	X
SDLDLGYEPEGSASPTPPYLK	O15169	RecName: Full=Axin-1; AltName: Full=Axis inhibition protein 1; Short=hAxin; taxon_id:9606 Homo sapiens	64	84	T79	X
LLKPGEEPSEYTDEEDTKDHNKQD	O15173	RecName: Full=Membrane-associated progesterone receptor component 2; AltName: Full=Progesterone membrane-binding protein; AltName: Full=Steroid receptor protein DG6; taxon_id:9606 Homo sapiens	200	223	T211	X		X
NSSPLLVHSSSSSSSSSSSSHSMESFR	O15265	RecName: Full=Ataxin-7; AltName: Full=Spinocerebellar ataxia type 7 protein; taxon_id:9606 Homo sapiens	709	735	S711	X	X
MLSFQGLAELAHR	O15294	RecName: Full=UDP-N-acetylglucosamine--peptide N-acetylglucosaminyltransferase 110 kDa subunit; EC=2.4.1.255; AltName: Full=O-GlcNAc transferase subunit p110; AltName: Full=O-linked N-acetylglucosamine transferase 110 kDa subunit; Short=OGT; taxon_id:9606 Homo sapiens	18	30	S20	X
AIQINPAFADAHSNLASIHK	O15294	RecName: Full=UDP-N-acetylglucosamine--peptide N-acetylglucosaminyltransferase 110 kDa subunit; EC=2.4.1.255; AltName: Full=O-GlcNAc transferase subunit p110; AltName: Full=O-linked N-acetylglucosamine transferase 110 kDa subunit; Short=OGT; taxon_id:9606 Homo sapiens	421	440	S437		X
EHSPYGPSPLGWPSSETR	O15320	RecName: Full=cTAGE family member 5; Short=Protein cTAGE-5; AltName: Full=Meningioma-expressed antigen 6/11; taxon_id:9606 Homo sapiens	515	532	S517; S522		X	X
APSDTGSLSPPWDQDRR	O15320	RecName: Full=cTAGE family member 5; Short=Protein cTAGE-5; AltName: Full=Meningioma-expressed antigen 6/11; taxon_id:9606 Homo sapiens	588	604	S596	X	X	X
FCSNSGRLSGPAELR	O15320	RecName: Full=cTAGE family member 5; Short=Protein cTAGE-5; AltName: Full=Meningioma-expressed antigen 6/11; taxon_id:9606 Homo sapiens	627	641	S635	X	X	X
SFNMPSLDKMDGSMPSEMESSR	O15320	RecName: Full=cTAGE family member 5; Short=Protein cTAGE-5; AltName: Full=Meningioma-expressed antigen 6/11; taxon_id:9606 Homo sapiens	642	663	S647	X	X
VSTPPPPGTAIR	O15350	RecName: Full=Tumor protein p73; AltName: Full=p53-like transcription factor; AltName: Full=p53-related protein; taxon_id:9606 Homo sapiens	165	176	T167			X
AFKQSPPAVPALGAGVK	O15350	RecName: Full=Tumor protein p73; AltName: Full=p53-like transcription factor; AltName: Full=p53-related protein; taxon_id:9606 Homo sapiens	329	345	S333	X	X	X	X
QSPPAVPALGAGVK	O15350	RecName: Full=Tumor protein p73; AltName: Full=p53-like transcription factor; AltName: Full=p53-related protein; taxon_id:9606 Homo sapiens	332	345	S333	X	X
NSFNNPAYYVLEGVPHQLLPPEPPSPAR	O15357	RecName: Full=Phosphatidylinositol 3,4,5-trisphosphate 5-phosphatase 2; EC=3.1.3.86; AltName: Full=Inositol polyphosphate phosphatase-like protein 1; Short=INPPL-1; AltName: Full=Protein 51C; AltName: Full=SH2 domain-containing inositol 5'-phosphatase 2; Short=SH2 domain-containing inositol phosphatase 2; Short=SHIP-2; taxon_id:9606 Homo sapiens	979	1006	S1003	X
DLGMMIHEQGDVIDSIEANVENAEVHVQQANQQLSR	O15400	RecName: Full=Syntaxin-7; taxon_id:9606 Homo sapiens	191	226	S205	X	X
QLLLQQQTSGLKSPK	O15409	RecName: Full=Forkhead box protein P2; AltName: Full=CAG repeat protein 44; AltName: Full=Trinucleotide repeat-containing gene 10 protein; taxon_id:9606 Homo sapiens	63	77	S75			X
ASPPITHHSIVNGQSSVLSAR	O15409	RecName: Full=Forkhead box protein P2; AltName: Full=CAG repeat protein 44; AltName: Full=Trinucleotide repeat-containing gene 10 protein; taxon_id:9606 Homo sapiens	307	327	S308	X	X
EAGRPGVLQAPPGSPRPLDRPEGLR	O15417	RecName: Full=Trinucleotide repeat-containing gene 18 protein; AltName: Full=Long CAG trinucleotide repeat-containing gene 79 protein; taxon_id:9606 Homo sapiens	403	427	S416	X	X
SPFGGLGTMKPEPAPTSAGASR	O15417	RecName: Full=Trinucleotide repeat-containing gene 18 protein; AltName: Full=Long CAG trinucleotide repeat-containing gene 79 protein; taxon_id:9606 Homo sapiens	611	632	S611	X
LEDVSKPPAYAYPATPSSHPTSPPPASPPPTPGITR	O15417	RecName: Full=Trinucleotide repeat-containing gene 18 protein; AltName: Full=Long CAG trinucleotide repeat-containing gene 79 protein; taxon_id:9606 Homo sapiens	1012	1047	S1033; S1038	X	X
VDSPGRTEPCTAALDLGVQLTPETLVEAK	O15417	RecName: Full=Trinucleotide repeat-containing gene 18 protein; AltName: Full=Long CAG trinucleotide repeat-containing gene 79 protein; taxon_id:9606 Homo sapiens	1230	1258	S1232			X
THAPSALSPPR	O15417	RecName: Full=Trinucleotide repeat-containing gene 18 protein; AltName: Full=Long CAG trinucleotide repeat-containing gene 79 protein; taxon_id:9606 Homo sapiens	1533	1543	S1540			X
ALSPGLEESGLGLLAR	O15417	RecName: Full=Trinucleotide repeat-containing gene 18 protein; AltName: Full=Long CAG trinucleotide repeat-containing gene 79 protein; taxon_id:9606 Homo sapiens	1855	1870	S1857	X
GGAVERPLTPAPR	O15417	RecName: Full=Trinucleotide repeat-containing gene 18 protein; AltName: Full=Long CAG trinucleotide repeat-containing gene 79 protein; taxon_id:9606 Homo sapiens	2138	2150	T2146			X
TFSESSVWSQQSSRPSLK	O15439	RecName: Full=Multidrug resistance-associated protein 4; AltName: Full=ATP-binding cassette sub-family C member 4; AltName: Full=MRP/cMOAT-related ABC transporter; AltName: Full=Multi-specific organic anion transporter B; Short=MOAT-B; taxon_id:9606 Homo sapiens	653	670	S668	X	X
NATLAWDSSHSSIQNSPK	O15440	RecName: Full=Multidrug resistance-associated protein 5; AltName: Full=ATP-binding cassette sub-family C member 5; AltName: Full=Multi-specific organic anion transporter C; Short=MOAT-C; AltName: Full=SMRP; AltName: Full=pABC11; taxon_id:9606 Homo sapiens	494	511	S509	X
IDWPVGSPATIHYPALDGHLSR	O15498	RecName: Full=Synaptobrevin homolog YKT6; EC=2.3.1.-; Flags: Precursor; taxon_id:9606 Homo sapiens	108	129	S114	X
TTSQLYDAVPIQSSVVLCSCPSPSMVR	O15530	RecName: Full=3-phosphoinositide-dependent protein kinase 1; Short=hPDK1; EC=2.7.11.1; taxon_id:9606 Homo sapiens	4	30	S27			X
HHSDGSVSLSGHLQPPPVTTEQHGAR	O15533	RecName: Full=Tapasin; Short=TPN; Short=TPSN; AltName: Full=NGS-17; AltName: Full=TAP-associated protein; AltName: Full=TAP-binding protein; Flags: Precursor; taxon_id:9606 Homo sapiens	354	379	S363	X
CSSPLQLNLLQLEELPR	O15534	RecName: Full=Period circadian protein homolog 1; Short=hPER1; AltName: Full=Circadian clock protein PERIOD 1; AltName: Full=Circadian pacemaker protein Rigui; taxon_id:9606 Homo sapiens	978	994	S980	X	X
YGVYEDENYEVGSDDEEIPFK	O15541	RecName: Full=RING finger protein 113A; AltName: Full=Zinc finger protein 183; taxon_id:9606 Homo sapiens	241	261	S253	X
HTGETPNSTASVEGLPNHVHQMTADAVCSPSHGDSK	O15550	RecName: Full=Lysine-specific demethylase 6A; EC=1.14.11.-; AltName: Full=Histone demethylase UTX; AltName: Full=Ubiquitously-transcribed TPR protein on the X chromosome; AltName: Full=Ubiquitously-transcribed X chromosome tetratricopeptide repeat protein; taxon_id:9606 Homo sapiens	733	768	S761	X	X
SPGLLSSDNPQLSALLMGK	O15550	RecName: Full=Lysine-specific demethylase 6A; EC=1.14.11.-; AltName: Full=Histone demethylase UTX; AltName: Full=Ubiquitously-transcribed TPR protein on the X chromosome; AltName: Full=Ubiquitously-transcribed X chromosome tetratricopeptide repeat protein; taxon_id:9606 Homo sapiens	769	787	S769	X
TDNSVASSPSSAISTATPSPK	O15550	RecName: Full=Lysine-specific demethylase 6A; EC=1.14.11.-; AltName: Full=Histone demethylase UTX; AltName: Full=Ubiquitously-transcribed TPR protein on the X chromosome; AltName: Full=Ubiquitously-transcribed X chromosome tetratricopeptide repeat protein; taxon_id:9606 Homo sapiens	811	831	S829			X
STEQTTTNSVTSLNSPHSGLHTINGEGMEESQSPMK	O15550	RecName: Full=Lysine-specific demethylase 6A; EC=1.14.11.-; AltName: Full=Histone demethylase UTX; AltName: Full=Ubiquitously-transcribed TPR protein on the X chromosome; AltName: Full=Ubiquitously-transcribed X chromosome tetratricopeptide repeat protein; taxon_id:9606 Homo sapiens	832	867	T837		X
TSSVVEEHFQASVSPTEAAPPATGDQSPGLGTQPK	O43149	RecName: Full=Zinc finger ZZ-type and EF-hand domain-containing protein 1; taxon_id:9606 Homo sapiens	1462	1496	S1464	X	X
ALEAASLSQHPPSLCISDSEEEEEER	O43159	RecName: Full=Ribosomal RNA-processing protein 8; EC=2.1.1.-; AltName: Full=Cerebral protein 1; AltName: Full=Nucleomethylin; taxon_id:9606 Homo sapiens	46	71	S62; S64	X	X
QSPGSTSPKPPHTLSR	O43159	RecName: Full=Ribosomal RNA-processing protein 8; EC=2.1.1.-; AltName: Full=Cerebral protein 1; AltName: Full=Nucleomethylin; taxon_id:9606 Homo sapiens	170	185	S176	X	X
QRPASLVVADFGCGDCR	O43159	RecName: Full=Ribosomal RNA-processing protein 8; EC=2.1.1.-; AltName: Full=Cerebral protein 1; AltName: Full=Nucleomethylin; taxon_id:9606 Homo sapiens	305	321	S309		X
EAEAYTGLSPPVPSFNCEVR	O43164	RecName: Full=E3 ubiquitin-protein ligase Praja-2; Short=Praja2; EC=6.3.2.-; AltName: Full=RING finger protein 131; taxon_id:9606 Homo sapiens	208	227	S216	X	X
GSGFSLDVIDGPISQR	O43166	RecName: Full=Signal-induced proliferation-associated 1-like protein 1; Short=SIPA1-like protein 1; AltName: Full=High-risk human papilloma viruses E6 oncoproteins targeted protein 1; Short=E6-targeted protein 1; taxon_id:9606 Homo sapiens	254	269	S255	X	X
HSASPVVFTSAR	O43166	RecName: Full=Signal-induced proliferation-associated 1-like protein 1; Short=SIPA1-like protein 1; AltName: Full=High-risk human papilloma viruses E6 oncoproteins targeted protein 1; Short=E6-targeted protein 1; taxon_id:9606 Homo sapiens	1430	1441	S1433		X
SSPKEELHPAAPSQLAPSFSSSSSSSSGPR	O43166	RecName: Full=Signal-induced proliferation-associated 1-like protein 1; Short=SIPA1-like protein 1; AltName: Full=High-risk human papilloma viruses E6 oncoproteins targeted protein 1; Short=E6-targeted protein 1; taxon_id:9606 Homo sapiens	1442	1471	S1443	X	X	X
LIDLESPTPESQK	O43166	RecName: Full=Signal-induced proliferation-associated 1-like protein 1; Short=SIPA1-like protein 1; AltName: Full=High-risk human papilloma viruses E6 oncoproteins targeted protein 1; Short=E6-targeted protein 1; taxon_id:9606 Homo sapiens	1544	1556	S1549			X
FHALSSPQSPFPSTPTSR	O43166	RecName: Full=Signal-induced proliferation-associated 1-like protein 1; Short=SIPA1-like protein 1; AltName: Full=High-risk human papilloma viruses E6 oncoproteins targeted protein 1; Short=E6-targeted protein 1; taxon_id:9606 Homo sapiens	1560	1577	S1565	X	X
QYYIGDIHPSDLKPESGSK	O43169	RecName: Full=Cytochrome b5 type B; AltName: Full=Cytochrome b5 outer mitochondrial membrane isoform; Flags: Precursor; taxon_id:9606 Homo sapiens	89	107	S106	X	X
QYYIGDIHPSDLKPESGSKDPSK	O43169	RecName: Full=Cytochrome b5 type B; AltName: Full=Cytochrome b5 outer mitochondrial membrane isoform; Flags: Precursor; taxon_id:9606 Homo sapiens	89	111	S106		X
DFQDYMEPEEGCQGSPQRR	O43237	RecName: Full=Cytoplasmic dynein 1 light intermediate chain 2; AltName: Full=Dynein light intermediate chain 2, cytosolic; Short=LIC-2; AltName: Full=LIC53/55; taxon_id:9606 Homo sapiens	180	198	S194			X
ISFCLDIHNMSVK	O43242	RecName: Full=26S proteasome non-ATPase regulatory subunit 3; AltName: Full=26S proteasome regulatory subunit RPN3; AltName: Full=26S proteasome regulatory subunit S3; AltName: Full=Proteasome subunit p58; taxon_id:9606 Homo sapiens	480	492	S481	X	X
SHSSLPPNNSYADFER	O43293	RecName: Full=Death-associated protein kinase 3; Short=DAP kinase 3; EC=2.7.11.1; AltName: Full=DAP-like kinase; Short=Dlk; AltName: Full=MYPT1 kinase; AltName: Full=Zipper-interacting protein kinase; Short=ZIP-kinase; taxon_id:9606 Homo sapiens	309	324	S309		X
LNHGSDHQSPSSSSYNGLVESFELGSGGHTDFPK	O43298	RecName: Full=Zinc finger and BTB domain-containing protein 43; AltName: Full=Zinc finger and BTB domain-containing protein 22B; AltName: Full=Zinc finger protein 297B; AltName: Full=ZnF-x; taxon_id:9606 Homo sapiens	134	167	Y148	X	X
LPSPEPSMSPK	O43303	RecName: Full=Centriolar coiled-coil protein of 110 kDa; AltName: Full=Centrosomal protein of 110 kDa; Short=CP110; Short=Cep110; taxon_id:9606 Homo sapiens	364	374	S372			X
SRTSSACHILINNPINACELSPK	O43303	RecName: Full=Centriolar coiled-coil protein of 110 kDa; AltName: Full=Centrosomal protein of 110 kDa; Short=CP110; Short=Cep110; taxon_id:9606 Homo sapiens	380	402	S380; S384	X	X
TSSACHILINNPINACELSPK	O43303	RecName: Full=Centriolar coiled-coil protein of 110 kDa; AltName: Full=Centrosomal protein of 110 kDa; Short=CP110; Short=Cep110; taxon_id:9606 Homo sapiens	382	402	S400	X	X		X
QNPTVGSHCAGLFSTSVLGGSSSAPNLQDYAR	O43314	RecName: Full=Inositol hexakisphosphate and diphosphoinositol-pentakisphosphate kinase 2; EC=2.7.4.21; EC=2.7.4.24; AltName: Full=Diphosphoinositol pentakisphosphate kinase 2; AltName: Full=Histidine acid phosphatase domain-containing protein 1; AltName: Full=InsP6 and PP-IP5 kinase 2; AltName: Full=VIP1 homolog 2; Short=hsVIP2; taxon_id:9606 Homo sapiens	1052	1083	S1067	X
KTAEISSTALRSSPIMR	O43314	RecName: Full=Inositol hexakisphosphate and diphosphoinositol-pentakisphosphate kinase 2; EC=2.7.4.21; EC=2.7.4.24; AltName: Full=Diphosphoinositol pentakisphosphate kinase 2; AltName: Full=Histidine acid phosphatase domain-containing protein 1; AltName: Full=InsP6 and PP-IP5 kinase 2; AltName: Full=VIP1 homolog 2; Short=hsVIP2; taxon_id:9606 Homo sapiens	1160	1176	S1172			X
KTASFGNILDVPEIVISGNGQPR	O43318	RecName: Full=Mitogen-activated protein kinase kinase kinase 7; EC=2.7.11.25; AltName: Full=Transforming growth factor-beta-activated kinase 1; Short=TGF-beta-activated kinase 1; taxon_id:9606 Homo sapiens	414	436	S417	X
RRSIQDLTVTGTEPGQVSSR	O43318	RecName: Full=Mitogen-activated protein kinase kinase kinase 7; EC=2.7.11.25; AltName: Full=Transforming growth factor-beta-activated kinase 1; Short=TGF-beta-activated kinase 1; taxon_id:9606 Homo sapiens	437	456	S439			X
SIQDLTVTGTEPGQVSSR	O43318	RecName: Full=Mitogen-activated protein kinase kinase kinase 7; EC=2.7.11.25; AltName: Full=Transforming growth factor-beta-activated kinase 1; Short=TGF-beta-activated kinase 1; taxon_id:9606 Homo sapiens	439	456	S439; S455	X	X	X
KMELSLNIPVNHGPQEESCGSSQLHENSGSPETSR	O43353	RecName: Full=Receptor-interacting serine/threonine-protein kinase 2; EC=2.7.11.1; AltName: Full=CARD-containing interleukin-1 beta-converting enzyme-associated kinase; Short=CARD-containing IL-1 beta ICE-kinase; AltName: Full=RIP-like-interacting CLARP kinase; AltName: Full=Receptor-interacting protein 2; Short=RIP-2; AltName: Full=Tyrosine-protein kinase RIPK2; EC=2.7.10.2; taxon_id:9606 Homo s…	328	362	S357			X
RGQSSPPPAPPICLR	O43379	RecName: Full=WD repeat-containing protein 62; taxon_id:9606 Homo sapiens	29	43	S33	X		X
GQSSPPPAPPICLR	O43379	RecName: Full=WD repeat-containing protein 62; taxon_id:9606 Homo sapiens	30	43	S33	X			X
FATSLPHFPGCAGPTEDELSLPEGPSVPSSSLPQTPEQEK	O43379	RecName: Full=WD repeat-containing protein 62; taxon_id:9606 Homo sapiens	1019	1058	S1044; S1047; T1053	X	X
AGTGYASPDRTHVLAAGK	O43379	RecName: Full=WD repeat-containing protein 62; taxon_id:9606 Homo sapiens	1138	1155	S1144			X
NLPTPTSAPTPGLAQGVHAPSTCSYMEATASSR	O43379	RecName: Full=WD repeat-containing protein 62; taxon_id:9606 Homo sapiens	1188	1220	T1193	X
SISLGDSEGPIVATLAQPLR	O43379	RecName: Full=WD repeat-containing protein 62; taxon_id:9606 Homo sapiens	1226	1245	S1228	X	X	X	X	X
GLLSDSMTDVPVDTGVAAR	O43399	RecName: Full=Tumor protein D54; Short=hD54; AltName: Full=Tumor protein D52-like 2; taxon_id:9606 Homo sapiens	16	34	S21; T23	X	X	X		X
SWHDVQVSSAYVK	O43399	RecName: Full=Tumor protein D54; Short=hD54; AltName: Full=Tumor protein D52-like 2; taxon_id:9606 Homo sapiens	96	108	S96	X		X
NSATFKSFEDR	O43399	RecName: Full=Tumor protein D54; Short=hD54; AltName: Full=Tumor protein D52-like 2; taxon_id:9606 Homo sapiens	160	170	S166			X
TSPCQSPTISEGPVPSLPIRPSR	O43426	RecName: Full=Synaptojanin-1; EC=3.1.3.36; AltName: Full=Synaptic inositol 1,4,5-trisphosphate 5-phosphatase 1; taxon_id:9606 Homo sapiens	1048	1070	S1049	X	X
SSPNPFITGLTR	O43426	RecName: Full=Synaptojanin-1; EC=3.1.3.36; AltName: Full=Synaptic inositol 1,4,5-trisphosphate 5-phosphatase 1; taxon_id:9606 Homo sapiens	1391	1402	S1391; S1392	X	X	X
ASPTLDFTER	O43426	RecName: Full=Synaptojanin-1; EC=3.1.3.36; AltName: Full=Synaptic inositol 1,4,5-trisphosphate 5-phosphatase 1; taxon_id:9606 Homo sapiens	1564	1573	S1565			X
QEEKPKPDPVLKSPSPVLR	O43432	RecName: Full=Eukaryotic translation initiation factor 4 gamma 3; Short=eIF-4-gamma 3; Short=eIF-4G 3; Short=eIF4G 3; AltName: Full=eIF-4-gamma II; Short=eIF4GII; taxon_id:9606 Homo sapiens	218	236	S232			X
RSPVPAQIAITVPK	O43432	RecName: Full=Eukaryotic translation initiation factor 4 gamma 3; Short=eIF-4-gamma 3; Short=eIF-4G 3; Short=eIF4G 3; AltName: Full=eIF-4-gamma II; Short=eIF4GII; taxon_id:9606 Homo sapiens	494	507	S495	X	X	X
SPVPAQIAITVPK	O43432	RecName: Full=Eukaryotic translation initiation factor 4 gamma 3; Short=eIF-4-gamma 3; Short=eIF-4G 3; Short=eIF4G 3; AltName: Full=eIF-4-gamma II; Short=eIF4GII; taxon_id:9606 Homo sapiens	495	507	S495	X	X
MDSNFGLAGLPGSPK	O43463	RecName: Full=Histone-lysine N-methyltransferase SUV39H1; EC=2.1.1.43; AltName: Full=Histone H3-K9 methyltransferase 1; Short=H3-K9-HMTase 1; AltName: Full=Lysine N-methyltransferase 1A; AltName: Full=Position-effect variegation 3-9 homolog; AltName: Full=Suppressor of variegation 3-9 homolog 1; Short=Su(var)3-9 homolog 1; taxon_id:9606 Homo sapiens	379	393	S391	X
GSSPLGPAGLGAEEPAAGPQLPSWLQPER	O43482	RecName: Full=Protein Mis18-beta; AltName: Full=Cancer/testis antigen 86; Short=CT86; AltName: Full=Opa-interacting protein 5; Short=OIP-5; taxon_id:9606 Homo sapiens	46	74	S48	X
FFGNSWAETYR	O43488	RecName: Full=Aflatoxin B1 aldehyde reductase member 2; EC=1.1.1.n11; AltName: Full=AFB1 aldehyde reductase 1; Short=AFB1-AR 1; AltName: Full=Aldoketoreductase 7; AltName: Full=Succinic semialdehyde reductase; Short=SSA reductase; taxon_id:9606 Homo sapiens	251	261	S255	X
NPSIVGVLCTDSQGLNLGCR	O43504	RecName: Full=Ragulator complex protein LAMTOR5; AltName: Full=Hepatitis B virus X-interacting protein; Short=HBV X-interacting protein; Short=HBX-interacting protein; AltName: Full=Late endosomal/lysosomal adaptor and MAPK and MTOR activator 5; taxon_id:9606 Homo sapiens	15	34	S26	X	X
GSPPVPGGPR	O43516	RecName: Full=WAS/WASL-interacting protein family member 1; AltName: Full=Protein PRPL-2; AltName: Full=Wiskott-Aldrich syndrome protein-interacting protein; Short=WASP-interacting protein; taxon_id:9606 Homo sapiens	202	211	S203			X
QPSPGPTPPPFPGNR	O43516	RecName: Full=WAS/WASL-interacting protein family member 1; AltName: Full=Protein PRPL-2; AltName: Full=Wiskott-Aldrich syndrome protein-interacting protein; Short=WASP-interacting protein; taxon_id:9606 Homo sapiens	212	226	S214		X	X	X
GTALGGGSIR	O43516	RecName: Full=WAS/WASL-interacting protein family member 1; AltName: Full=Protein PRPL-2; AltName: Full=Wiskott-Aldrich syndrome protein-interacting protein; Short=WASP-interacting protein; taxon_id:9606 Homo sapiens	227	236	S234			X
ALDDKPPPPPPPVGNRPSIHR	O43516	RecName: Full=WAS/WASL-interacting protein family member 1; AltName: Full=Protein PRPL-2; AltName: Full=Wiskott-Aldrich syndrome protein-interacting protein; Short=WASP-interacting protein; taxon_id:9606 Homo sapiens	259	279	S276	X	X
NLSLSSSTPPLPSPGR	O43516	RecName: Full=WAS/WASL-interacting protein family member 1; AltName: Full=Protein PRPL-2; AltName: Full=Wiskott-Aldrich syndrome protein-interacting protein; Short=WASP-interacting protein; taxon_id:9606 Homo sapiens	338	353	S340; T345	X	X	X	X	X
ALPATPQLPSR	O43516	RecName: Full=WAS/WASL-interacting protein family member 1; AltName: Full=Protein PRPL-2; AltName: Full=Wiskott-Aldrich syndrome protein-interacting protein; Short=WASP-interacting protein; taxon_id:9606 Homo sapiens	394	404	T398			X
SGPRPPLPPDRPSAGAPPPPPPSTSIR	O43516	RecName: Full=WAS/WASL-interacting protein family member 1; AltName: Full=Protein PRPL-2; AltName: Full=Wiskott-Aldrich syndrome protein-interacting protein; Short=WASP-interacting protein; taxon_id:9606 Homo sapiens	412	438	S424		X
SCTWPLQRPELQASPAKPSGETAADSMIPEEEDDEDDEDGGGR	O43524	RecName: Full=Forkhead box protein O3; AltName: Full=AF6q21 protein; AltName: Full=Forkhead in rhabdomyosarcoma-like 1; taxon_id:9606 Homo sapiens	30	72	S55		X
GSGLGSPTSSFNSTVFGPSSLNSLR	O43524	RecName: Full=Forkhead box protein O3; AltName: Full=AF6q21 protein; AltName: Full=Forkhead in rhabdomyosarcoma-like 1; taxon_id:9606 Homo sapiens	420	444	S425	X		X
HQQQSPVSQSMQTLSDSLSGSSLYSTSANLPVMGHEK	O43524	RecName: Full=Forkhead box protein O3; AltName: Full=AF6q21 protein; AltName: Full=Forkhead in rhabdomyosarcoma-like 1; taxon_id:9606 Homo sapiens	570	606	S574		X
LPGSYDSTSSDSLYPR	O43561	RecName: Full=Linker for activation of T-cells family member 1; AltName: Full=36 kDa phospho-tyrosine adapter protein; Short=pp36; AltName: Full=p36-38; taxon_id:9606 Homo sapiens	32	47	S40; S41	X	X
EYVNVSQELHPGAAK	O43561	RecName: Full=Linker for activation of T-cells family member 1; AltName: Full=36 kDa phospho-tyrosine adapter protein; Short=pp36; AltName: Full=p36-38; taxon_id:9606 Homo sapiens	219	233	S224	X	X	X
MVLAVSDGELSSTTGPQGQGEGR	O43566	RecName: Full=Regulator of G-protein signaling 14; Short=RGS14; taxon_id:9606 Homo sapiens	15	37	S20	X
GSSLSIHSLPSGPSSPFPTEEQPVASWALSFER	O43566	RecName: Full=Regulator of G-protein signaling 14; Short=RGS14; taxon_id:9606 Homo sapiens	38	70	S42; S45		X	X
ECLLAEAEGRPLREPGSSR	O43566	RecName: Full=Regulator of G-protein signaling 14; Short=RGS14; taxon_id:9606 Homo sapiens	182	200	S199			X
SLPLGVEELGQLPPVEGPGGRPLR	O43566	RecName: Full=Regulator of G-protein signaling 14; Short=RGS14; taxon_id:9606 Homo sapiens	218	241	S218	X	X
RESQGSLNSSASLDLGFLAFVSSK	O43566	RecName: Full=Regulator of G-protein signaling 14; Short=RGS14; taxon_id:9606 Homo sapiens	258	281	S260; S263		X	X
ATHPPPASPSSLVK	O43566	RecName: Full=Regulator of G-protein signaling 14; Short=RGS14; taxon_id:9606 Homo sapiens	471	484	S478	X	X	X
EVTPLTSSPGIQPSCGMIK	O43586	RecName: Full=Proline-serine-threonine phosphatase-interacting protein 1; Short=PEST phosphatase-interacting protein 1; AltName: Full=CD2-binding protein 1; AltName: Full=H-PIP; taxon_id:9606 Homo sapiens	291	309	S298	X	X	X	X	X
RFSGLLHGSPK	O43586	RecName: Full=Proline-serine-threonine phosphatase-interacting protein 1; Short=PEST phosphatase-interacting protein 1; AltName: Full=CD2-binding protein 1; AltName: Full=H-PIP; taxon_id:9606 Homo sapiens	310	320	S312; S318	X	X	X
FSGLLHGSPK	O43586	RecName: Full=Proline-serine-threonine phosphatase-interacting protein 1; Short=PEST phosphatase-interacting protein 1; AltName: Full=CD2-binding protein 1; AltName: Full=H-PIP; taxon_id:9606 Homo sapiens	311	320	S318	X	X	X
TTSLAASAASTETLTPTPER	O43586	RecName: Full=Proline-serine-threonine phosphatase-interacting protein 1; Short=PEST phosphatase-interacting protein 1; AltName: Full=CD2-binding protein 1; AltName: Full=H-PIP; taxon_id:9606 Homo sapiens	321	340	S330			X
NEGVYTAIAVQEIQGNPASPAQEYR	O43586	RecName: Full=Proline-serine-threonine phosphatase-interacting protein 1; Short=PEST phosphatase-interacting protein 1; AltName: Full=CD2-binding protein 1; AltName: Full=H-PIP; taxon_id:9606 Homo sapiens	341	365	S359	X	X
GEPGRPALYFCGSIR	O43598	RecName: Full=2'-deoxynucleoside 5'-phosphate N-hydrolase 1; EC=3.2.2.-; AltName: Full=c-Myc-responsive protein RCL; taxon_id:9606 Homo sapiens	16	30	S28	X
ILCLFRPQSGR	O43598	RecName: Full=2'-deoxynucleoside 5'-phosphate N-hydrolase 1; EC=3.2.2.-; AltName: Full=c-Myc-responsive protein RCL; taxon_id:9606 Homo sapiens	115	125	S123			X
TAPSGSEYRHPGASDRPQPTAMNSIVMETGNTK	O43660	RecName: Full=Pleiotropic regulator 1; taxon_id:9606 Homo sapiens	141	173	T160; S164	X	X
ENLELNGSILSGGYPGSAPLQR	O43663	RecName: Full=Protein regulator of cytokinesis 1; taxon_id:9606 Homo sapiens	547	568	S554	X
NFSINSVASTYSEFAK	O43663	RecName: Full=Protein regulator of cytokinesis 1; taxon_id:9606 Homo sapiens	569	584	S571	X
KKTTAANLSLSSQVPDVMVVGEPTLMGGEFGDEDER	O43679	RecName: Full=LIM domain-binding protein 2; Short=LDB-2; AltName: Full=Carboxyl-terminal LIM domain-binding protein 1; Short=CLIM-1; AltName: Full=LIM domain-binding factor CLIM1; taxon_id:9606 Homo sapiens	283	318	T286	X
SPGDFTSAAQLASTPFHK	O43683	RecName: Full=Mitotic checkpoint serine/threonine-protein kinase BUB1; Short=hBUB1; EC=2.7.11.1; AltName: Full=BUB1A; taxon_id:9606 Homo sapiens	596	613	S596	X	X
QALSSHMYSASLLR	O43683	RecName: Full=Mitotic checkpoint serine/threonine-protein kinase BUB1; Short=hBUB1; EC=2.7.11.1; AltName: Full=BUB1A; taxon_id:9606 Homo sapiens	664	677	S672	X
ARHFSEHPSTSK	O43719	RecName: Full=HIV Tat-specific factor 1; Short=Tat-SF1; taxon_id:9606 Homo sapiens	399	410	S403			X
HFSEHPSTSK	O43719	RecName: Full=HIV Tat-specific factor 1; Short=Tat-SF1; taxon_id:9606 Homo sapiens	401	410	S403	X	X	X
RGFEGSCSQKESEEGNPVR	O43719	RecName: Full=HIV Tat-specific factor 1; Short=Tat-SF1; taxon_id:9606 Homo sapiens	474	492	S481			X
DLDEEGSEK	O43719	RecName: Full=HIV Tat-specific factor 1; Short=Tat-SF1; taxon_id:9606 Homo sapiens	573	581	S579	X	X
DLDEEGSEKELHENVLDK	O43719	RecName: Full=HIV Tat-specific factor 1; Short=Tat-SF1; taxon_id:9606 Homo sapiens	573	590	S579	X	X
VLDEEGSER	O43719	RecName: Full=HIV Tat-specific factor 1; Short=Tat-SF1; taxon_id:9606 Homo sapiens	610	618	S616	X	X		X
LFEDDDSNEK	O43719	RecName: Full=HIV Tat-specific factor 1; Short=Tat-SF1; taxon_id:9606 Homo sapiens	696	705	S702	X	X		X
LFDEEEDSSEK	O43719	RecName: Full=HIV Tat-specific factor 1; Short=Tat-SF1; taxon_id:9606 Homo sapiens	706	716	S714	X
LFDDSDER	O43719	RecName: Full=HIV Tat-specific factor 1; Short=Tat-SF1; taxon_id:9606 Homo sapiens	717	724	S721		X
SHNDFVAILDLPEGEHQYK	O43741	RecName: Full=5'-AMP-activated protein kinase subunit beta-2; Short=AMPK subunit beta-2; taxon_id:9606 Homo sapiens	108	126	S108	X	X
DLSSSPPGPYGQEMYAFR	O43741	RecName: Full=5'-AMP-activated protein kinase subunit beta-2; Short=AMPK subunit beta-2; taxon_id:9606 Homo sapiens	180	197	S184	X	X	X
EMPQDLRSPAR	O43765	RecName: Full=Small glutamine-rich tetratricopeptide repeat-containing protein alpha; AltName: Full=Alpha-SGT; AltName: Full=Vpu-binding protein; Short=UBP; taxon_id:9606 Homo sapiens	70	80	S77	X	X	X
EMPQDLRSPARTPPSEEDSAEAER	O43765	RecName: Full=Small glutamine-rich tetratricopeptide repeat-containing protein alpha; AltName: Full=Alpha-SGT; AltName: Full=Vpu-binding protein; Short=UBP; taxon_id:9606 Homo sapiens	70	93	S77			X
AKYPSLGQKPGGSDFLMK	O43768	RecName: Full=Alpha-endosulfine; AltName: Full=ARPP-19e; taxon_id:9606 Homo sapiens	39	56	S43			X
YPSLGQKPGGSDFLMK	O43768	RecName: Full=Alpha-endosulfine; AltName: Full=ARPP-19e; taxon_id:9606 Homo sapiens	41	56	S43	X
YFDSGDYNMAK	O43768	RecName: Full=Alpha-endosulfine; AltName: Full=ARPP-19e; taxon_id:9606 Homo sapiens	64	74	S67			X
KSSLVTSK	O43768	RecName: Full=Alpha-endosulfine; AltName: Full=ARPP-19e; taxon_id:9606 Homo sapiens	107	114	S109			X
YGTELNQGDMKPPSYDSDEGNETEVQPQQNSQLMWK	O43815	RecName: Full=Striatin; taxon_id:9606 Homo sapiens	121	156	T143	X
DVDELPSLQPSVGSPSRPSSSR	O43815	RecName: Full=Striatin; taxon_id:9606 Homo sapiens	363	384	S376	X	X
RGSLSNAGDPEIVK	O43847	RecName: Full=Nardilysin; EC=3.4.24.61; AltName: Full=N-arginine dibasic convertase; Short=NRD convertase; Short=NRD-C; Flags: Precursor; taxon_id:9606 Homo sapiens	92	105	S96	X		X
VHNDAQSFDYDHDAFLGAEEAK	O43852	RecName: Full=Calumenin; AltName: Full=Crocalbin; AltName: Full=IEF SSP 9302; Flags: Precursor; taxon_id:9606 Homo sapiens	38	59	S44	X	X		X
GAPHRHSMPELGLR	O43900	RecName: Full=Prickle-like protein 3; AltName: Full=LIM domain only protein 6; Short=LMO-6; AltName: Full=Triple LIM domain protein 6; taxon_id:9606 Homo sapiens	431	444	S437		X	X
VSFRDPLVSEGGPR	O43900	RecName: Full=Prickle-like protein 3; AltName: Full=LIM domain only protein 6; Short=LMO-6; AltName: Full=Triple LIM domain protein 6; taxon_id:9606 Homo sapiens	474	487	S475	X
TWTLCGTPEYLAPEVIQSK	O43930	RecName: Full=Putative serine/threonine-protein kinase PRKY; EC=2.7.11.1; taxon_id:9606 Homo sapiens	201	219	T203			X
GSSHCDSPSPQEDGQIMFDVEMHTSR	O60238	RecName: Full=BCL2/adenovirus E1B 19 kDa protein-interacting protein 3-like; AltName: Full=Adenovirus E1B19K-binding protein B5; AltName: Full=BCL2/adenovirus E1B 19 kDa protein-interacting protein 3A; AltName: Full=NIP3-like protein X; Short=NIP3L; taxon_id:9606 Homo sapiens	89	114	S95		X
SVNEDDNPPSPIGGDMMDSLISQLQPPPQQQPFPK	O60244	RecName: Full=Mediator of RNA polymerase II transcription subunit 14; AltName: Full=Activator-recruited cofactor 150 kDa component; Short=ARC150; AltName: Full=Cofactor required for Sp1 transcriptional activation subunit 2; Short=CRSP complex subunit 2; AltName: Full=Mediator complex subunit 14; AltName: Full=RGR1 homolog; Short=hRGR1; AltName: Full=Thyroid hormone receptor-associated protein com…	977	1011	S977; S986; S998	X	X
AGNWPGSPQVSGPSPAAR	O60244	RecName: Full=Mediator of RNA polymerase II transcription subunit 14; AltName: Full=Activator-recruited cofactor 150 kDa component; Short=ARC150; AltName: Full=Cofactor required for Sp1 transcriptional activation subunit 2; Short=CRSP complex subunit 2; AltName: Full=Mediator complex subunit 14; AltName: Full=RGR1 homolog; Short=hRGR1; AltName: Full=Thyroid hormone receptor-associated protein com…	1106	1123	S1119		X
MPGMSPANPSLHSPVPDASHSPR	O60244	RecName: Full=Mediator of RNA polymerase II transcription subunit 14; AltName: Full=Activator-recruited cofactor 150 kDa component; Short=ARC150; AltName: Full=Cofactor required for Sp1 transcriptional activation subunit 2; Short=CRSP complex subunit 2; AltName: Full=Mediator complex subunit 14; AltName: Full=RGR1 homolog; Short=hRGR1; AltName: Full=Thyroid hormone receptor-associated protein com…	1124	1146	S1144	X	X	X
LGIAVIHGEAQDAESDLVDGRHSPPMVR	O60256	RecName: Full=Phosphoribosyl pyrophosphate synthase-associated protein 2; Short=PRPP synthase-associated protein 2; AltName: Full=41 kDa phosphoribosypyrophosphate synthetase-associated protein; Short=PAP41; taxon_id:9606 Homo sapiens	205	232	S227	X	X	X
HSPPMVR	O60256	RecName: Full=Phosphoribosyl pyrophosphate synthase-associated protein 2; Short=PRPP synthase-associated protein 2; AltName: Full=41 kDa phosphoribosypyrophosphate synthetase-associated protein; Short=PAP41; taxon_id:9606 Homo sapiens	226	232	S227	X	X	X
QTELFAHFIQPAAQKTPTSPLK	O60264	RecName: Full=SWI/SNF-related matrix-associated actin-dependent regulator of chromatin subfamily A member 5; Short=SWI/SNF-related matrix-associated actin-dependent regulator of chromatin A5; EC=3.6.4.-; AltName: Full=Sucrose nonfermenting protein 2 homolog; Short=hSNF2H; taxon_id:9606 Homo sapiens	98	119	T113; T115; S116	X	X
QNLLSVGDYR	O60264	RecName: Full=SWI/SNF-related matrix-associated actin-dependent regulator of chromatin subfamily A member 5; Short=SWI/SNF-related matrix-associated actin-dependent regulator of chromatin A5; EC=3.6.4.-; AltName: Full=Sucrose nonfermenting protein 2 homolog; Short=hSNF2H; taxon_id:9606 Homo sapiens	133	142	S137	X	X	X
LHQLSGSDQLESTAHSR	O60271	RecName: Full=C-Jun-amino-terminal kinase-interacting protein 4; Short=JIP-4; Short=JNK-interacting protein 4; AltName: Full=Cancer/testis antigen 89; Short=CT89; AltName: Full=Human lung cancer oncogene 6 protein; Short=HLC-6; AltName: Full=JNK-associated leucine-zipper protein; Short=JLP; AltName: Full=Mitogen-activated protein kinase 8-interacting protein 4; AltName: Full=Proliferation-inducin…	179	195	S185	X
ERPISLGIFPLPAGDGLLTPDAQK	O60271	RecName: Full=C-Jun-amino-terminal kinase-interacting protein 4; Short=JIP-4; Short=JNK-interacting protein 4; AltName: Full=Cancer/testis antigen 89; Short=CT89; AltName: Full=Human lung cancer oncogene 6 protein; Short=HLC-6; AltName: Full=JNK-associated leucine-zipper protein; Short=JLP; AltName: Full=Mitogen-activated protein kinase 8-interacting protein 4; AltName: Full=Proliferation-inducin…	199	222	T217	X	X	X	X	X
SFGRSPSR	O60293	RecName: Full=Zinc finger C3H1 domain-containing protein; AltName: Full=Coiled-coil domain-containing protein 131; AltName: Full=Proline/serine-rich coiled-coil protein 2; taxon_id:9606 Homo sapiens	202	209	S206			X
RISTSDILSEK	O60293	RecName: Full=Zinc finger C3H1 domain-containing protein; AltName: Full=Coiled-coil domain-containing protein 131; AltName: Full=Proline/serine-rich coiled-coil protein 2; taxon_id:9606 Homo sapiens	350	360	S352			X
AFKPEETSSNSDPPSPPVLNNSHPVPR	O60293	RecName: Full=Zinc finger C3H1 domain-containing protein; AltName: Full=Coiled-coil domain-containing protein 131; AltName: Full=Proline/serine-rich coiled-coil protein 2; taxon_id:9606 Homo sapiens	641	667	S655	X	X	X
STNSVFGGLESMIK	O60293	RecName: Full=Zinc finger C3H1 domain-containing protein; AltName: Full=Coiled-coil domain-containing protein 131; AltName: Full=Proline/serine-rich coiled-coil protein 2; taxon_id:9606 Homo sapiens	726	739	S726	X
LDSSPVSSPR	O60293	RecName: Full=Zinc finger C3H1 domain-containing protein; AltName: Full=Coiled-coil domain-containing protein 131; AltName: Full=Proline/serine-rich coiled-coil protein 2; taxon_id:9606 Homo sapiens	946	955	S949	X
EQQNISPVVEEEPEFSLPQPSLHDLTQDK	O60293	RecName: Full=Zinc finger C3H1 domain-containing protein; AltName: Full=Coiled-coil domain-containing protein 131; AltName: Full=Proline/serine-rich coiled-coil protein 2; taxon_id:9606 Homo sapiens	993	1021	S998	X	X
SFLESNYFTKPNLK	O60293	RecName: Full=Zinc finger C3H1 domain-containing protein; AltName: Full=Coiled-coil domain-containing protein 131; AltName: Full=Proline/serine-rich coiled-coil protein 2; taxon_id:9606 Homo sapiens	1046	1059	S1046	X
SLAIPSTPPNSPSHSPCPSPLPFEPR	O60296	RecName: Full=Trafficking kinesin-binding protein 2; AltName: Full=Amyotrophic lateral sclerosis 2 chromosomal region candidate gene 3 protein; taxon_id:9606 Homo sapiens	770	795	T776; S780; S782	X	X
SSPGPDTLVVLEFNPASK	O60303	RecName: Full=Uncharacterized protein KIAA0556; taxon_id:9606 Homo sapiens	252	269	S253	X	X
RWSLASLPSSGYGTNTPSSTLSSSSSSR	O60307	RecName: Full=Microtubule-associated serine/threonine-protein kinase 3; EC=2.7.11.1; taxon_id:9606 Homo sapiens	83	110	S85; S109	X
VYSSSEFLAVQPTPTFAER	O60307	RecName: Full=Microtubule-associated serine/threonine-protein kinase 3; EC=2.7.11.1; taxon_id:9606 Homo sapiens	707	725	S711	X	X	X
GPSPSLLNTISLDTMPK	O60307	RecName: Full=Microtubule-associated serine/threonine-protein kinase 3; EC=2.7.11.1; taxon_id:9606 Homo sapiens	772	788	S774			X
DSSPSRDPSPVCGSLRPPIVIHSSGK	O60307	RecName: Full=Microtubule-associated serine/threonine-protein kinase 3; EC=2.7.11.1; taxon_id:9606 Homo sapiens	933	958	S935	X	X
QTSVLHTSR	O60307	RecName: Full=Microtubule-associated serine/threonine-protein kinase 3; EC=2.7.11.1; taxon_id:9606 Homo sapiens	1082	1090	S1084			X
SFSSGLHHSLSSSESLPGSPTHSLSPSPTTPCR	O60307	RecName: Full=Microtubule-associated serine/threonine-protein kinase 3; EC=2.7.11.1; taxon_id:9606 Homo sapiens	1091	1123	S1102		X
SPSPLPGHPPAPAR	O60307	RecName: Full=Microtubule-associated serine/threonine-protein kinase 3; EC=2.7.11.1; taxon_id:9606 Homo sapiens	1201	1214	S1201; S1203	X	X
SGSPCHQKPMPSLPQLEER	O60308	RecName: Full=Centrosomal protein of 104 kDa; Short=Cep104; taxon_id:9606 Homo sapiens	312	330	S314	X	X
TGSSPNSVSSSPTNSAITQLR	O60315	RecName: Full=Zinc finger E-box-binding homeobox 2; AltName: Full=Smad-interacting protein 1; Short=SMADIP1; AltName: Full=Zinc finger homeobox protein 1b; taxon_id:9606 Homo sapiens	350	370	S353			X		X
SPVKPMDSITSPSIAELHNSVTNCDPPLR	O60315	RecName: Full=Zinc finger E-box-binding homeobox 2; AltName: Full=Smad-interacting protein 1; Short=SMADIP1; AltName: Full=Zinc finger homeobox protein 1b; taxon_id:9606 Homo sapiens	731	759	S731	X	X
AYLQSITPQGYSDSEER	O60315	RecName: Full=Zinc finger E-box-binding homeobox 2; AltName: Full=Smad-interacting protein 1; Short=SMADIP1; AltName: Full=Zinc finger homeobox protein 1b; taxon_id:9606 Homo sapiens	1111	1127	S1122	X	X
KPGDGEVSPSTEDAPFQHSPLGK	O60318	RecName: Full=Germinal-center associated nuclear protein; Short=GANP; AltName: Full=80 kDa MCM3-associated protein; AltName: Full=MCM3 acetylating protein; Short=MCM3AP; EC=2.3.1.-; AltName: Full=MCM3 acetyltransferase; taxon_id:9606 Homo sapiens	520	542	S527		X
MSDTGSPGMQR	O60333	RecName: Full=Kinesin-like protein KIF1B; Short=Klp; taxon_id:9606 Homo sapiens	1449	1459	S1454	X	X
GDSLILEHQWELEK	O60333	RecName: Full=Kinesin-like protein KIF1B; Short=Klp; taxon_id:9606 Homo sapiens	1485	1498	S1487	X
ASSPCPEFEQFQIVPAVETPYLAR	O60333	RecName: Full=Kinesin-like protein KIF1B; Short=Klp; taxon_id:9606 Homo sapiens	1657	1680	S1659	X	X
SISVGENLGLVAEPQAHAPIR	O60336	RecName: Full=Mitogen-activated protein kinase-binding protein 1; AltName: Full=JNK-binding protein 1; Short=JNKBP-1; taxon_id:9606 Homo sapiens	1261	1281	S1263	X	X	X
AAAAAAAAAAAATGTEAGPGTAGGSENGSEVAAQPAGLSGPAEVGPGAVGERTPR	O60341	RecName: Full=Lysine-specific histone demethylase 1A; EC=1.-.-.-; AltName: Full=BRAF35-HDAC complex protein BHC110; AltName: Full=Flavin-containing amine oxidase domain-containing protein 2; taxon_id:9606 Homo sapiens	7	61	T59	X	X
GAPQPIAGGAAPVPGAGGGANSLLLR	O60346	RecName: Full=PH domain leucine-rich repeat-containing protein phosphatase 1; EC=3.1.3.16; AltName: Full=Pleckstrin homology domain-containing family E member 1; Short=PH domain-containing family E member 1; AltName: Full=Suprachiasmatic nucleus circadian oscillatory protein; Short=hSCOP; taxon_id:9606 Homo sapiens	97	122	S118	X
NLSAAAAAASSSSSSSAAAASHSPGAAGLPASCSASASLCTR	O60346	RecName: Full=PH domain leucine-rich repeat-containing protein phosphatase 1; EC=3.1.3.16; AltName: Full=Pleckstrin homology domain-containing family E member 1; Short=PH domain-containing family E member 1; AltName: Full=Suprachiasmatic nucleus circadian oscillatory protein; Short=hSCOP; taxon_id:9606 Homo sapiens	129	170	S131	X
RPGHPAQPLPLPQTASSPQPQQK	O60346	RecName: Full=PH domain leucine-rich repeat-containing protein phosphatase 1; EC=3.1.3.16; AltName: Full=Pleckstrin homology domain-containing family E member 1; Short=PH domain-containing family E member 1; AltName: Full=Suprachiasmatic nucleus circadian oscillatory protein; Short=hSCOP; taxon_id:9606 Homo sapiens	396	418	S412	X	X
SSPVHIIATSK	O60381	RecName: Full=HMG box-containing protein 1; AltName: Full=HMG box transcription factor 1; AltName: Full=High mobility group box transcription factor 1; taxon_id:9606 Homo sapiens	134	144	S135			X
KQSQQLELLESELR	O60486	RecName: Full=Plexin-C1; AltName: Full=Virus-encoded semaphorin protein receptor; AltName: CD_antigen=CD232; Flags: Precursor; taxon_id:9606 Homo sapiens	976	989	S978			X
KQSQQLELLESELRK	O60486	RecName: Full=Plexin-C1; AltName: Full=Virus-encoded semaphorin protein receptor; AltName: CD_antigen=CD232; Flags: Precursor; taxon_id:9606 Homo sapiens	976	990	S978	X	X	X
SVTHFDSLAVIDIPGADTLDK	O60488	RecName: Full=Long-chain-fatty-acid--CoA ligase 4; EC=6.2.1.3; AltName: Full=Long-chain acyl-CoA synthetase 4; Short=LACS 4; taxon_id:9606 Homo sapiens	61	81	S61	X
MMLSGGAPLSPQTHR	O60488	RecName: Full=Long-chain-fatty-acid--CoA ligase 4; EC=6.2.1.3; AltName: Full=Long-chain acyl-CoA synthetase 4; Short=LACS 4; taxon_id:9606 Homo sapiens	438	452	S447		X	X
VRLSPEPWTPETGLVTDAFK	O60488	RecName: Full=Long-chain-fatty-acid--CoA ligase 4; EC=6.2.1.3; AltName: Full=Long-chain acyl-CoA synthetase 4; Short=LACS 4; taxon_id:9606 Homo sapiens	671	690	S674	X	X
FGASLYGGSDCALAR	O60496	RecName: Full=Docking protein 2; AltName: Full=Downstream of tyrosine kinase 2; AltName: Full=p56(dok-2); taxon_id:9606 Homo sapiens	26	40	S34	X
LENEGSDEDIETDVLYSPQMALK	O60502	RecName: Full=Bifunctional protein NCOAT; AltName: Full=Meningioma-expressed antigen 5; AltName: Full=Nuclear cytoplasmic O-GlcNAcase and acetyltransferase; Includes: RecName: Full=Protein O-GlcNAcase; EC=3.2.1.169; AltName: Full=Glycoside hydrolase O-GlcNAcase; AltName: Full=Hexosaminidase C; AltName: Full=N-acetyl-beta-D-glucosaminidase; AltName: Full=N-acetyl-beta-glucosaminidase; AltName: Ful…	359	381	S364; T370	X	X
SHSSAQFLIGDQEPWAFR	O60502	RecName: Full=Bifunctional protein NCOAT; AltName: Full=Meningioma-expressed antigen 5; AltName: Full=Nuclear cytoplasmic O-GlcNAcase and acetyltransferase; Includes: RecName: Full=Protein O-GlcNAcase; EC=3.2.1.169; AltName: Full=Glycoside hydrolase O-GlcNAcase; AltName: Full=Hexosaminidase C; AltName: Full=N-acetyl-beta-D-glucosaminidase; AltName: Full=N-acetyl-beta-glucosaminidase; AltName: Ful…	665	682	S668			X
LCDDGPQLPTSPR	O60504	RecName: Full=Vinexin; AltName: Full=SH3-containing adapter molecule 1; Short=SCAM-1; AltName: Full=Sorbin and SH3 domain-containing protein 3; taxon_id:9606 Homo sapiens	520	532	S530	X		X
GPSHPLDLGTSSPNTSQIHWTPYR	O60504	RecName: Full=Vinexin; AltName: Full=SH3-containing adapter molecule 1; Short=SCAM-1; AltName: Full=Sorbin and SH3 domain-containing protein 3; taxon_id:9606 Homo sapiens	595	618	S606		X
YGGPPPDSVYSGQQPSVGTEIFVGK	O60506	RecName: Full=Heterogeneous nuclear ribonucleoprotein Q; Short=hnRNP Q; AltName: Full=Glycine- and tyrosine-rich RNA-binding protein; Short=GRY-RBP; AltName: Full=NS1-associated protein 1; AltName: Full=Synaptotagmin-binding, cytoplasmic RNA-interacting protein; taxon_id:9606 Homo sapiens	144	168	S159	X
SPSSKPSLAVAVDSAPEVAVK	O60508	RecName: Full=Pre-mRNA-processing factor 17; AltName: Full=Cell division cycle 40 homolog; AltName: Full=EH-binding protein 3; Short=Ehb3; AltName: Full=PRP17 homolog; Short=hPRP17; taxon_id:9606 Homo sapiens	43	63	S46	X	X
SPSSKPSLAVAVDSAPEVAVKEDLETGVHLDPAVK	O60508	RecName: Full=Pre-mRNA-processing factor 17; AltName: Full=Cell division cycle 40 homolog; AltName: Full=EH-binding protein 3; Short=Ehb3; AltName: Full=PRP17 homolog; Short=hPRP17; taxon_id:9606 Homo sapiens	43	77	S43		X
WLSSQPSFKLEPTQGHR	O60563	RecName: Full=Cyclin-T1; Short=CycT1; Short=Cyclin-T; taxon_id:9606 Homo sapiens	334	350	S340	X	X	X
WLSSQPSFK	O60563	RecName: Full=Cyclin-T1; Short=CycT1; Short=Cyclin-T; taxon_id:9606 Homo sapiens	334	342	S340	X	X
SQYAYAAQNLLSHHDSHSSVILK	O60563	RecName: Full=Cyclin-T1; Short=CycT1; Short=Cyclin-T; taxon_id:9606 Homo sapiens	416	438	S431		X
TYSLSSSFSSSSSTR	O60563	RecName: Full=Cyclin-T1; Short=CycT1; Short=Cyclin-T; taxon_id:9606 Homo sapiens	558	572	S564; S570	X	X
IEPSINHILSTR	O60566	RecName: Full=Mitotic checkpoint serine/threonine-protein kinase BUB1 beta; EC=2.7.11.1; AltName: Full=MAD3/BUB1-related protein kinase; Short=hBUBR1; AltName: Full=Mitotic checkpoint kinase MAD3L; AltName: Full=Protein SSK1; taxon_id:9606 Homo sapiens	358	369	T368	X
VSKNSETFPTILEEAK	O60610	RecName: Full=Protein diaphanous homolog 1; AltName: Full=Diaphanous-related formin-1; Short=DRF1; taxon_id:9606 Homo sapiens	1250	1265	T1256			X
TNGVSDVPTSPTLQRPTHMNQMVFHK	O60674	RecName: Full=Tyrosine-protein kinase JAK2; EC=2.7.10.2; AltName: Full=Janus kinase 2; Short=JAK-2; taxon_id:9606 Homo sapiens	514	539	S523	X
MKSYKNNALNPEEMR	O60684	RecName: Full=Importin subunit alpha-7; AltName: Full=Karyopherin subunit alpha-6; taxon_id:9606 Homo sapiens	14	28	S16			X
STLQDSDEYSNPAPLPLDQHSR	O60711	RecName: Full=Leupaxin; taxon_id:9606 Homo sapiens	14	35	S19	X
VIHALGQSWHPEHFVCTHCK	O60711	RecName: Full=Leupaxin; taxon_id:9606 Homo sapiens	163	182	S170			X
SGLAYCPNDYHQLFSPR	O60711	RecName: Full=Leupaxin; taxon_id:9606 Homo sapiens	194	210	S194; S208	X	X
RGTLCHGCGQPITGR	O60711	RecName: Full=Leupaxin; taxon_id:9606 Homo sapiens	325	339	T327		X	X
LLQHSSNGNLADFCAGPAYSSYSTLTGSLTMDDNR	O60759	RecName: Full=Cytohesin-interacting protein; AltName: Full=Cytohesin binder and regulator; Short=CYBR; AltName: Full=Cytohesin-associated scaffolding protein; Short=CASP; AltName: Full=Cytohesin-binding protein HE; Short=Cbp HE; AltName: Full=Pleckstrin homology Sec7 and coiled-coil domains-binding protein; taxon_id:9606 Homo sapiens	6	40	S11	X
SSSLSDFSWSQR	O60759	RecName: Full=Cytohesin-interacting protein; AltName: Full=Cytohesin binder and regulator; Short=CYBR; AltName: Full=Cytohesin-associated scaffolding protein; Short=CASP; AltName: Full=Cytohesin-binding protein HE; Short=Cbp HE; AltName: Full=Pleckstrin homology Sec7 and coiled-coil domains-binding protein; taxon_id:9606 Homo sapiens	64	75	S66	X	X	X	X	X
SISNTSSGSMSPLWEGNLSSMFGTLPR	O60759	RecName: Full=Cytohesin-interacting protein; AltName: Full=Cytohesin binder and regulator; Short=CYBR; AltName: Full=Cytohesin-associated scaffolding protein; Short=CASP; AltName: Full=Cytohesin-binding protein HE; Short=Cbp HE; AltName: Full=Pleckstrin homology Sec7 and coiled-coil domains-binding protein; taxon_id:9606 Homo sapiens	304	330	S310		X
GLEFPMTDLDMLSPIHTPQR	O60784	RecName: Full=Target of Myb protein 1; taxon_id:9606 Homo sapiens	148	167	S160; T164	X
AADRLPNLSSPSAEGPPGPPSGPAPR	O60784	RecName: Full=Target of Myb protein 1; taxon_id:9606 Homo sapiens	453	478	S462; S464	X	X
TGADTTAAGPLFQQRPYPSPGAVLR	O60828	RecName: Full=Polyglutamine-binding protein 1; Short=PQBP-1; AltName: Full=38 kDa nuclear protein containing a WW domain; Short=Npw38; AltName: Full=Polyglutamine tract-binding protein 1; taxon_id:9606 Homo sapiens	229	253	S247	X
SLPEEDVAEIQHAEEFLIKPESK	O60832	RecName: Full=H/ACA ribonucleoprotein complex subunit 4; EC=5.4.99.-; AltName: Full=CBF5 homolog; AltName: Full=Dyskerin; AltName: Full=Nopp140-associated protein of 57 kDa; AltName: Full=Nucleolar protein NAP57; AltName: Full=Nucleolar protein family A member 4; AltName: Full=snoRNP protein DKC1; taxon_id:9606 Homo sapiens	21	43	S21	X
NKPGPNIESGNEDDDASFK	O60841	RecName: Full=Eukaryotic translation initiation factor 5B; Short=eIF-5B; AltName: Full=Translation initiation factor IF-2; taxon_id:9606 Homo sapiens	206	224	S214		X		X
LLQAQGVEVPSKDSLPK	O60841	RecName: Full=Eukaryotic translation initiation factor 5B; Short=eIF-5B; AltName: Full=Translation initiation factor IF-2; taxon_id:9606 Homo sapiens	425	441	S438	X		X
EAPSPLMIHSPQMSQFQSLTHQSPPQQNVQPK	O60885	RecName: Full=Bromodomain-containing protein 4; AltName: Full=Protein HUNK1; taxon_id:9606 Homo sapiens	1061	1092	S1083	X	X
IHSPIIR	O60885	RecName: Full=Bromodomain-containing protein 4; AltName: Full=Protein HUNK1; taxon_id:9606 Homo sapiens	1115	1121	S1117			X
SEPFSPSLRPEPPKHPESIK	O60885	RecName: Full=Bromodomain-containing protein 4; AltName: Full=Protein HUNK1; taxon_id:9606 Homo sapiens	1122	1141	S1126	X	X	X
NMGSWASLVQK	O60885	RecName: Full=Bromodomain-containing protein 4; AltName: Full=Protein HUNK1; taxon_id:9606 Homo sapiens	1198	1208	S1204			X
ATLGPTPTTPPQPPDPSQPPPGPMQH	O60927	RecName: Full=Protein phosphatase 1 regulatory subunit 11; AltName: Full=Hemochromatosis candidate gene V protein; Short=HCG V; AltName: Full=Protein phosphatase inhibitor 3; taxon_id:9606 Homo sapiens	101	126	T109	X
IPNYQLSPTKLPSINK	O60934	RecName: Full=Nibrin; AltName: Full=Cell cycle regulatory protein p95; AltName: Full=Nijmegen breakage syndrome protein 1; taxon_id:9606 Homo sapiens	426	441	S432	X	X	X
NYFQPSTK	O60934	RecName: Full=Nibrin; AltName: Full=Cell cycle regulatory protein p95; AltName: Full=Nijmegen breakage syndrome protein 1; taxon_id:9606 Homo sapiens	457	464	S462			X
AVSAECLGPPLDISTK	O75037	RecName: Full=Kinesin-like protein KIF21B; taxon_id:9606 Homo sapiens	1147	1162	S1149			X
STDVGFTPPSSPPTRPR	O75037	RecName: Full=Kinesin-like protein KIF21B; taxon_id:9606 Homo sapiens	1231	1247	T1237; S1241	X	X
STVSETFMSKPSIAK	O75044	RecName: Full=SLIT-ROBO Rho GTPase-activating protein 2; Short=srGAP2; AltName: Full=Formin-binding protein 2; AltName: Full=Rho GTPase-activating protein 34; taxon_id:9606 Homo sapiens	424	438	S427; T429	X	X	X
CSISGHGSLNSISR	O75044	RecName: Full=SLIT-ROBO Rho GTPase-activating protein 2; Short=srGAP2; AltName: Full=Formin-binding protein 2; AltName: Full=Rho GTPase-activating protein 34; taxon_id:9606 Homo sapiens	893	906	S903; S905	X	X
QSSVKHTPDVVLDTLEPLK	O75044	RecName: Full=SLIT-ROBO Rho GTPase-activating protein 2; Short=srGAP2; AltName: Full=Formin-binding protein 2; AltName: Full=Rho GTPase-activating protein 34; taxon_id:9606 Homo sapiens	963	981	T969			X
SASTAGDIACAFRPVK	O75044	RecName: Full=SLIT-ROBO Rho GTPase-activating protein 2; Short=srGAP2; AltName: Full=Formin-binding protein 2; AltName: Full=Rho GTPase-activating protein 34; taxon_id:9606 Homo sapiens	1011	1026	S1013; T1014	X	X
SFCEEDHAALVNQESEQSDDELLTLSSPHGNANGDKPHGVK	O75061	RecName: Full=Putative tyrosine-protein phosphatase auxilin; EC=3.1.3.48; AltName: Full=DnaJ homolog subfamily C member 6; taxon_id:9606 Homo sapiens	439	479	S456		X
SATSTSASPTLR	O75061	RecName: Full=Putative tyrosine-protein phosphatase auxilin; EC=3.1.3.48; AltName: Full=DnaJ homolog subfamily C member 6; taxon_id:9606 Homo sapiens	563	574	S568	X
SPSPTVHASSTPAVNIQPDVSGGWDWHAKPGGFGMGSK	O75061	RecName: Full=Putative tyrosine-protein phosphatase auxilin; EC=3.1.3.48; AltName: Full=DnaJ homolog subfamily C member 6; taxon_id:9606 Homo sapiens	616	653	S618		X
SAPSSPAPR	O75064	RecName: Full=DENN domain-containing protein 4B; taxon_id:9606 Homo sapiens	732	740	S736	X
SSSLEPQRGSPHLLR	O75069	RecName: Full=Transmembrane and coiled-coil domains protein 2; AltName: Full=Cerebral protein 11; taxon_id:9606 Homo sapiens	185	199	S194			X
SIQCLTVHK	O75083	RecName: Full=WD repeat-containing protein 1; AltName: Full=Actin-interacting protein 1; Short=AIP1; AltName: Full=NORI-1; taxon_id:9606 Homo sapiens	322	330	T327			X
QMDTVLSSSPDVLFDPINGLTPDEEALSNER	O75113	RecName: Full=NEDD4-binding protein 1; Short=N4BP1; taxon_id:9606 Homo sapiens	250	280	S258	X	X
KQFSLENVQEGEILHDAK	O75113	RecName: Full=NEDD4-binding protein 1; Short=N4BP1; taxon_id:9606 Homo sapiens	297	314	S300	X	X	X
QFSLENVQEGEILHDAK	O75113	RecName: Full=NEDD4-binding protein 1; Short=N4BP1; taxon_id:9606 Homo sapiens	298	314	S300			X
SQLQALHIGLDSSSIGSGPGDAEADDGFPESR	O75116	RecName: Full=Rho-associated protein kinase 2; EC=2.7.11.1; AltName: Full=Rho kinase 2; AltName: Full=Rho-associated, coiled-coil-containing protein kinase 2; AltName: Full=Rho-associated, coiled-coil-containing protein kinase II; Short=ROCK-II; AltName: Full=p164 ROCK-2; taxon_id:9606 Homo sapiens	1121	1152	S1134; S1137	X			X
SSSSSQESLNRPFSSK	O75122	RecName: Full=CLIP-associating protein 2; AltName: Full=Cytoplasmic linker-associated protein 2; AltName: Full=Protein Orbit homolog 2; Short=hOrbit2; taxon_id:9606 Homo sapiens	323	338	S327			X
SRSDIDVNAAAGAK	O75122	RecName: Full=CLIP-associating protein 2; AltName: Full=Cytoplasmic linker-associated protein 2; AltName: Full=Protein Orbit homolog 2; Short=hOrbit2; taxon_id:9606 Homo sapiens	368	381	S368	X
MVSQSQPGSR	O75122	RecName: Full=CLIP-associating protein 2; AltName: Full=Cytoplasmic linker-associated protein 2; AltName: Full=Protein Orbit homolog 2; Short=hOrbit2; taxon_id:9606 Homo sapiens	451	460	S455			X
VLNTGSDVEEAVADALKKPAR	O75122	RecName: Full=CLIP-associating protein 2; AltName: Full=Cytoplasmic linker-associated protein 2; AltName: Full=Protein Orbit homolog 2; Short=hOrbit2; taxon_id:9606 Homo sapiens	591	611	S596			X
VLNTGSDVEEAVADALK	O75122	RecName: Full=CLIP-associating protein 2; AltName: Full=Cytoplasmic linker-associated protein 2; AltName: Full=Protein Orbit homolog 2; Short=hOrbit2; taxon_id:9606 Homo sapiens	591	607	S596	X
NTGNGTQSSMGSPLTRPTPR	O75122	RecName: Full=CLIP-associating protein 2; AltName: Full=Cytoplasmic linker-associated protein 2; AltName: Full=Protein Orbit homolog 2; Short=hOrbit2; taxon_id:9606 Homo sapiens	881	900	S892	X
GVTEAIQNFSFR	O75122	RecName: Full=CLIP-associating protein 2; AltName: Full=Cytoplasmic linker-associated protein 2; AltName: Full=Protein Orbit homolog 2; Short=hOrbit2; taxon_id:9606 Homo sapiens	943	954	S952	X
ASLLHSMPTHSSPR	O75122	RecName: Full=CLIP-associating protein 2; AltName: Full=Cytoplasmic linker-associated protein 2; AltName: Full=Protein Orbit homolog 2; Short=hOrbit2; taxon_id:9606 Homo sapiens	1002	1015	S1013	X	X	X
DYNPYNYSDSISPFNK	O75122	RecName: Full=CLIP-associating protein 2; AltName: Full=Cytoplasmic linker-associated protein 2; AltName: Full=Protein Orbit homolog 2; Short=hOrbit2; taxon_id:9606 Homo sapiens	1018	1033	S1029	X	X
CDAGSPSKDSAAEENLWSLVAK	O75132	RecName: Full=Zinc finger BED domain-containing protein 4; taxon_id:9606 Homo sapiens	1049	1070	S1053	X
KSASSCDVSSSPSLPSR	O75140	RecName: Full=DEP domain-containing protein 5; taxon_id:9606 Homo sapiens	493	509	S503			X
FHVGSAESMLHVRPGGYTPQR	O75140	RecName: Full=DEP domain-containing protein 5; taxon_id:9606 Homo sapiens	575	595	S579		X	X
ASPHDVLETIFVR	O75143	RecName: Full=Autophagy-related protein 13; taxon_id:9606 Homo sapiens	360	372	S361	X	X
SFSRSPSWR	O75145	RecName: Full=Liprin-alpha-3; AltName: Full=Protein tyrosine phosphatase receptor type f polypeptide-interacting protein alpha-3; Short=PTPRF-interacting protein alpha-3; taxon_id:9606 Homo sapiens	1123	1131	S1127			X
SAAAGALGSPGLPLRK	O75145	RecName: Full=Liprin-alpha-3; AltName: Full=Protein tyrosine phosphatase receptor type f polypeptide-interacting protein alpha-3; Short=PTPRF-interacting protein alpha-3; taxon_id:9606 Homo sapiens	1156	1171	S1164	X	X	X
SAAAGALGSPGLPLR	O75145	RecName: Full=Liprin-alpha-3; AltName: Full=Protein tyrosine phosphatase receptor type f polypeptide-interacting protein alpha-3; Short=PTPRF-interacting protein alpha-3; taxon_id:9606 Homo sapiens	1156	1170	S1164	X		X
ESASPTIPNLDLLEAHTK	O75151	RecName: Full=Lysine-specific demethylase PHF2; EC=1.14.11.-; AltName: Full=GRC5; AltName: Full=PHD finger protein 2; taxon_id:9606 Homo sapiens	536	553	S539; T541	X	X	X
RLSSASTGKPPLSVEDDFEK	O75152	RecName: Full=Zinc finger CCCH domain-containing protein 11A; taxon_id:9606 Homo sapiens	756	775	S758	X	X
TVPQLLTPGLMGESSESFSASEDEGHR	O75167	RecName: Full=Phosphatase and actin regulator 2; taxon_id:9606 Homo sapiens	410	436	S428	X
KLSLRPTVAELQAR	O75167	RecName: Full=Phosphatase and actin regulator 2; taxon_id:9606 Homo sapiens	558	571	S560	X
SYAVSSSVLHGIEPR	O75170	RecName: Full=Serine/threonine-protein phosphatase 6 regulatory subunit 2; AltName: Full=SAPS domain family member 2; taxon_id:9606 Homo sapiens	297	311	S303	X
SLETPQPAASLPDNTMVTHLFQK	O75170	RecName: Full=Serine/threonine-protein phosphatase 6 regulatory subunit 2; AltName: Full=SAPS domain family member 2; taxon_id:9606 Homo sapiens	427	449	S427; T430	X	X
EPSAAAPTGAGGVAPGSGNNSGGPSLLVPLPVNPPSSPTPSFSDAK	O75175	RecName: Full=CCR4-NOT transcription complex subunit 3; AltName: Full=CCR4-associated factor 3; AltName: Full=Leukocyte receptor cluster member 2; taxon_id:9606 Homo sapiens	471	516	S507			X	X	X
ATVPVAAATAAEGEGSPPAVAAVAGPPAAAEVGGGVGGSSR	O75179	RecName: Full=Ankyrin repeat domain-containing protein 17; AltName: Full=Gene trap ankyrin repeat protein; AltName: Full=Serologically defined breast cancer antigen NY-BR-16; taxon_id:9606 Homo sapiens	4	44	S19				X
ATNSPKPHMVPR	O75179	RecName: Full=Ankyrin repeat domain-containing protein 17; AltName: Full=Gene trap ankyrin repeat protein; AltName: Full=Serologically defined breast cancer antigen NY-BR-16; taxon_id:9606 Homo sapiens	1937	1948	S1940			X
EHYPVSSPSSPSPPAQPGGVSR	O75179	RecName: Full=Ankyrin repeat domain-containing protein 17; AltName: Full=Gene trap ankyrin repeat protein; AltName: Full=Serologically defined breast cancer antigen NY-BR-16; taxon_id:9606 Homo sapiens	2036	2057	S2047	X	X	X
QHFSPLSLLTPCSSASNDSSAQSVSSGVR	O75179	RecName: Full=Ankyrin repeat domain-containing protein 17; AltName: Full=Gene trap ankyrin repeat protein; AltName: Full=Serologically defined breast cancer antigen NY-BR-16; taxon_id:9606 Homo sapiens	2370	2398	S2373	X
APSPAPSSVPLGSEKPSNVSQDR	O75179	RecName: Full=Ankyrin repeat domain-containing protein 17; AltName: Full=Gene trap ankyrin repeat protein; AltName: Full=Serologically defined breast cancer antigen NY-BR-16; taxon_id:9606 Homo sapiens	2399	2421	S2401	X	X	X
YVEQYVGTEGASSSPTEGFLLKPVFLQR	O75182	RecName: Full=Paired amphipathic helix protein Sin3b; AltName: Full=Histone deacetylase complex subunit Sin3b; AltName: Full=Transcriptional corepressor Sin3b; taxon_id:9606 Homo sapiens	990	1017	T1005			X
SYLMTNYESAPPSPQYK	O75223	RecName: Full=Gamma-glutamylcyclotransferase; EC=2.3.2.4; AltName: Full=Cytochrome c-releasing factor 21; taxon_id:9606 Homo sapiens	124	140	S136	X
RRPSLLSEFHPGSDRPQER	O75376	RecName: Full=Nuclear receptor corepressor 1; Short=N-CoR; Short=N-CoR1; taxon_id:9606 Homo sapiens	67	85	S73	X		X
RPSLLSEFHPGSDRPQER	O75376	RecName: Full=Nuclear receptor corepressor 1; Short=N-CoR; Short=N-CoR1; taxon_id:9606 Homo sapiens	68	85	S70	X	X
RTSYEPFHPGPSPVDHDSLESK	O75376	RecName: Full=Nuclear receptor corepressor 1; Short=N-CoR; Short=N-CoR1; taxon_id:9606 Homo sapiens	86	107	S88	X	X
TSYEPFHPGPSPVDHDSLESK	O75376	RecName: Full=Nuclear receptor corepressor 1; Short=N-CoR; Short=N-CoR1; taxon_id:9606 Homo sapiens	87	107	S97	X	X
VSAAVLPLVHPLPEGLR	O75376	RecName: Full=Nuclear receptor corepressor 1; Short=N-CoR; Short=N-CoR1; taxon_id:9606 Homo sapiens	122	138	S123	X
KDPAFGGKHEAPSSPISGQPCGDDQNASPSK	O75376	RecName: Full=Nuclear receptor corepressor 1; Short=N-CoR; Short=N-CoR1; taxon_id:9606 Homo sapiens	145	175	S161			X
HEAPSSPISGQPCGDDQNASPSK	O75376	RecName: Full=Nuclear receptor corepressor 1; Short=N-CoR; Short=N-CoR1; taxon_id:9606 Homo sapiens	153	175	S158		X	X
SSTSPCGTSKSPNREWEVLQPAPHQVITNLPEGVR	O75376	RecName: Full=Nuclear receptor corepressor 1; Short=N-CoR; Short=N-CoR1; taxon_id:9606 Homo sapiens	989	1023	S992; T996	X	X	X
SPNREWEVLQPAPHQVITNLPEGVR	O75376	RecName: Full=Nuclear receptor corepressor 1; Short=N-CoR; Short=N-CoR1; taxon_id:9606 Homo sapiens	999	1023	S999	X	X
SATLPYIKQEEFSPR	O75376	RecName: Full=Nuclear receptor corepressor 1; Short=N-CoR; Short=N-CoR1; taxon_id:9606 Homo sapiens	1099	1113	S1111			X
GSITQGTPALPQTGIPTEALVK	O75376	RecName: Full=Nuclear receptor corepressor 1; Short=N-CoR; Short=N-CoR1; taxon_id:9606 Homo sapiens	1163	1184	S1164	X
QGMSMRESPVSAPLEGLICR	O75376	RecName: Full=Nuclear receptor corepressor 1; Short=N-CoR; Short=N-CoR1; taxon_id:9606 Homo sapiens	1256	1275	S1263	X	X	X
ESPVSAPLEGLICR	O75376	RecName: Full=Nuclear receptor corepressor 1; Short=N-CoR; Short=N-CoR1; taxon_id:9606 Homo sapiens	1262	1275	S1263	X	X
ALPRGSPHSDLKER	O75376	RecName: Full=Nuclear receptor corepressor 1; Short=N-CoR; Short=N-CoR1; taxon_id:9606 Homo sapiens	1276	1289	S1281			X
KTPEVVQSTRPIIEGSISQGTPIK	O75376	RecName: Full=Nuclear receptor corepressor 1; Short=N-CoR; Short=N-CoR1; taxon_id:9606 Homo sapiens	1366	1389	T1367	X	X	X
HTSVVSSGPSVLR	O75376	RecName: Full=Nuclear receptor corepressor 1; Short=N-CoR; Short=N-CoR1; taxon_id:9606 Homo sapiens	1448	1460	T1449; S1450	X	X	X
AQLSPGIYDDTSAR	O75376	RecName: Full=Nuclear receptor corepressor 1; Short=N-CoR; Short=N-CoR1; taxon_id:9606 Homo sapiens	1469	1482	S1472			X
ESIPAKSPVPGVDPVVSHSPFDPHHR	O75376	RecName: Full=Nuclear receptor corepressor 1; Short=N-CoR; Short=N-CoR1; taxon_id:9606 Homo sapiens	1527	1552	S1533; S1545	X	X	X
SPVPGVDPVVSHSPFDPHHR	O75376	RecName: Full=Nuclear receptor corepressor 1; Short=N-CoR; Short=N-CoR1; taxon_id:9606 Homo sapiens	1533	1552	S1545	X	X	X
QLSPTPGYPSQYQLYAMENTR	O75376	RecName: Full=Nuclear receptor corepressor 1; Short=N-CoR; Short=N-CoR1; taxon_id:9606 Homo sapiens	1590	1610	S1592	X	X	X
GIIDLTNMPPTILVPHPGGTSTPPMDR	O75376	RecName: Full=Nuclear receptor corepressor 1; Short=N-CoR; Short=N-CoR1; taxon_id:9606 Homo sapiens	1651	1677	T1672	X	X	X
IAAASSDLYLRPGSEQPGRPGSHGYVR	O75376	RecName: Full=Nuclear receptor corepressor 1; Short=N-CoR; Short=N-CoR1; taxon_id:9606 Homo sapiens	1729	1755	S1742; S1750	X	X	X
QYEGPLHHYRPQQESPSPQQQLPPSSQAEGMGQVPR	O75376	RecName: Full=Nuclear receptor corepressor 1; Short=N-CoR; Short=N-CoR1; taxon_id:9606 Homo sapiens	2009	2044	S2023	X
NQVSSQTPQQPPTSTFQNSPSALVSTPVR	O75376	RecName: Full=Nuclear receptor corepressor 1; Short=N-CoR; Short=N-CoR1; taxon_id:9606 Homo sapiens	2066	2094	S2084		X
TSNRYSPESQAQSVHHQRPGSR	O75376	RecName: Full=Nuclear receptor corepressor 1; Short=N-CoR; Short=N-CoR1; taxon_id:9606 Homo sapiens	2097	2118	S2102	X		X
YSPESQAQSVHHQRPGSR	O75376	RecName: Full=Nuclear receptor corepressor 1; Short=N-CoR; Short=N-CoR1; taxon_id:9606 Homo sapiens	2101	2118	S2102	X
SHVSSEPYEPISPPQVPVVHEK	O75376	RecName: Full=Nuclear receptor corepressor 1; Short=N-CoR; Short=N-CoR1; taxon_id:9606 Homo sapiens	2140	2161	S2151	X	X	X
NDARSPGSISYLPSFFTK	O75376	RecName: Full=Nuclear receptor corepressor 1; Short=N-CoR; Short=N-CoR1; taxon_id:9606 Homo sapiens	2180	2197	Y2190			X
SPGSISYLPSFFTK	O75376	RecName: Full=Nuclear receptor corepressor 1; Short=N-CoR; Short=N-CoR1; taxon_id:9606 Homo sapiens	2184	2197	S2184	X	X		X	X
GHSFADPASNLGLEDIIR	O75376	RecName: Full=Nuclear receptor corepressor 1; Short=N-CoR; Short=N-CoR1; taxon_id:9606 Homo sapiens	2251	2268	S2253	X
SKSPIPGQGYLGTERPSSVSSVHSEGDYHR	O75376	RecName: Full=Nuclear receptor corepressor 1; Short=N-CoR; Short=N-CoR1; taxon_id:9606 Homo sapiens	2335	2364	S2335; S2337	X	X
SPIPGQGYLGTERPSSVSSVHSEGDYHR	O75376	RecName: Full=Nuclear receptor corepressor 1; Short=N-CoR; Short=N-CoR1; taxon_id:9606 Homo sapiens	2337	2364	S2337	X	X
MLSSTPPTPIACAPSAVNQAAPHQQNR	O75376	RecName: Full=Nuclear receptor corepressor 1; Short=N-CoR; Short=N-CoR1; taxon_id:9606 Homo sapiens	2392	2418	T2396	X	X	X
NLLEDDSDEEEDFFLR	O75379	RecName: Full=Vesicle-associated membrane protein 4; Short=VAMP-4; taxon_id:9606 Homo sapiens	24	39	S30	X
SPSPSSPAAVNHHSSSDISPVSNESTSSSPGK	O75381	RecName: Full=Peroxisomal membrane protein PEX14; AltName: Full=PTS1 receptor-docking protein; AltName: Full=Peroxin-14; AltName: Full=Peroxisomal membrane anchor protein PEX14; taxon_id:9606 Homo sapiens	247	278	S265		X
EGHSPEGSTVTYHLLGPQEEGEGVVDVK	O75381	RecName: Full=Peroxisomal membrane protein PEX14; AltName: Full=PTS1 receptor-docking protein; AltName: Full=Peroxin-14; AltName: Full=Peroxisomal membrane anchor protein PEX14; taxon_id:9606 Homo sapiens	279	306	S282	X	X
VKSPGGPGSHVR	O75382	RecName: Full=Tripartite motif-containing protein 3; AltName: Full=Brain-expressed RING finger protein; AltName: Full=RING finger protein 22; AltName: Full=RING finger protein 97; taxon_id:9606 Homo sapiens	435	446	S437			X
TLASPADTAGFLHSSR	O75385	RecName: Full=Serine/threonine-protein kinase ULK1; EC=2.7.11.1; AltName: Full=Autophagy-related protein 1 homolog; Short=ATG1; Short=hATG1; AltName: Full=Unc-51-like kinase 1; taxon_id:9606 Homo sapiens	327	342	S340	X
NLQSPTQFQTPR	O75385	RecName: Full=Serine/threonine-protein kinase ULK1; EC=2.7.11.1; AltName: Full=Autophagy-related protein 1 homolog; Short=ATG1; Short=hATG1; AltName: Full=Unc-51-like kinase 1; taxon_id:9606 Homo sapiens	447	458	S450	X	X
RSGSTSPLGFAR	O75385	RecName: Full=Serine/threonine-protein kinase ULK1; EC=2.7.11.1; AltName: Full=Autophagy-related protein 1 homolog; Short=ATG1; Short=hATG1; AltName: Full=Unc-51-like kinase 1; taxon_id:9606 Homo sapiens	464	475	S469			X
MSLGGGRPYTPSPQVGTIPERPGWSGTPSPQGAEMR	O75385	RecName: Full=Serine/threonine-protein kinase ULK1; EC=2.7.11.1; AltName: Full=Autophagy-related protein 1 homolog; Short=ATG1; Short=hATG1; AltName: Full=Unc-51-like kinase 1; taxon_id:9606 Homo sapiens	494	529	S505		X
LHSAPNLSDLHVVRPK	O75385	RecName: Full=Serine/threonine-protein kinase ULK1; EC=2.7.11.1; AltName: Full=Autophagy-related protein 1 homolog; Short=ATG1; Short=hATG1; AltName: Full=Unc-51-like kinase 1; taxon_id:9606 Homo sapiens	554	569	S556	X	X	X
TPSSQNLLALLAR	O75385	RecName: Full=Serine/threonine-protein kinase ULK1; EC=2.7.11.1; AltName: Full=Autophagy-related protein 1 homolog; Short=ATG1; Short=hATG1; AltName: Full=Unc-51-like kinase 1; taxon_id:9606 Homo sapiens	636	648	S638	X	X
AAFGTQAPDPGSTESLQEKPMEIAPSAGFGGSLHPGAR	O75385	RecName: Full=Serine/threonine-protein kinase ULK1; EC=2.7.11.1; AltName: Full=Autophagy-related protein 1 homolog; Short=ATG1; Short=hATG1; AltName: Full=Unc-51-like kinase 1; taxon_id:9606 Homo sapiens	705	742	T717	X
RNLGSINTELQDVQR	O75396	RecName: Full=Vesicle-trafficking protein SEC22b; AltName: Full=ER-Golgi SNARE of 24 kDa; Short=ERS-24; Short=ERS24; AltName: Full=SEC22 vesicle-trafficking protein homolog B; AltName: Full=SEC22 vesicle-trafficking protein-like 1; taxon_id:9606 Homo sapiens	133	147	S137			X
NLGSINTELQDVQR	O75396	RecName: Full=Vesicle-trafficking protein SEC22b; AltName: Full=ER-Golgi SNARE of 24 kDa; Short=ERS-24; Short=ERS24; AltName: Full=SEC22 vesicle-trafficking protein homolog B; AltName: Full=SEC22 vesicle-trafficking protein-like 1; taxon_id:9606 Homo sapiens	134	147	S137			X
RLSGSSLCSGSWVSADGFLR	O75400	RecName: Full=Pre-mRNA-processing factor 40 homolog A; AltName: Full=Fas ligand-associated factor 1; AltName: Full=Formin-binding protein 11; AltName: Full=Formin-binding protein 3; AltName: Full=Huntingtin yeast partner A; AltName: Full=Huntingtin-interacting protein 10; Short=HIP-10; AltName: Full=Huntingtin-interacting protein A; AltName: Full=Renal carcinoma antigen NY-REN-6; taxon_id:9606 Ho…	32	51	S37; S42	X	X	X
SLSFSSDSEGNFETPEAETPIR	O75410	RecName: Full=Transforming acidic coiled-coil-containing protein 1; AltName: Full=Gastric cancer antigen Ga55; AltName: Full=Taxin-1; taxon_id:9606 Homo sapiens	50	71	S52	X
SSPLKLEFDFTEDTGNIEAR	O75410	RecName: Full=Transforming acidic coiled-coil-containing protein 1; AltName: Full=Gastric cancer antigen Ga55; AltName: Full=Taxin-1; taxon_id:9606 Homo sapiens	315	334	S315; S316	X	X
ALSGGGSVASPPPSPAMPK	O75420	RecName: Full=PERQ amino acid-rich with GYF domain-containing protein 1; AltName: Full=GRB10-interacting GYF protein 1; taxon_id:9606 Homo sapiens	15	33	S24	X	X
LLQQQQAVPVPPAPSSPPPLWAGLAK	O75420	RecName: Full=PERQ amino acid-rich with GYF domain-containing protein 1; AltName: Full=GRB10-interacting GYF protein 1; taxon_id:9606 Homo sapiens	741	766	S756			X
SSPSLSDSYSHLSGRPIR	O75420	RecName: Full=PERQ amino acid-rich with GYF domain-containing protein 1; AltName: Full=GRB10-interacting GYF protein 1; taxon_id:9606 Homo sapiens	862	879	S862; S863	X	X	X
GSALGDLAPSRPPSFSPCPAEDLFPGHR	O75427	RecName: Full=Leucine-rich repeat and calponin homology domain-containing protein 4; AltName: Full=Leucine-rich repeat neuronal protein 4; Short=Leucine-rich neuronal protein; taxon_id:9606 Homo sapiens	266	293	S281	X	X	X
YDGGLDSGFHSVDSGSKR	O75427	RecName: Full=Leucine-rich repeat and calponin homology domain-containing protein 4; AltName: Full=Leucine-rich repeat neuronal protein 4; Short=Leucine-rich neuronal protein; taxon_id:9606 Homo sapiens	294	311	S309	X
RWSGNESTDEFSELSFR	O75427	RecName: Full=Leucine-rich repeat and calponin homology domain-containing protein 4; AltName: Full=Leucine-rich repeat neuronal protein 4; Short=Leucine-rich neuronal protein; taxon_id:9606 Homo sapiens	311	327	S313; S317	X	X	X
WSGNESTDEFSELSFR	O75427	RecName: Full=Leucine-rich repeat and calponin homology domain-containing protein 4; AltName: Full=Leucine-rich repeat neuronal protein 4; Short=Leucine-rich neuronal protein; taxon_id:9606 Homo sapiens	312	327	S313	X
AVVGGAAAVSTQAMHNGSPK	O75427	RecName: Full=Leucine-rich repeat and calponin homology domain-containing protein 4; AltName: Full=Leucine-rich repeat neuronal protein 4; Short=Leucine-rich neuronal protein; taxon_id:9606 Homo sapiens	440	459	S457	X	X
SSSQSGSGPSSPDSVLRPR	O75427	RecName: Full=Leucine-rich repeat and calponin homology domain-containing protein 4; AltName: Full=Leucine-rich repeat neuronal protein 4; Short=Leucine-rich neuronal protein; taxon_id:9606 Homo sapiens	511	529	S513; S521	X	X	X
SVPFIHVPSPAVPK	O75427	RecName: Full=Leucine-rich repeat and calponin homology domain-containing protein 4; AltName: Full=Leucine-rich repeat neuronal protein 4; Short=Leucine-rich neuronal protein; taxon_id:9606 Homo sapiens	581	594	S589	X	X
KGSDDDGGDSPVQDIDTPEVDLYQLQVNTLR	O75446	RecName: Full=Histone deacetylase complex subunit SAP30; AltName: Full=30 kDa Sin3-associated polypeptide; AltName: Full=Sin3 corepressor complex subunit SAP30; AltName: Full=Sin3-associated polypeptide p30; taxon_id:9606 Homo sapiens	129	159	S131; S138	X			X
QVETEEAGVVTTATASVNLKVSPK	O75475	RecName: Full=PC4 and SFRS1-interacting protein; AltName: Full=CLL-associated antigen KW-7; AltName: Full=Dense fine speckles 70 kDa protein; Short=DFS 70; AltName: Full=Lens epithelium-derived growth factor; AltName: Full=Transcriptional coactivator p75/p52; taxon_id:9606 Homo sapiens	156	179	S177	X	X	X	X
SRSFDYNYR	O75494	RecName: Full=Serine/arginine-rich splicing factor 10; AltName: Full=40 kDa SR-repressor protein; Short=SRrp40; AltName: Full=FUS-interacting serine-arginine-rich protein 1; AltName: Full=Splicing factor SRp38; AltName: Full=Splicing factor, arginine/serine-rich 13A; AltName: Full=TLS-associated protein with Ser-Arg repeats; Short=TASR; Short=TLS-associated protein with SR repeats; AltName: Full=…	131	139	S133			X
LLQALVEENIISPMEDSPIPDMSGK	O75528	RecName: Full=Transcriptional adapter 3; AltName: Full=ADA3 homolog; Short=hADA3; AltName: Full=STAF54; AltName: Full=Transcriptional adapter 3-like; Short=ADA3-like protein; taxon_id:9606 Homo sapiens	264	288	S280	X
KLSSWDQAETPGHTPSLR	O75533	RecName: Full=Splicing factor 3B subunit 1; AltName: Full=Pre-mRNA-splicing factor SF3b 155 kDa subunit; Short=SF3b155; AltName: Full=Spliceosome-associated protein 155; Short=SAP 155; taxon_id:9606 Homo sapiens	214	231	S229		X	X
LSSWDQAETPGHTPSLR	O75533	RecName: Full=Splicing factor 3B subunit 1; AltName: Full=Pre-mRNA-splicing factor SF3b 155 kDa subunit; Short=SF3b155; AltName: Full=Spliceosome-associated protein 155; Short=SAP 155; taxon_id:9606 Homo sapiens	215	231	T223; S229	X	X
IWDPTPSHTPAGAATPGRGDTPGHATPGHGGATSSAR	O75533	RecName: Full=Splicing factor 3B subunit 1; AltName: Full=Pre-mRNA-splicing factor SF3b 155 kDa subunit; Short=SF3b155; AltName: Full=Spliceosome-associated protein 155; Short=SAP 155; taxon_id:9606 Homo sapiens	253	289	T267	X
IWDPTPSHTPAGAATPGR	O75533	RecName: Full=Splicing factor 3B subunit 1; AltName: Full=Pre-mRNA-splicing factor SF3b 155 kDa subunit; Short=SF3b155; AltName: Full=Spliceosome-associated protein 155; Short=SAP 155; taxon_id:9606 Homo sapiens	253	270	T261	X
WDETPASQMGGSTPVLTPGK	O75533	RecName: Full=Splicing factor 3B subunit 1; AltName: Full=Pre-mRNA-splicing factor SF3b 155 kDa subunit; Short=SF3b155; AltName: Full=Spliceosome-associated protein 155; Short=SAP 155; taxon_id:9606 Homo sapiens	338	357	T350	X
VLPPPAGYVPIRTPAR	O75533	RecName: Full=Splicing factor 3B subunit 1; AltName: Full=Pre-mRNA-splicing factor SF3b 155 kDa subunit; Short=SF3b155; AltName: Full=Spliceosome-associated protein 155; Short=SAP 155; taxon_id:9606 Homo sapiens	414	429	T426	X	X
LTATPTPLGGMTGFHMQTEDR	O75533	RecName: Full=Splicing factor 3B subunit 1; AltName: Full=Pre-mRNA-splicing factor SF3b 155 kDa subunit; Short=SF3b155; AltName: Full=Spliceosome-associated protein 155; Short=SAP 155; taxon_id:9606 Homo sapiens	431	451	T434	X	X
QADTLNVIELNVQK	O75558	RecName: Full=Syntaxin-11; taxon_id:9606 Homo sapiens	238	251	T241			X
HRAEAPPLEREDSGTFSLGK	O75569	RecName: Full=Interferon-inducible double-stranded RNA-dependent protein kinase activator A; AltName: Full=PKR-associated protein X; AltName: Full=PKR-associating protein X; AltName: Full=Protein activator of the interferon-induced protein kinase; AltName: Full=Protein kinase, interferon-inducible double-stranded RNA-dependent activator; taxon_id:9606 Homo sapiens	6	25	S18			X
DKPLGEGSFSICR	O75582	RecName: Full=Ribosomal protein S6 kinase alpha-5; Short=S6K-alpha-5; EC=2.7.11.1; AltName: Full=90 kDa ribosomal protein S6 kinase 5; AltName: Full=Nuclear mitogen- and stress-activated protein kinase 1; AltName: Full=RSK-like protein kinase; Short=RSKL; taxon_id:9606 Homo sapiens	429	441	S438			X
LHSNPSAFNIYCNVR	O75592	RecName: Full=Probable E3 ubiquitin-protein ligase MYCBP2; EC=6.3.2.-; AltName: Full=Myc-binding protein 2; AltName: Full=Pam/highwire/rpm-1 protein; AltName: Full=Protein associated with Myc; taxon_id:9606 Homo sapiens	103	117	S108		X
QVSTENDSTLVHR	O75592	RecName: Full=Probable E3 ubiquitin-protein ligase MYCBP2; EC=6.3.2.-; AltName: Full=Myc-binding protein 2; AltName: Full=Pam/highwire/rpm-1 protein; AltName: Full=Protein associated with Myc; taxon_id:9606 Homo sapiens	1584	1596	T1592	X
IPGSPAVTAASSNTDMTYGGLASPK	O75592	RecName: Full=Probable E3 ubiquitin-protein ligase MYCBP2; EC=6.3.2.-; AltName: Full=Myc-binding protein 2; AltName: Full=Pam/highwire/rpm-1 protein; AltName: Full=Protein associated with Myc; taxon_id:9606 Homo sapiens	2293	2317	S2315	X
HEDEQALLDQNSQTPPPSPFSVQAFNK	O75592	RecName: Full=Probable E3 ubiquitin-protein ligase MYCBP2; EC=6.3.2.-; AltName: Full=Myc-binding protein 2; AltName: Full=Pam/highwire/rpm-1 protein; AltName: Full=Protein associated with Myc; taxon_id:9606 Homo sapiens	2632	2658	T2645	X	X
SLSPNHNTLQTLK	O75592	RecName: Full=Probable E3 ubiquitin-protein ligase MYCBP2; EC=6.3.2.-; AltName: Full=Myc-binding protein 2; AltName: Full=Pam/highwire/rpm-1 protein; AltName: Full=Protein associated with Myc; taxon_id:9606 Homo sapiens	2749	2761	S2751	X	X	X
APSPHVVQENLHSEVVEVCTSSTLK	O75592	RecName: Full=Probable E3 ubiquitin-protein ligase MYCBP2; EC=6.3.2.-; AltName: Full=Myc-binding protein 2; AltName: Full=Pam/highwire/rpm-1 protein; AltName: Full=Protein associated with Myc; taxon_id:9606 Homo sapiens	2880	2904	S2882	X	X	X
SYSVVASEYDKQHSILPAR	O75592	RecName: Full=Probable E3 ubiquitin-protein ligase MYCBP2; EC=6.3.2.-; AltName: Full=Myc-binding protein 2; AltName: Full=Pam/highwire/rpm-1 protein; AltName: Full=Protein associated with Myc; taxon_id:9606 Homo sapiens	3438	3456	S3440; S3451	X	X	X
RVNSGDTEVGSSLLR	O75592	RecName: Full=Probable E3 ubiquitin-protein ligase MYCBP2; EC=6.3.2.-; AltName: Full=Myc-binding protein 2; AltName: Full=Pam/highwire/rpm-1 protein; AltName: Full=Protein associated with Myc; taxon_id:9606 Homo sapiens	3464	3478	T3470			X
RRGSPEMPFYPR	O75626	RecName: Full=PR domain zinc finger protein 1; EC=2.1.1.-; AltName: Full=BLIMP-1; AltName: Full=Beta-interferon gene positive regulatory domain I-binding factor; AltName: Full=PR domain-containing protein 1; AltName: Full=Positive regulatory domain I-binding factor 1; Short=PRDI-BF1; Short=PRDI-binding factor 1; taxon_id:9606 Homo sapiens	285	296	S288	X	X	X
RGSPEMPFYPR	O75626	RecName: Full=PR domain zinc finger protein 1; EC=2.1.1.-; AltName: Full=BLIMP-1; AltName: Full=Beta-interferon gene positive regulatory domain I-binding factor; AltName: Full=PR domain-containing protein 1; AltName: Full=Positive regulatory domain I-binding factor 1; Short=PRDI-BF1; Short=PRDI-binding factor 1; taxon_id:9606 Homo sapiens	286	296	S288	X	X	X
GSPEMPFYPR	O75626	RecName: Full=PR domain zinc finger protein 1; EC=2.1.1.-; AltName: Full=BLIMP-1; AltName: Full=Beta-interferon gene positive regulatory domain I-binding factor; AltName: Full=PR domain-containing protein 1; AltName: Full=Positive regulatory domain I-binding factor 1; Short=PRDI-BF1; Short=PRDI-binding factor 1; taxon_id:9606 Homo sapiens	287	296	S288	X	X
SSSPHSSPGNTVSPVGPGSQEHR	O75626	RecName: Full=PR domain zinc finger protein 1; EC=2.1.1.-; AltName: Full=BLIMP-1; AltName: Full=Beta-interferon gene positive regulatory domain I-binding factor; AltName: Full=PR domain-containing protein 1; AltName: Full=Positive regulatory domain I-binding factor 1; Short=PRDI-BF1; Short=PRDI-binding factor 1; taxon_id:9606 Homo sapiens	349	371	S351; S355; T359	X	X	X
ACSPTSGSPTAGTAATAEHVVQPK	O75626	RecName: Full=PR domain zinc finger protein 1; EC=2.1.1.-; AltName: Full=BLIMP-1; AltName: Full=Beta-interferon gene positive regulatory domain I-binding factor; AltName: Full=PR domain-containing protein 1; AltName: Full=Positive regulatory domain I-binding factor 1; Short=PRDI-BF1; Short=PRDI-binding factor 1; taxon_id:9606 Homo sapiens	509	532	S511	X	X	X
CQLPDGSFRR	O75643	RecName: Full=U5 small nuclear ribonucleoprotein 200 kDa helicase; EC=3.6.4.13; AltName: Full=Activating signal cointegrator 1 complex subunit 3-like 1; AltName: Full=BRR2 homolog; AltName: Full=U5 snRNP-specific 200 kDa protein; Short=U5-200KD; taxon_id:9606 Homo sapiens	428	437	S434	X		X
LEPVYSPPGSPPPGDPR	O75676	RecName: Full=Ribosomal protein S6 kinase alpha-4; Short=S6K-alpha-4; EC=2.7.11.1; AltName: Full=90 kDa ribosomal protein S6 kinase 4; AltName: Full=Nuclear mitogen- and stress-activated protein kinase 2; AltName: Full=Ribosomal protein kinase B; Short=RSKB; taxon_id:9606 Homo sapiens	338	354	S347	X
SSPPLRTPDVLESSGPAVR	O75676	RecName: Full=Ribosomal protein S6 kinase alpha-4; Short=S6K-alpha-4; EC=2.7.11.1; AltName: Full=90 kDa ribosomal protein S6 kinase 4; AltName: Full=Nuclear mitogen- and stress-activated protein kinase 2; AltName: Full=Ribosomal protein kinase B; Short=RSKB; taxon_id:9606 Homo sapiens	681	699	S682			X
QYSHHSSVQDAVSQLDSELMDITK	O75694	RecName: Full=Nuclear pore complex protein Nup155; AltName: Full=155 kDa nucleoporin; AltName: Full=Nucleoporin Nup155; taxon_id:9606 Homo sapiens	1164	1187	S1170	X
SHILEDDENSVDISMLK	O75717	RecName: Full=WD repeat and HMG-box DNA-binding protein 1; AltName: Full=Acidic nucleoplasmic DNA-binding protein 1; Short=And-1; taxon_id:9606 Homo sapiens	374	390	S383			X
TGSSLLKEEEEDGQEGSIHNLPLVTSQRPFYDGPMPTPR	O75717	RecName: Full=WD repeat and HMG-box DNA-binding protein 1; AltName: Full=Acidic nucleoplasmic DNA-binding protein 1; Short=And-1; taxon_id:9606 Homo sapiens	391	429	S407	X	X
EEEEDGQEGSIHNLPLVTSQRPFYDGPMPTPR	O75717	RecName: Full=WD repeat and HMG-box DNA-binding protein 1; AltName: Full=Acidic nucleoplasmic DNA-binding protein 1; Short=And-1; taxon_id:9606 Homo sapiens	398	429	S407	X	X
KLSDHPPTLPLQQHQHQPQPPQYAPAPQQLQQPPQQR	O75791	RecName: Full=GRB2-related adapter protein 2; AltName: Full=Adapter protein GRID; AltName: Full=GRB-2-like protein; Short=GRB2L; AltName: Full=GRBLG; AltName: Full=GRBX; AltName: Full=Grf40 adapter protein; Short=Grf-40; AltName: Full=Growth factor receptor-binding protein; AltName: Full=Hematopoietic cell-associated adapter protein GrpL; AltName: Full=P38; AltName: Full=Protein GADS; AltName: Fu…	185	221	S187	X	X
ITSYFLNEGSQARPR	O75792	RecName: Full=Ribonuclease H2 subunit A; Short=RNase H2 subunit A; EC=3.1.26.4; AltName: Full=Aicardi-Goutieres syndrome 4 protein; Short=AGS4; AltName: Full=RNase H(35); AltName: Full=Ribonuclease HI large subunit; Short=RNase HI large subunit; AltName: Full=Ribonuclease HI subunit A; taxon_id:9606 Homo sapiens	268	282	S277	X	X	X
YTPASPSSPDFTTWSCAK	O75808	RecName: Full=Calpain-15; EC=3.4.22.-; AltName: Full=Small optic lobes homolog; taxon_id:9606 Homo sapiens	331	348	S335; S338	X	X
GTHSPPLTPEVAGLHGPRPL	O75808	RecName: Full=Calpain-15; EC=3.4.22.-; AltName: Full=Small optic lobes homolog; taxon_id:9606 Homo sapiens	1067	1086	S1070	X	X
GIPLATGDTSPEPELLPGAPLPPPK	O75821	RecName: Full=Eukaryotic translation initiation factor 3 subunit G; Short=eIF3g; AltName: Full=Eukaryotic translation initiation factor 3 RNA-binding subunit; Short=eIF-3 RNA-binding subunit; AltName: Full=Eukaryotic translation initiation factor 3 subunit 4; AltName: Full=eIF-3-delta; AltName: Full=eIF3 p42; AltName: Full=eIF3 p44; taxon_id:9606 Homo sapiens	33	57	S42	X	X	X	X	X
ETDLQELFRPFGSISR	O75821	RecName: Full=Eukaryotic translation initiation factor 3 subunit G; Short=eIF3g; AltName: Full=Eukaryotic translation initiation factor 3 RNA-binding subunit; Short=eIF-3 RNA-binding subunit; AltName: Full=Eukaryotic translation initiation factor 3 subunit 4; AltName: Full=eIF-3-delta; AltName: Full=eIF3 p42; AltName: Full=eIF3 p44; taxon_id:9606 Homo sapiens	252	267	S264; S266	X	X
RGSMFYDEDGDLAHEFYEETIVTK	O75896	RecName: Full=Tumor suppressor candidate 2; AltName: Full=Fusion 1 protein; Short=Fus-1 protein; AltName: Full=PDGFA-associated protein 2; taxon_id:9606 Homo sapiens	48	71	S50	X
ENSSPSVTSANLDHTKPCWYWDK	O75909	RecName: Full=Cyclin-K; taxon_id:9606 Homo sapiens	6	28	S9	X	X
AVVVSPKEENK	O75909	RecName: Full=Cyclin-K; taxon_id:9606 Homo sapiens	336	346	S340			X
TCPSLSPTSPLNNK	O75925	RecName: Full=E3 SUMO-protein ligase PIAS1; EC=6.3.2.-; AltName: Full=DEAD/H box-binding protein 1; AltName: Full=Gu-binding protein; Short=GBP; AltName: Full=Protein inhibitor of activated STAT protein 1; AltName: Full=RNA helicase II-binding protein; taxon_id:9606 Homo sapiens	480	493	S485	X	X	X
GILSLPHQASPVSR	O75925	RecName: Full=E3 SUMO-protein ligase PIAS1; EC=6.3.2.-; AltName: Full=DEAD/H box-binding protein 1; AltName: Full=Gu-binding protein; Short=GBP; AltName: Full=Protein inhibitor of activated STAT protein 1; AltName: Full=RNA helicase II-binding protein; taxon_id:9606 Homo sapiens	494	507	S503	X	X	X	X	X
CIFMSETQSSPTK	O75928	RecName: Full=E3 SUMO-protein ligase PIAS2; EC=6.3.2.-; AltName: Full=Androgen receptor-interacting protein 3; Short=ARIP3; AltName: Full=DAB2-interacting protein; Short=DIP; AltName: Full=Msx-interacting zinc finger protein; Short=Miz1; AltName: Full=PIAS-NY protein; AltName: Full=Protein inhibitor of activated STAT x; AltName: Full=Protein inhibitor of activated STAT2; taxon_id:9606 Homo sapiens	490	502	S499	X		X
SSMEMEGIFNHK	O75962	RecName: Full=Triple functional domain protein; EC=2.7.11.1; AltName: Full=PTPRF-interacting protein; taxon_id:9606 Homo sapiens	1723	1734	S1724	X	X	X
AGAASPLNSPLSSAVPSLGK	O75962	RecName: Full=Triple functional domain protein; EC=2.7.11.1; AltName: Full=PTPRF-interacting protein; taxon_id:9606 Homo sapiens	2451	2470	S2455	X	X	X	X	X
GGSFWSSIPASPASRPGSFTFPGDSDSLQR	O75962	RecName: Full=Triple functional domain protein; EC=2.7.11.1; AltName: Full=PTPRF-interacting protein; taxon_id:9606 Homo sapiens	2482	2511	S2495	X
STSWHTALR	O75962	RecName: Full=Triple functional domain protein; EC=2.7.11.1; AltName: Full=PTPRF-interacting protein; taxon_id:9606 Homo sapiens	2629	2637	S2631	X
HASSGSFLPSANEHLKEDLNLR	O76003	RecName: Full=Glutaredoxin-3; AltName: Full=PKC-interacting cousin of thioredoxin; Short=PICOT; AltName: Full=PKC-theta-interacting protein; Short=PKCq-interacting protein; AltName: Full=Thioredoxin-like protein 2; taxon_id:9606 Homo sapiens	115	136	S118			X
HASSGSFLPSANEHLK	O76003	RecName: Full=Glutaredoxin-3; AltName: Full=PKC-interacting cousin of thioredoxin; Short=PICOT; AltName: Full=PKC-theta-interacting protein; Short=PKCq-interacting protein; AltName: Full=Thioredoxin-like protein 2; taxon_id:9606 Homo sapiens	115	130	S117	X	X
ATNESEDEIPQLVPIGK	O76021	RecName: Full=Ribosomal L1 domain-containing protein 1; AltName: Full=CATX-11; AltName: Full=Cellular senescence-inhibited gene protein; AltName: Full=Protein PBK1; taxon_id:9606 Homo sapiens	357	373	S361			X
FFTTPSKSVR	O76021	RecName: Full=Ribosomal L1 domain-containing protein 1; AltName: Full=CATX-11; AltName: Full=Cellular senescence-inhibited gene protein; AltName: Full=Protein PBK1; taxon_id:9606 Homo sapiens	462	471	S469			X
SNSKDIQNLSVGLPR	O76039	RecName: Full=Cyclin-dependent kinase-like 5; EC=2.7.11.22; AltName: Full=Serine/threonine-protein kinase 9; taxon_id:9606 Homo sapiens	341	355	S343	X		X
YFPSSCLDLNSPTSPTPTR	O76039	RecName: Full=Cyclin-dependent kinase-like 5; EC=2.7.11.22; AltName: Full=Serine/threonine-protein kinase 9; taxon_id:9606 Homo sapiens	516	534	S529	X	X
KFSLDELAGPGAEGPSNLK	O76064	RecName: Full=E3 ubiquitin-protein ligase RNF8; Short=hRNF8; EC=6.3.2.-; AltName: Full=RING finger protein 8; taxon_id:9606 Homo sapiens	155	173	S157	X	X
MSPMGTASGSNSPTSDSASVQR	O76080	RecName: Full=AN1-type zinc finger protein 5; AltName: Full=Zinc finger A20 domain-containing protein 2; AltName: Full=Zinc finger protein 216; taxon_id:9606 Homo sapiens	47	68	S48	X	X	X
TVSSPPTSPRPGSAATVSASTSNIIPPR	O76094	RecName: Full=Signal recognition particle subunit SRP72; Short=SRP72; AltName: Full=Signal recognition particle 72 kDa protein; taxon_id:9606 Homo sapiens	618	645	S621; T624; S625	X	X	X	X	X
KNSTGSGHSAQELPTIR	O94763	RecName: Full=Unconventional prefoldin RPB5 interactor 1; AltName: Full=Protein NNX3; AltName: Full=Protein phosphatase 1 regulatory subunit 19; AltName: Full=RNA polymerase II subunit 5-mediating protein; Short=RPB5-mediating protein; taxon_id:9606 Homo sapiens	370	386	S375	X	X
SISGLLTTTPQIPIK	O94768	RecName: Full=Serine/threonine-protein kinase 17B; EC=2.7.11.1; AltName: Full=DAP kinase-related apoptosis-inducing protein kinase 2; taxon_id:9606 Homo sapiens	10	24	S12	X	X
GHLSRPEAQSLSPYTTSANR	O94776	RecName: Full=Metastasis-associated protein MTA2; AltName: Full=Metastasis-associated 1-like 1; Short=MTA1-L1 protein; AltName: Full=p53 target protein in deacetylase complex; taxon_id:9606 Homo sapiens	424	443	S435	X	X	X
DLVAQAPLKPKTPR	O94776	RecName: Full=Metastasis-associated protein MTA2; AltName: Full=Metastasis-associated 1-like 1; Short=MTA1-L1 protein; AltName: Full=p53 target protein in deacetylase complex; taxon_id:9606 Homo sapiens	523	536	T534			X
RDSFIGTPYWMAPEVVMCETMK	O94804	RecName: Full=Serine/threonine-protein kinase 10; EC=2.7.11.1; AltName: Full=Lymphocyte-oriented kinase; taxon_id:9606 Homo sapiens	189	210	S191; T195	X	X	X
SLQTTSPPVVAPGNENGLAVPVPLR	O94804	RecName: Full=Serine/threonine-protein kinase 10; EC=2.7.11.1; AltName: Full=Lymphocyte-oriented kinase; taxon_id:9606 Homo sapiens	387	411	T391	X
SRPVSMDAR	O94804	RecName: Full=Serine/threonine-protein kinase 10; EC=2.7.11.1; AltName: Full=Lymphocyte-oriented kinase; taxon_id:9606 Homo sapiens	413	421	S417	X
QVAEQGGDLSPAANR	O94804	RecName: Full=Serine/threonine-protein kinase 10; EC=2.7.11.1; AltName: Full=Lymphocyte-oriented kinase; taxon_id:9606 Homo sapiens	429	443	S438	X	X	X	X	X
ASQSRPNSSALETLGGEK	O94804	RecName: Full=Serine/threonine-protein kinase 10; EC=2.7.11.1; AltName: Full=Lymphocyte-oriented kinase; taxon_id:9606 Homo sapiens	447	464	S448; S454; S455	X	X	X
RDSDCSSLCTSESMDYGTNLSTDLSLNK	O94804	RecName: Full=Serine/threonine-protein kinase 10; EC=2.7.11.1; AltName: Full=Lymphocyte-oriented kinase; taxon_id:9606 Homo sapiens	483	510	S488; S489	X	X
SVLPTAIPAVLPAASPCSSPK	O94806	RecName: Full=Serine/threonine-protein kinase D3; EC=2.7.11.13; AltName: Full=Protein kinase C nu type; AltName: Full=Protein kinase EPK2; AltName: Full=nPKC-nu; taxon_id:9606 Homo sapiens	13	33	S27; S30; S31	X	X
TISPSTSNNIPLMR	O94806	RecName: Full=Serine/threonine-protein kinase D3; EC=2.7.11.13; AltName: Full=Protein kinase C nu type; AltName: Full=Protein kinase EPK2; AltName: Full=nPKC-nu; taxon_id:9606 Homo sapiens	389	402	S391	X	X
KTPEGRASPAPGSGHPEGPGAHLDMNSLDR	O94826	RecName: Full=Mitochondrial import receptor subunit TOM70; AltName: Full=Mitochondrial precursor proteins import receptor; AltName: Full=Translocase of outer membrane 70 kDa subunit; taxon_id:9606 Homo sapiens	84	113	S91			X
ASPAPGSGHPEGPGAHLDMNSLDR	O94826	RecName: Full=Mitochondrial import receptor subunit TOM70; AltName: Full=Mitochondrial precursor proteins import receptor; AltName: Full=Translocase of outer membrane 70 kDa subunit; taxon_id:9606 Homo sapiens	90	113	S91	X	X	X	X	X
LSTTPSPTSSLHEDGVEDFRR	O94842	RecName: Full=TOX high mobility group box family member 4; AltName: Full=Epidermal Langerhans cell protein LCP1; taxon_id:9606 Homo sapiens	173	193	S178	X		X
TEESEPLPSCPGSPPLPDDLLPLDCK	O94864	RecName: Full=STAGA complex 65 subunit gamma; AltName: Full=Adenocarcinoma antigen ART1; AltName: Full=SPTF-associated factor 65 gamma; Short=STAF65gamma; AltName: Full=Suppressor of Ty 7-like; taxon_id:9606 Homo sapiens	96	121	S108	X			X
FPSNLEVEASPQASSAEVNASPLWNLAHVK	O94864	RecName: Full=STAGA complex 65 subunit gamma; AltName: Full=Adenocarcinoma antigen ART1; AltName: Full=SPTF-associated factor 65 gamma; Short=STAF65gamma; AltName: Full=Suppressor of Ty 7-like; taxon_id:9606 Homo sapiens	314	343	S334			X
WARPPAVTSNGTLHSLNADTER	O94868	RecName: Full=FCH and double SH3 domains protein 2; AltName: Full=Carom; AltName: Full=SH3 multiple domains protein 3; taxon_id:9606 Homo sapiens	422	443	S436		X
SSLYFPRSPSANEK	O94868	RecName: Full=FCH and double SH3 domains protein 2; AltName: Full=Carom; AltName: Full=SH3 multiple domains protein 3; taxon_id:9606 Homo sapiens	674	687	S681			X
ALGVISNFQSSPK	O94876	RecName: Full=Transmembrane and coiled-coil domains protein 1; taxon_id:9606 Homo sapiens	404	416	S414	X	X		X
TCSFGGFDLTNR	O94885	RecName: Full=SAM and SH3 domain-containing protein 1; AltName: Full=Proline-glutamate repeat-containing protein; taxon_id:9606 Homo sapiens	405	416	S407	X	X
YSSSVSEQDSGLDGMPGSPPPSQPDPEHLDKPK	O94885	RecName: Full=SAM and SH3 domain-containing protein 1; AltName: Full=Proline-glutamate repeat-containing protein; taxon_id:9606 Homo sapiens	469	501	S486	X
AVLLTAVELLQEYDSNSDQSGSQEK	O94885	RecName: Full=SAM and SH3 domain-containing protein 1; AltName: Full=Proline-glutamate repeat-containing protein; taxon_id:9606 Homo sapiens	685	709	S699; S701		X
LLVDSQGLSGCSPR	O94885	RecName: Full=SAM and SH3 domain-containing protein 1; AltName: Full=Proline-glutamate repeat-containing protein; taxon_id:9606 Homo sapiens	710	723	S721	X		X
SLPVSICR	O94885	RecName: Full=SAM and SH3 domain-containing protein 1; AltName: Full=Proline-glutamate repeat-containing protein; taxon_id:9606 Homo sapiens	813	820	S813			X
SHSLDDLQVEPGAEQDVPTEVTEPPPQIVPEVPQK	O94885	RecName: Full=SAM and SH3 domain-containing protein 1; AltName: Full=Proline-glutamate repeat-containing protein; taxon_id:9606 Homo sapiens	837	871	S839	X	X
GLSPPQCLPR	O94885	RecName: Full=SAM and SH3 domain-containing protein 1; AltName: Full=Proline-glutamate repeat-containing protein; taxon_id:9606 Homo sapiens	921	930	S923	X	X
TEEPASDKGSEAEAHMPPPFTPYVPR	O94886	RecName: Full=Transmembrane protein 63A; taxon_id:9606 Homo sapiens	730	755	S739	X	X
DSSSSLTDPQVSYVKSPAAER	O94887	RecName: Full=FERM, RhoGEF and pleckstrin domain-containing protein 2; AltName: Full=FERM domain including RhoGEF; Short=FIR; AltName: Full=Pleckstrin homology domain-containing family C member 3; Short=PH domain-containing family C member 3; taxon_id:9606 Homo sapiens	424	444	S439			X
SESLIDASEDSQLEAAIR	O94888	RecName: Full=UBX domain-containing protein 7; taxon_id:9606 Homo sapiens	278	295	S288			X
SRSPIIHSPK	O94913	RecName: Full=Pre-mRNA cleavage complex 2 protein Pcf11; AltName: Full=Pre-mRNA cleavage complex II protein Pcf11; taxon_id:9606 Homo sapiens	487	496	S487			X
EEQRSPFNDRFPLK	O94913	RecName: Full=Pre-mRNA cleavage complex 2 protein Pcf11; AltName: Full=Pre-mRNA cleavage complex II protein Pcf11; taxon_id:9606 Homo sapiens	701	714	S705		X	X
MIFEGPNKLSPR	O94913	RecName: Full=Pre-mRNA cleavage complex 2 protein Pcf11; AltName: Full=Pre-mRNA cleavage complex II protein Pcf11; taxon_id:9606 Homo sapiens	768	779	S777	X	X	X
IYHPSCYEDYQNTSSFDCTPSPSKTPVENPLNIMLNIVK	O94913	RecName: Full=Pre-mRNA cleavage complex 2 protein Pcf11; AltName: Full=Pre-mRNA cleavage complex II protein Pcf11; taxon_id:9606 Homo sapiens	1473	1511	T1485		X
IYHPSCYEDYQNTSSFDCTPSPSK	O94913	RecName: Full=Pre-mRNA cleavage complex 2 protein Pcf11; AltName: Full=Pre-mRNA cleavage complex II protein Pcf11; taxon_id:9606 Homo sapiens	1473	1496	S1493	X	X
LQLLSPQVDINSPINAK	O94915	RecName: Full=Protein furry homolog-like; AltName: Full=ALL1-fused gene from chromosome 4p12 protein; taxon_id:9606 Homo sapiens	833	849	S844	X	X	X		X
CSPPETLASTPDSGYSIDSK	O94915	RecName: Full=Protein furry homolog-like; AltName: Full=ALL1-fused gene from chromosome 4p12 protein; taxon_id:9606 Homo sapiens	888	907	S889	X		X
YSSSSGGSYEEEKSDSMPLYSNWR	O94915	RecName: Full=Protein furry homolog-like; AltName: Full=ALL1-fused gene from chromosome 4p12 protein; taxon_id:9606 Homo sapiens	1532	1555	S1536		X
KSTGQLNLSTSPINSSSYLGYNSNAR	O94915	RecName: Full=Protein furry homolog-like; AltName: Full=ALL1-fused gene from chromosome 4p12 protein; taxon_id:9606 Homo sapiens	1913	1938	S1914; T1915; S1921	X	X	X
STGQLNLSTSPINSSSYLGYNSNAR	O94915	RecName: Full=Protein furry homolog-like; AltName: Full=ALL1-fused gene from chromosome 4p12 protein; taxon_id:9606 Homo sapiens	1914	1938	T1915	X	X	X
RSNTLDIMDGR	O94915	RecName: Full=Protein furry homolog-like; AltName: Full=ALL1-fused gene from chromosome 4p12 protein; taxon_id:9606 Homo sapiens	1956	1966	T1959			X
SNTLDIMDGR	O94915	RecName: Full=Protein furry homolog-like; AltName: Full=ALL1-fused gene from chromosome 4p12 protein; taxon_id:9606 Homo sapiens	1957	1966	T1959			X
INHSSSLAR	O94915	RecName: Full=Protein furry homolog-like; AltName: Full=ALL1-fused gene from chromosome 4p12 protein; taxon_id:9606 Homo sapiens	1967	1975	S1972			X
TRSLSSLR	O94915	RecName: Full=Protein furry homolog-like; AltName: Full=ALL1-fused gene from chromosome 4p12 protein; taxon_id:9606 Homo sapiens	1976	1983	S1978			X
TYGGDTGSPEISFTK	O94915	RecName: Full=Protein furry homolog-like; AltName: Full=ALL1-fused gene from chromosome 4p12 protein; taxon_id:9606 Homo sapiens	2265	2279	S2272	X
STSSTSSGSNSNALVPVSWK	O94915	RecName: Full=Protein furry homolog-like; AltName: Full=ALL1-fused gene from chromosome 4p12 protein; taxon_id:9606 Homo sapiens	2330	2349	T2334; S2335	X	X	X
HTVLYISPPPEDLLDNSR	O94916	RecName: Full=Nuclear factor of activated T-cells 5; Short=NF-AT5; AltName: Full=T-cell transcription factor NFAT5; AltName: Full=Tonicity-responsive enhancer-binding protein; Short=TonE-binding protein; Short=TonEBP; taxon_id:9606 Homo sapiens	139	156	S145	X
EISSPARPCSFEEAMK	O94916	RecName: Full=Nuclear factor of activated T-cells 5; Short=NF-AT5; AltName: Full=T-cell transcription factor NFAT5; AltName: Full=Tonicity-responsive enhancer-binding protein; Short=TonE-binding protein; Short=TonEBP; taxon_id:9606 Homo sapiens	558	573	S561	X	X
YAIAVNDLGTEYVHR	O94925	RecName: Full=Glutaminase kidney isoform, mitochondrial; Short=GLS; EC=3.5.1.2; AltName: Full=K-glutaminase; AltName: Full=L-glutamine amidohydrolase; Flags: Precursor; taxon_id:9606 Homo sapiens	293	307	T302	X	X	X
SLPMTCTACQRPVASQDVLR	O94941	RecName: Full=RING finger protein 37; AltName: Full=U-box domain-containing protein 5; AltName: Full=Ubiquitin-conjugating enzyme 7-interacting protein 5; taxon_id:9606 Homo sapiens	519	538	S519	X	X
YVAQAGLEPLASGDPSASASHAAGITGSR	O94966	RecName: Full=Ubiquitin carboxyl-terminal hydrolase 19; EC=3.4.19.12; AltName: Full=Deubiquitinating enzyme 19; AltName: Full=Ubiquitin thioesterase 19; AltName: Full=Ubiquitin-specific-processing protease 19; AltName: Full=Zinc finger MYND domain-containing protein 9; taxon_id:9606 Homo sapiens	47	75	S66; S74	X	X
VAVPTGPTPLDSTPPGGAPHPLTGQEEAR	O94966	RecName: Full=Ubiquitin carboxyl-terminal hydrolase 19; EC=3.4.19.12; AltName: Full=Deubiquitinating enzyme 19; AltName: Full=Ubiquitin thioesterase 19; AltName: Full=Ubiquitin-specific-processing protease 19; AltName: Full=Zinc finger MYND domain-containing protein 9; taxon_id:9606 Homo sapiens	395	423	S406	X	X
LSPYPSSPMR	O94967	RecName: Full=WD repeat-containing protein 47; AltName: Full=Neuronal enriched MAP interacting protein; Short=Nemitin; taxon_id:9606 Homo sapiens	291	300	S297	X	X
AQGEPVAGHESPKIPYEK	O94979	RecName: Full=Protein transport protein Sec31A; AltName: Full=ABP125; AltName: Full=ABP130; AltName: Full=SEC31-like protein 1; AltName: Full=SEC31-related protein A; AltName: Full=Web1-like protein; taxon_id:9606 Homo sapiens	789	806	S799	X	X	X
AQGEPVAGHESPK	O94979	RecName: Full=Protein transport protein Sec31A; AltName: Full=ABP125; AltName: Full=ABP130; AltName: Full=SEC31-like protein 1; AltName: Full=SEC31-related protein A; AltName: Full=Web1-like protein; taxon_id:9606 Homo sapiens	789	801	S799	X	X
LREQTLSPTITSGLHNIAR	O94979	RecName: Full=Protein transport protein Sec31A; AltName: Full=ABP125; AltName: Full=ABP130; AltName: Full=SEC31-like protein 1; AltName: Full=SEC31-related protein A; AltName: Full=Web1-like protein; taxon_id:9606 Homo sapiens	1157	1175	S1163			X
EQTLSPTITSGLHNIAR	O94979	RecName: Full=Protein transport protein Sec31A; AltName: Full=ABP125; AltName: Full=ABP130; AltName: Full=SEC31-like protein 1; AltName: Full=SEC31-related protein A; AltName: Full=Web1-like protein; taxon_id:9606 Homo sapiens	1159	1175	S1163	X	X	X	X	X
GHGAAPPIPSPPPSPPPSPAPLEPSSR	O94983	RecName: Full=Calmodulin-binding transcription activator 2; taxon_id:9606 Homo sapiens	455	481	S464; S468		X
NVSPEFVPCEGEGGFGLHK	O94986	RecName: Full=Centrosomal protein of 152 kDa; Short=Cep152; taxon_id:9606 Homo sapiens	1459	1477	S1461	X	X	X
GPSPTPEDVSMKEENLCQAFSDALLCK	O95067	RecName: Full=G2/mitotic-specific cyclin-B2; taxon_id:9606 Homo sapiens	90	116	S92	X
RWLDGASFDNER	O95071	RecName: Full=E3 ubiquitin-protein ligase UBR5; EC=6.3.2.-; AltName: Full=E3 ubiquitin-protein ligase, HECT domain-containing 1; AltName: Full=Hyperplastic discs protein homolog; Short=hHYD; AltName: Full=Progestin-induced protein; taxon_id:9606 Homo sapiens	321	332	S327			X
WLDGASFDNER	O95071	RecName: Full=E3 ubiquitin-protein ligase UBR5; EC=6.3.2.-; AltName: Full=E3 ubiquitin-protein ligase, HECT domain-containing 1; AltName: Full=Hyperplastic discs protein homolog; Short=hHYD; AltName: Full=Progestin-induced protein; taxon_id:9606 Homo sapiens	322	332	S327			X
QEPVKTEMGPPPSPASTCSDASSIASSASMPYK	O95071	RecName: Full=E3 ubiquitin-protein ligase UBR5; EC=6.3.2.-; AltName: Full=E3 ubiquitin-protein ligase, HECT domain-containing 1; AltName: Full=Hyperplastic discs protein homolog; Short=hHYD; AltName: Full=Progestin-induced protein; taxon_id:9606 Homo sapiens	600	632	S612			X
TEMGPPPSPASTCSDASSIASSASMPYK	O95071	RecName: Full=E3 ubiquitin-protein ligase UBR5; EC=6.3.2.-; AltName: Full=E3 ubiquitin-protein ligase, HECT domain-containing 1; AltName: Full=Hyperplastic discs protein homolog; Short=hHYD; AltName: Full=Progestin-induced protein; taxon_id:9606 Homo sapiens	605	632	S612	X	X
RISQSQPVR	O95071	RecName: Full=E3 ubiquitin-protein ligase UBR5; EC=6.3.2.-; AltName: Full=E3 ubiquitin-protein ligase, HECT domain-containing 1; AltName: Full=Hyperplastic discs protein homolog; Short=hHYD; AltName: Full=Progestin-induced protein; taxon_id:9606 Homo sapiens	1547	1555	S1549	X
AASTAPSSTSTPAASSAGLIYIDPSNLR	O95071	RecName: Full=E3 ubiquitin-protein ligase UBR5; EC=6.3.2.-; AltName: Full=E3 ubiquitin-protein ligase, HECT domain-containing 1; AltName: Full=Hyperplastic discs protein homolog; Short=hHYD; AltName: Full=Progestin-induced protein; taxon_id:9606 Homo sapiens	1726	1753	S1728	X
SGTISTSAAAAAAALEASNASSYLTSASSLAR	O95071	RecName: Full=E3 ubiquitin-protein ligase UBR5; EC=6.3.2.-; AltName: Full=E3 ubiquitin-protein ligase, HECT domain-containing 1; AltName: Full=Hyperplastic discs protein homolog; Short=hHYD; AltName: Full=Progestin-induced protein; taxon_id:9606 Homo sapiens	1755	1786	T1757	X
SDSMTFLGCIPPNPFEVPLAEAIPLADQPHLLQPNAR	O95071	RecName: Full=E3 ubiquitin-protein ligase UBR5; EC=6.3.2.-; AltName: Full=E3 ubiquitin-protein ligase, HECT domain-containing 1; AltName: Full=Hyperplastic discs protein homolog; Short=hHYD; AltName: Full=Progestin-induced protein; taxon_id:9606 Homo sapiens	2026	2062	S2028		X
QLSIDTRPFRPASEGNPSDDPEPLPAHR	O95071	RecName: Full=E3 ubiquitin-protein ligase UBR5; EC=6.3.2.-; AltName: Full=E3 ubiquitin-protein ligase, HECT domain-containing 1; AltName: Full=Hyperplastic discs protein homolog; Short=hHYD; AltName: Full=Progestin-induced protein; taxon_id:9606 Homo sapiens	2367	2394	S2369	X	X
SISMTTFTEPEVVFLQSR	O95081	RecName: Full=Arf-GAP domain and FG repeat-containing protein 2; AltName: Full=HIV-1 Rev-binding protein-like protein; AltName: Full=Rev/Rex activation domain-binding protein related; Short=RAB-R; taxon_id:9606 Homo sapiens	85	102	S87	X
IEIIQPLLDMAAGTSNAAPVAENVTNNEGSPPPPVK	O95104	RecName: Full=Splicing factor, arginine/serine-rich 15; AltName: Full=CTD-binding SR-like protein RA4; AltName: Full=SR-related and CTD-associated factor 4; taxon_id:9606 Homo sapiens	125	160	S154	X	X	X	X	X
LAGGQTSQPTTPLTSPQR	O95155	RecName: Full=Ubiquitin conjugation factor E4 B; AltName: Full=Homozygously deleted in neuroblastoma 1; AltName: Full=Ubiquitin fusion degradation protein 2; taxon_id:9606 Homo sapiens	17	34	S23			X
ENPPGPPIAASAPGPSQSLGLNVHNMTPATSPIGASGVAHR	O95155	RecName: Full=Ubiquitin conjugation factor E4 B; AltName: Full=Homozygously deleted in neuroblastoma 1; AltName: Full=Ubiquitin fusion degradation protein 2; taxon_id:9606 Homo sapiens	35	75	S65	X
SQSSEGVSSLSSSPSNSLETQSQSLSR	O95155	RecName: Full=Ubiquitin conjugation factor E4 B; AltName: Full=Homozygously deleted in neuroblastoma 1; AltName: Full=Ubiquitin fusion degradation protein 2; taxon_id:9606 Homo sapiens	76	102	S84; S90	X	X
IGTSTSFDSGIAGLSSISQCTSSSQLDETSHR	O95235	RecName: Full=Kinesin-like protein KIF20A; AltName: Full=GG10_2; AltName: Full=Mitotic kinesin-like protein 2; Short=MKlp2; AltName: Full=Rab6-interacting kinesin-like protein; AltName: Full=Rabkinesin-6; taxon_id:9606 Homo sapiens	251	282	T271				X
KTPPAPSPFDLPELK	O95239	RecName: Full=Chromosome-associated kinesin KIF4A; AltName: Full=Chromokinesin-A; taxon_id:9606 Homo sapiens	1180	1194	T1181	X	X
TPPAPSPFDLPELK	O95239	RecName: Full=Chromosome-associated kinesin KIF4A; AltName: Full=Chromokinesin-A; taxon_id:9606 Homo sapiens	1181	1194	T1181	X	X
ALASNTSFFSGCSPIEEEAH	O95239	RecName: Full=Chromosome-associated kinesin KIF4A; AltName: Full=Chromokinesin-A; taxon_id:9606 Homo sapiens	1213	1232	S1222	X
ATFAFTLGSAHTPGRPPR	O95248	RecName: Full=Myotubularin-related protein 5; AltName: Full=SET-binding factor 1; Short=Sbf1; taxon_id:9606 Homo sapiens	1022	1039	T1033	X	X	X
YNPPSWEHR	O95248	RecName: Full=Myotubularin-related protein 5; AltName: Full=SET-binding factor 1; Short=Sbf1; taxon_id:9606 Homo sapiens	1073	1081	S1077	X	X	X
LGLGTLSSSLSR	O95248	RecName: Full=Myotubularin-related protein 5; AltName: Full=SET-binding factor 1; Short=Sbf1; taxon_id:9606 Homo sapiens	1133	1144	T1137	X		X
GTPSSLLVSTAPHHR	O95248	RecName: Full=Myotubularin-related protein 5; AltName: Full=SET-binding factor 1; Short=Sbf1; taxon_id:9606 Homo sapiens	1692	1706	T1693		X
STSTLYSQFQTAESENR	O95248	RecName: Full=Myotubularin-related protein 5; AltName: Full=SET-binding factor 1; Short=Sbf1; taxon_id:9606 Homo sapiens	1746	1762	S1746; T1749	X	X
GVIDLAEVEAVAPGTPTMGAPK	O95248	RecName: Full=Myotubularin-related protein 5; AltName: Full=SET-binding factor 1; Short=Sbf1; taxon_id:9606 Homo sapiens	1805	1826	T1821			X
HFSISGCPLYHNLSADECK	O95251	RecName: Full=Histone acetyltransferase KAT7; EC=2.3.1.48; AltName: Full=Histone acetyltransferase binding to ORC1; AltName: Full=Lysine acetyltransferase 7; AltName: Full=MOZ, YBF2/SAS3, SAS2 and TIP60 protein 2; Short=MYST-2; taxon_id:9606 Homo sapiens	203	221	S207		X
RAMLDSGIYPPGSPGK	O95295	RecName: Full=SNARE-associated protein Snapin; AltName: Full=Biogenesis of lysosome-related organelles complex 1 subunit 7; Short=BLOC-1 subunit 7; AltName: Full=Synaptosomal-associated protein 25-binding protein; Short=SNAP-associated protein; taxon_id:9606 Homo sapiens	121	136	S133			X
AMLDSGIYPPGSPGK	O95295	RecName: Full=SNARE-associated protein Snapin; AltName: Full=Biogenesis of lysosome-related organelles complex 1 subunit 7; Short=BLOC-1 subunit 7; AltName: Full=Synaptosomal-associated protein 25-binding protein; Short=SNAP-associated protein; taxon_id:9606 Homo sapiens	122	136	S133	X	X	X
VRGGAPDPSPGATATPGAPAQPSSPDAR	O95365	RecName: Full=Zinc finger and BTB domain-containing protein 7A; AltName: Full=Factor binding IST protein 1; Short=FBI-1; AltName: Full=Factor that binds to inducer of short transcripts protein 1; AltName: Full=HIV-1 1st-binding protein 1; AltName: Full=Leukemia/lymphoma-related factor; AltName: Full=POZ and Krueppel erythroid myeloid ontogenic factor; Short=POK erythroid myeloid ontogenic factor;…	503	530	S526			X
GGAPDPSPGATATPGAPAQPSSPDAR	O95365	RecName: Full=Zinc finger and BTB domain-containing protein 7A; AltName: Full=Factor binding IST protein 1; Short=FBI-1; AltName: Full=Factor that binds to inducer of short transcripts protein 1; AltName: Full=HIV-1 1st-binding protein 1; AltName: Full=Leukemia/lymphoma-related factor; AltName: Full=POZ and Krueppel erythroid myeloid ontogenic factor; Short=POK erythroid myeloid ontogenic factor;…	505	530	S526	X	X	X		X
STIGVMVTASHNPEEDNGVK	O95394	RecName: Full=Phosphoacetylglucosamine mutase; Short=PAGM; EC=5.4.2.3; AltName: Full=Acetylglucosamine phosphomutase; AltName: Full=N-acetylglucosamine-phosphate mutase; AltName: Full=Phosphoglucomutase-3; Short=PGM 3; taxon_id:9606 Homo sapiens	55	74	S64	X	X	X
KGPGQPSSPQR	O95400	RecName: Full=CD2 antigen cytoplasmic tail-binding protein 2; Short=CD2 cytoplasmic domain-binding protein 2; Short=CD2 tail-binding protein 2; AltName: Full=U5 snRNP 52K protein; Short=U5-52K; taxon_id:9606 Homo sapiens	188	198	S195		X
QQSLYAPK	O95402	RecName: Full=Mediator of RNA polymerase II transcription subunit 26; AltName: Full=Activator-recruited cofactor 70 kDa component; Short=ARC70; AltName: Full=Cofactor required for Sp1 transcriptional activation subunit 7; Short=CRSP complex subunit 7; AltName: Full=Mediator complex subunit 26; AltName: Full=Transcriptional coactivator CRSP70; taxon_id:9606 Homo sapiens	287	294	S289			X
GSVPSPSPRPQALDATQVPSPLPLAQPSTPPVR	O95402	RecName: Full=Mediator of RNA polymerase II transcription subunit 26; AltName: Full=Activator-recruited cofactor 70 kDa component; Short=ARC70; AltName: Full=Cofactor required for Sp1 transcriptional activation subunit 7; Short=CRSP complex subunit 7; AltName: Full=Mediator complex subunit 26; AltName: Full=Transcriptional coactivator CRSP70; taxon_id:9606 Homo sapiens	295	327	S296; T323	X
RLELLPSAESPVCWLEQPESHQR	O95402	RecName: Full=Mediator of RNA polymerase II transcription subunit 26; AltName: Full=Activator-recruited cofactor 70 kDa component; Short=ARC70; AltName: Full=Cofactor required for Sp1 transcriptional activation subunit 7; Short=CRSP complex subunit 7; AltName: Full=Mediator complex subunit 26; AltName: Full=Transcriptional coactivator CRSP70; taxon_id:9606 Homo sapiens	328	350	S334			X
QLHVLVPQSPPTDLPGLTR	O95402	RecName: Full=Mediator of RNA polymerase II transcription subunit 26; AltName: Full=Activator-recruited cofactor 70 kDa component; Short=ARC70; AltName: Full=Cofactor required for Sp1 transcriptional activation subunit 7; Short=CRSP complex subunit 7; AltName: Full=Mediator complex subunit 26; AltName: Full=Transcriptional coactivator CRSP70; taxon_id:9606 Homo sapiens	527	545	S535	X	X	X
FHMVDGNVSGEFTDLVPEK	O95433	RecName: Full=Activator of 90 kDa heat shock protein ATPase homolog 1; Short=AHA1; AltName: Full=p38; taxon_id:9606 Homo sapiens	250	268	S258	X
SQANGAGALSYVSPNTSK	O95453	RecName: Full=Poly(A)-specific ribonuclease PARN; EC=3.1.13.4; AltName: Full=Deadenylating nuclease; AltName: Full=Deadenylation nuclease; AltName: Full=Polyadenylate-specific ribonuclease; taxon_id:9606 Homo sapiens	151	168	S163	X
NNSFTAPSTVGK	O95453	RecName: Full=Poly(A)-specific ribonuclease PARN; EC=3.1.13.4; AltName: Full=Deadenylating nuclease; AltName: Full=Deadenylation nuclease; AltName: Full=Polyadenylate-specific ribonuclease; taxon_id:9606 Homo sapiens	555	566	S557	X	X	X
KELSPAGSISK	O95453	RecName: Full=Poly(A)-specific ribonuclease PARN; EC=3.1.13.4; AltName: Full=Deadenylating nuclease; AltName: Full=Deadenylation nuclease; AltName: Full=Polyadenylate-specific ribonuclease; taxon_id:9606 Homo sapiens	616	626	S619			X
ELSPAGSISK	O95453	RecName: Full=Poly(A)-specific ribonuclease PARN; EC=3.1.13.4; AltName: Full=Deadenylating nuclease; AltName: Full=Deadenylation nuclease; AltName: Full=Polyadenylate-specific ribonuclease; taxon_id:9606 Homo sapiens	617	626	S619			X
NKPLEQSVEDLSK	O95466	RecName: Full=Formin-like protein 1; AltName: Full=CLL-associated antigen KW-13; AltName: Full=Leukocyte formin; taxon_id:9606 Homo sapiens	178	190	S184			X
NKPLEQSVEDLSKGPPSSVPK	O95466	RecName: Full=Formin-like protein 1; AltName: Full=CLL-associated antigen KW-13; AltName: Full=Leukocyte formin; taxon_id:9606 Homo sapiens	178	198	S184			X
HLTIKLTPAHSR	O95466	RecName: Full=Formin-like protein 1; AltName: Full=CLL-associated antigen KW-13; AltName: Full=Leukocyte formin; taxon_id:9606 Homo sapiens	201	212	T207			X
RDSELGPGVK	O95466	RecName: Full=Formin-like protein 1; AltName: Full=CLL-associated antigen KW-13; AltName: Full=Leukocyte formin; taxon_id:9606 Homo sapiens	622	631	S624		X
VLQELDMSDFEEQFK	O95466	RecName: Full=Formin-like protein 1; AltName: Full=CLL-associated antigen KW-13; AltName: Full=Leukocyte formin; taxon_id:9606 Homo sapiens	668	682	S675	X
SQGPSLDLSALK	O95466	RecName: Full=Formin-like protein 1; AltName: Full=CLL-associated antigen KW-13; AltName: Full=Leukocyte formin; taxon_id:9606 Homo sapiens	685	696	S685; S689	X		X
AGSVSLDSVLADVRSLQR	O95466	RecName: Full=Formin-like protein 1; AltName: Full=CLL-associated antigen KW-13; AltName: Full=Leukocyte formin; taxon_id:9606 Homo sapiens	907	924	S921			X
EAAAQEAGADTPGKGEPPAPKSPPK	O95466	RecName: Full=Formin-like protein 1; AltName: Full=CLL-associated antigen KW-13; AltName: Full=Leukocyte formin; taxon_id:9606 Homo sapiens	1010	1034	S1031	X		X
TPPTANHPVEPVTSVTQPSELLQQK	O95487	RecName: Full=Protein transport protein Sec24B; AltName: Full=SEC24-related protein B; taxon_id:9606 Homo sapiens	329	353	T329	X	X
DSRPLSPILHIVK	O95487	RecName: Full=Protein transport protein Sec24B; AltName: Full=SEC24-related protein B; taxon_id:9606 Homo sapiens	1219	1231	S1224	X
DSRPLSPILHIVKDESPAK	O95487	RecName: Full=Protein transport protein Sec24B; AltName: Full=SEC24-related protein B; taxon_id:9606 Homo sapiens	1219	1237	S1224			X
SLSASPALGSTK	O95544	RecName: Full=NAD kinase; EC=2.7.1.23; AltName: Full=Poly(P)/ATP NAD kinase; taxon_id:9606 Homo sapiens	46	57	S48			X
TRSLHGPCPVTTFGPK	O95544	RecName: Full=NAD kinase; EC=2.7.1.23; AltName: Full=Poly(P)/ATP NAD kinase; taxon_id:9606 Homo sapiens	62	77	S64			X
SLHGPCPVTTFGPK	O95544	RecName: Full=NAD kinase; EC=2.7.1.23; AltName: Full=Poly(P)/ATP NAD kinase; taxon_id:9606 Homo sapiens	64	77	S64	X	X	X
IRLSPEPWTPETGLVTDAFK	O95573	RecName: Full=Long-chain-fatty-acid--CoA ligase 3; EC=6.2.1.3; AltName: Full=Long-chain acyl-CoA synthetase 3; Short=LACS 3; taxon_id:9606 Homo sapiens	680	699	S683	X		X
EELEQYTTEIVQNNLLGSQGAHVK	O95602	RecName: Full=DNA-directed RNA polymerase I subunit RPA1; Short=RNA polymerase I subunit A1; EC=2.7.7.6; AltName: Full=A190; AltName: Full=DNA-directed RNA polymerase I largest subunit; AltName: Full=DNA-directed RNA polymerase I subunit A; AltName: Full=RNA polymerase I 194 kDa subunit; Short=RPA194; taxon_id:9606 Homo sapiens	159	182	S176	X
LSLSNMHTAQLELTQANLQK	O95613	RecName: Full=Pericentrin; AltName: Full=Kendrin; AltName: Full=Pericentrin-B; taxon_id:9606 Homo sapiens	252	271	T259	X
CPEPPSGSPPEGPEIQLEVTQR	O95613	RecName: Full=Pericentrin; AltName: Full=Kendrin; AltName: Full=Pericentrin-B; taxon_id:9606 Homo sapiens	1625	1646	S1632	X
NWDSLIPDEMPDSPIQEK	O95613	RecName: Full=Pericentrin; AltName: Full=Kendrin; AltName: Full=Pericentrin-B; taxon_id:9606 Homo sapiens	2165	2182	S2177	X
KSPVGMLDLSSWSSPEVLR	O95613	RecName: Full=Pericentrin; AltName: Full=Kendrin; AltName: Full=Pericentrin-B; taxon_id:9606 Homo sapiens	2213	2231	S2214	X	X
YDTPIDKPSDSLSIGNGDNSQQISNSDTPSPPPGLSK	O95628	RecName: Full=CCR4-NOT transcription complex subunit 4; EC=6.3.2.-; AltName: Full=CCR4-associated factor 4; AltName: Full=E3 ubiquitin-protein ligase CNOT4; AltName: Full=Potential transcriptional repressor NOT4Hp; taxon_id:9606 Homo sapiens	272	308	S301	X	X
SPFEGAVTESQSLFSDNFR	O95628	RecName: Full=CCR4-NOT transcription complex subunit 4; EC=6.3.2.-; AltName: Full=CCR4-associated factor 4; AltName: Full=E3 ubiquitin-protein ligase CNOT4; AltName: Full=Potential transcriptional repressor NOT4Hp; taxon_id:9606 Homo sapiens	324	342	S324	X	X
ELSVQDQPSLSPTSLQNSSSHTTTAK	O95628	RecName: Full=CCR4-NOT transcription complex subunit 4; EC=6.3.2.-; AltName: Full=CCR4-associated factor 4; AltName: Full=E3 ubiquitin-protein ligase CNOT4; AltName: Full=Potential transcriptional repressor NOT4Hp; taxon_id:9606 Homo sapiens	422	447	S432	X				X
SSSLIQLTSQNSSPNQQR	O95639	RecName: Full=Cleavage and polyadenylation specificity factor subunit 4; AltName: Full=Cleavage and polyadenylation specificity factor 30 kDa subunit; Short=CPSF 30 kDa subunit; AltName: Full=NS1 effector domain-binding protein 1; Short=Neb-1; AltName: Full=No arches homolog; taxon_id:9606 Homo sapiens	200	217	S202	X	X	X
STLMPAAPGVSPK	O95644	RecName: Full=Nuclear factor of activated T-cells, cytoplasmic 1; Short=NF-ATc1; Short=NFATc1; AltName: Full=NFAT transcription complex cytosolic component; Short=NF-ATc; Short=NFATc; taxon_id:9606 Homo sapiens	755	767	S765			X
RVVLASASPR	O95671	RecName: Full=N-acetylserotonin O-methyltransferase-like protein; Short=ASMTL; EC=2.1.1.-; taxon_id:9606 Homo sapiens	14	23	S21			X
VVLASASPR	O95671	RecName: Full=N-acetylserotonin O-methyltransferase-like protein; Short=ASMTL; EC=2.1.1.-; taxon_id:9606 Homo sapiens	15	23	S21			X
EKGPTTGEGALDLSDVHSPPKSPEGK	O95684	RecName: Full=FGFR1 oncogene partner; taxon_id:9606 Homo sapiens	139	164	S156	X	X
GPTTGEGALDLSDVHSPPKSPEGK	O95684	RecName: Full=FGFR1 oncogene partner; taxon_id:9606 Homo sapiens	141	164	S156	X	X
SLSCLSDLDGGVALEPR	O95685	RecName: Full=Protein phosphatase 1 regulatory subunit 3D; AltName: Full=Protein phosphatase 1 regulatory subunit 6; Short=PP1 subunit R6; AltName: Full=Protein phosphatase 1-binding subunit R6; taxon_id:9606 Homo sapiens	23	39	S25	X	X	X	X	X
ACRPPGSPGRAPPPTPAPSGCDPR	O95685	RecName: Full=Protein phosphatase 1 regulatory subunit 3D; AltName: Full=Protein phosphatase 1 regulatory subunit 6; Short=PP1 subunit R6; AltName: Full=Protein phosphatase 1-binding subunit R6; taxon_id:9606 Homo sapiens	40	63	T54			X
TAQALSSGSGSQETKIPISLVLR	O95747	RecName: Full=Serine/threonine-protein kinase OSR1; EC=2.7.11.1; AltName: Full=Oxidative stress-responsive 1 protein; taxon_id:9606 Homo sapiens	417	439	T430			X
NIHSINPTQLMAR	O95772	RecName: Full=MLN64 N-terminal domain homolog; AltName: Full=STARD3 N-terminal-like protein; taxon_id:9606 Homo sapiens	24	36	S27	X
VFSSSQGVEQVVLGLYIVR	O95777	RecName: Full=N-alpha-acetyltransferase 38, NatC auxiliary subunit; AltName: Full=U6 snRNA-associated Sm-like protein LSm8; taxon_id:9606 Homo sapiens	45	63	S48		X
SSPPVQFSLLHSK	O95782	RecName: Full=AP-2 complex subunit alpha-1; AltName: Full=100 kDa coated vesicle protein A; AltName: Full=Adapter-related protein complex 2 subunit alpha-1; AltName: Full=Adaptor protein complex AP-2 subunit alpha-1; AltName: Full=Alpha-adaptin A; AltName: Full=Alpha1-adaptin; AltName: Full=Clathrin assembly protein complex 2 alpha-A large chain; AltName: Full=Plasma membrane adaptor HA2/AP2 adap…	517	529	S518	X	X	X
DPSSNDINGGMEPTPSTVSTPSPSADLLGLR	O95782	RecName: Full=AP-2 complex subunit alpha-1; AltName: Full=100 kDa coated vesicle protein A; AltName: Full=Adapter-related protein complex 2 subunit alpha-1; AltName: Full=Adaptor protein complex AP-2 subunit alpha-1; AltName: Full=Alpha-adaptin A; AltName: Full=Alpha1-adaptin; AltName: Full=Clathrin assembly protein complex 2 alpha-A large chain; AltName: Full=Plasma membrane adaptor HA2/AP2 adap…	634	664	S655	X	X
KLPPPPGSPLGHSPTASPPPTAR	O95785	RecName: Full=Protein Wiz; AltName: Full=Widely-interspaced zinc finger-containing protein; AltName: Full=Zinc finger protein 803; taxon_id:9606 Homo sapiens	1139	1161	S1151	X
LPPPPGSPLGHSPTASPPPTAR	O95785	RecName: Full=Protein Wiz; AltName: Full=Widely-interspaced zinc finger-containing protein; AltName: Full=Zinc finger protein 803; taxon_id:9606 Homo sapiens	1140	1161	S1151	X
TKPIVKPQTSPEYGQGINPISR	O95793	RecName: Full=Double-stranded RNA-binding protein Staufen homolog 1; taxon_id:9606 Homo sapiens	269	290	S278	X	X
SQSPAASDCSSSSSSASLPSSGR	O95817	RecName: Full=BAG family molecular chaperone regulator 3; Short=BAG-3; AltName: Full=Bcl-2-associated athanogene 3; AltName: Full=Bcl-2-binding protein Bis; AltName: Full=Docking protein CAIR-1; taxon_id:9606 Homo sapiens	171	193	S173			X
GYISIPVIHEQNVTRPAAQPSFHQAQK	O95817	RecName: Full=BAG family molecular chaperone regulator 3; Short=BAG-3; AltName: Full=Bcl-2-associated athanogene 3; AltName: Full=Bcl-2-binding protein Bis; AltName: Full=Docking protein CAIR-1; taxon_id:9606 Homo sapiens	204	230	S224		X
AASPFR	O95817	RecName: Full=BAG family molecular chaperone regulator 3; Short=BAG-3; AltName: Full=Bcl-2-associated athanogene 3; AltName: Full=Bcl-2-binding protein Bis; AltName: Full=Docking protein CAIR-1; taxon_id:9606 Homo sapiens	262	267	S264			X
SSTPLHSPSPIR	O95817	RecName: Full=BAG family molecular chaperone regulator 3; Short=BAG-3; AltName: Full=Bcl-2-associated athanogene 3; AltName: Full=Bcl-2-binding protein Bis; AltName: Full=Docking protein CAIR-1; taxon_id:9606 Homo sapiens	283	294	S289	X	X	X
SESFSNGNSESVHPALQRPAEPQVPVR	O95819	RecName: Full=Mitogen-activated protein kinase kinase kinase kinase 4; EC=2.7.11.1; AltName: Full=HPK/GCK-like kinase HGK; AltName: Full=MAPK/ERK kinase kinase kinase 4; Short=MEK kinase kinase 4; Short=MEKKK 4; AltName: Full=Nck-interacting kinase; taxon_id:9606 Homo sapiens	600	626	S602		X
TTSRSPVLSR	O95819	RecName: Full=Mitogen-activated protein kinase kinase kinase kinase 4; EC=2.7.11.1; AltName: Full=HPK/GCK-like kinase HGK; AltName: Full=MAPK/ERK kinase kinase kinase 4; Short=MEK kinase kinase 4; Short=MEKKK 4; AltName: Full=Nck-interacting kinase; taxon_id:9606 Homo sapiens	627	636	S631			X
RDSPLQGSGQQNSQAGQR	O95819	RecName: Full=Mitogen-activated protein kinase kinase kinase kinase 4; EC=2.7.11.1; AltName: Full=HPK/GCK-like kinase HGK; AltName: Full=MAPK/ERK kinase kinase kinase 4; Short=MEK kinase kinase 4; Short=MEKKK 4; AltName: Full=Nck-interacting kinase; taxon_id:9606 Homo sapiens	637	654	S639	X		X
SSSSFTPFIDPR	O95819	RecName: Full=Mitogen-activated protein kinase kinase kinase kinase 4; EC=2.7.11.1; AltName: Full=HPK/GCK-like kinase HGK; AltName: Full=MAPK/ERK kinase kinase kinase 4; Short=MEK kinase kinase 4; Short=MEKKK 4; AltName: Full=Nck-interacting kinase; taxon_id:9606 Homo sapiens	852	863	S855	X		X
KGSVVNVNPTNTRPQSDTPEIR	O95819	RecName: Full=Mitogen-activated protein kinase kinase kinase kinase 4; EC=2.7.11.1; AltName: Full=HPK/GCK-like kinase HGK; AltName: Full=MAPK/ERK kinase kinase kinase 4; Short=MEK kinase kinase 4; Short=MEKKK 4; AltName: Full=Nck-interacting kinase; taxon_id:9606 Homo sapiens	898	919	S900	X
SNSFNNPLGNR	O95835	RecName: Full=Serine/threonine-protein kinase LATS1; EC=2.7.11.1; AltName: Full=Large tumor suppressor homolog 1; AltName: Full=WARTS protein kinase; Short=h-warts; taxon_id:9606 Homo sapiens	462	472	S464			X
GYLSLSK	O95870	RecName: Full=Abhydrolase domain-containing protein 16A; EC=3.-.-.-; AltName: Full=HLA-B-associated transcript 5; AltName: Full=Protein G5; taxon_id:9606 Homo sapiens	86	92	S89			X
RPGVSPEGGLSVPGPGAPLEKPGR	O95873	RecName: Full=Uncharacterized protein C6orf47; AltName: Full=Protein G4; taxon_id:9606 Homo sapiens	127	150	S131	X
GGSGGSAGHLPSAAPSPQKLDLDK	O95936	RecName: Full=Eomesodermin homolog; AltName: Full=T-box brain protein 2; Short=T-brain-2; Short=TBR-2; taxon_id:9606 Homo sapiens	27	50	S42	X	X
KGSPCGEEELPSAAAAAAAAAAAAAATAR	O95936	RecName: Full=Eomesodermin homolog; AltName: Full=T-box brain protein 2; Short=T-brain-2; Short=TBR-2; taxon_id:9606 Homo sapiens	105	133	S107	X	X	X	X
GSPCGEEELPSAAAAAAAAAAAAAATAR	O95936	RecName: Full=Eomesodermin homolog; AltName: Full=T-box brain protein 2; Short=T-brain-2; Short=TBR-2; taxon_id:9606 Homo sapiens	106	133	S107	X
YYLQSPGPQGSELAAPCSLFPYQAAAGAPHGPVYPAPNGAR	O95936	RecName: Full=Eomesodermin homolog; AltName: Full=T-box brain protein 2; Short=T-brain-2; Short=TBR-2; taxon_id:9606 Homo sapiens	144	184	S148		X
TSPTVFSEDQLSK	O95936	RecName: Full=Eomesodermin homolog; AltName: Full=T-box brain protein 2; Short=T-brain-2; Short=TBR-2; taxon_id:9606 Homo sapiens	595	607	S596	X	X	X
TSPTVFSEDQLSKEK	O95936	RecName: Full=Eomesodermin homolog; AltName: Full=T-box brain protein 2; Short=T-brain-2; Short=TBR-2; taxon_id:9606 Homo sapiens	595	609	S596			X
RLSPSNSSNENSPSIK	O95936	RecName: Full=Eomesodermin homolog; AltName: Full=T-box brain protein 2; Short=T-brain-2; Short=TBR-2; taxon_id:9606 Homo sapiens	644	659	S646; S648; S651	X	X	X
AVEAHSGASTTDSSLRPR	O95977	RecName: Full=Sphingosine 1-phosphate receptor 4; Short=S1P receptor 4; Short=S1P4; AltName: Full=Endothelial differentiation G-protein coupled receptor 6; AltName: Full=Sphingosine 1-phosphate receptor Edg-6; Short=S1P receptor Edg-6; taxon_id:9606 Homo sapiens	341	358	S346	X	X
MREPLSSISSVR	O95977	RecName: Full=Sphingosine 1-phosphate receptor 4; Short=S1P receptor 4; Short=S1P4; AltName: Full=Endothelial differentiation G-protein coupled receptor 6; AltName: Full=Sphingosine 1-phosphate receptor Edg-6; Short=S1P receptor Edg-6; taxon_id:9606 Homo sapiens	371	382	S380	X	X
MREPLSSISSVRSI	O95977	RecName: Full=Sphingosine 1-phosphate receptor 4; Short=S1P receptor 4; Short=S1P4; AltName: Full=Endothelial differentiation G-protein coupled receptor 6; AltName: Full=Sphingosine 1-phosphate receptor Edg-6; Short=S1P receptor Edg-6; taxon_id:9606 Homo sapiens	371	384	S383			X
YLGGSMDLSTFDFR	O95983	RecName: Full=Methyl-CpG-binding domain protein 3; AltName: Full=Methyl-CpG-binding protein MBD3; taxon_id:9606 Homo sapiens	52	65	S56	X
LFQLGPPSPVK	O95997	RecName: Full=Securin; AltName: Full=Esp1-associated protein; AltName: Full=Pituitary tumor-transforming gene 1 protein; Short=Tumor-transforming protein 1; Short=hPTTG; taxon_id:9606 Homo sapiens	158	168	S165	X	X	X	X	X
LPLSPPLVEDSAFEPSRK	O96007	RecName: Full=Molybdopterin synthase catalytic subunit; EC=2.8.1.12; AltName: Full=MOCO1-B; AltName: Full=Molybdenum cofactor synthesis protein 2 large subunit; AltName: Full=Molybdenum cofactor synthesis protein 2B; Short=MOCS2B; AltName: Full=Molybdopterin-synthase large subunit; Short=MPT synthase large subunit; taxon_id:9606 Homo sapiens	17	34	S20			X
QLESHLSLGR	O96011	RecName: Full=Peroxisomal membrane protein 11B; AltName: Full=Peroxin-11B; AltName: Full=Peroxisomal biogenesis factor 11B; AltName: Full=Protein PEX11 homolog beta; Short=PEX11-beta; taxon_id:9606 Homo sapiens	47	56	S53			X
RDSPPPPAR	O96013	RecName: Full=Serine/threonine-protein kinase PAK 4; EC=2.7.11.1; AltName: Full=p21-activated kinase 4; Short=PAK-4; taxon_id:9606 Homo sapiens	102	110	S104	X
DKRPLSGPDVGTPQPAGLASGAK	O96013	RecName: Full=Serine/threonine-protein kinase PAK 4; EC=2.7.11.1; AltName: Full=p21-activated kinase 4; Short=PAK-4; taxon_id:9606 Homo sapiens	176	198	S181; T187	X	X
RPLSGPDVGTPQPAGLASGAK	O96013	RecName: Full=Serine/threonine-protein kinase PAK 4; EC=2.7.11.1; AltName: Full=p21-activated kinase 4; Short=PAK-4; taxon_id:9606 Homo sapiens	178	198	S181	X	X
LAAGRPFNTYPR	O96013	RecName: Full=Serine/threonine-protein kinase PAK 4; EC=2.7.11.1; AltName: Full=p21-activated kinase 4; Short=PAK-4; taxon_id:9606 Homo sapiens	199	210	T207	X	X	X
SLVGTPYWMAPELISR	O96013	RecName: Full=Serine/threonine-protein kinase PAK 4; EC=2.7.11.1; AltName: Full=p21-activated kinase 4; Short=PAK-4; taxon_id:9606 Homo sapiens	474	489	S474	X	X
KFAIGSAR	O96017	RecName: Full=Serine/threonine-protein kinase Chk2; EC=2.7.11.1; AltName: Full=CHK2 checkpoint homolog; AltName: Full=Cds1 homolog; Short=Hucds1; Short=hCds1; AltName: Full=Checkpoint kinase 2; taxon_id:9606 Homo sapiens	255	262	S260			X
TLCGTPTYLAPEVLVSVGTAGYNR	O96017	RecName: Full=Serine/threonine-protein kinase Chk2; EC=2.7.11.1; AltName: Full=CHK2 checkpoint homolog; AltName: Full=Cds1 homolog; Short=Hucds1; Short=hCds1; AltName: Full=Checkpoint kinase 2; taxon_id:9606 Homo sapiens	383	406	T383; Y390	X		X
EAVREGSPANWK	O96019	RecName: Full=Actin-like protein 6A; AltName: Full=53 kDa BRG1-associated factor A; AltName: Full=Actin-related protein Baf53a; AltName: Full=ArpNbeta; AltName: Full=BRG1-associated factor 53A; Short=BAF53A; AltName: Full=INO80 complex subunit K; taxon_id:9606 Homo sapiens	227	238	S233			X
DQLIYNLLKEEQTPQNK	P00338	RecName: Full=L-lactate dehydrogenase A chain; Short=LDH-A; EC=1.1.1.27; AltName: Full=Cell proliferation-inducing gene 19 protein; AltName: Full=LDH muscle subunit; Short=LDH-M; AltName: Full=Renal carcinoma antigen NY-REN-59; taxon_id:9606 Homo sapiens	6	22	T18			X
GEMMDLQHGSLFLR	P00338	RecName: Full=L-lactate dehydrogenase A chain; Short=LDH-A; EC=1.1.1.27; AltName: Full=Cell proliferation-inducing gene 19 protein; AltName: Full=LDH muscle subunit; Short=LDH-M; AltName: Full=Renal carcinoma antigen NY-REN-59; taxon_id:9606 Homo sapiens	60	73	S69	X
TYSTSFTPMYHAVTK	P00390	RecName: Full=Glutathione reductase, mitochondrial; Short=GR; Short=GRase; EC=1.8.1.7; Flags: Precursor; taxon_id:9606 Homo sapiens	442	456	T448	X
FGDRFPAMSDAYDRTMR	P00491	RecName: Full=Purine nucleoside phosphorylase; Short=PNP; EC=2.4.2.1; AltName: Full=Inosine phosphorylase; AltName: Full=Inosine-guanosine phosphorylase; taxon_id:9606 Homo sapiens	155	171	T169			X
GQGESDPLDHEPAVSPLLPR	P00519	RecName: Full=Tyrosine-protein kinase ABL1; EC=2.7.10.2; AltName: Full=Abelson murine leukemia viral oncogene homolog 1; AltName: Full=Abelson tyrosine-protein kinase 1; AltName: Full=Proto-oncogene c-Abl; AltName: Full=p150; taxon_id:9606 Homo sapiens	555	574	S569			X
ESGGSGFRSPHLWK	P00519	RecName: Full=Tyrosine-protein kinase ABL1; EC=2.7.10.2; AltName: Full=Abelson murine leukemia viral oncogene homolog 1; AltName: Full=Abelson tyrosine-protein kinase 1; AltName: Full=Proto-oncogene c-Abl; AltName: Full=p150; taxon_id:9606 Homo sapiens	675	688	S676; S683		X	X
ALESPERPFLAILGGAK	P00558	RecName: Full=Phosphoglycerate kinase 1; EC=2.7.2.3; AltName: Full=Cell migration-inducing gene 10 protein; AltName: Full=Primer recognition protein 2; Short=PRP 2; taxon_id:9606 Homo sapiens	200	216	S203	X		X	X	X
LQSGTHCLWTDQLLQGSEK	P01033	RecName: Full=Metalloproteinase inhibitor 1; AltName: Full=Erythroid-potentiating activity; Short=EPA; AltName: Full=Fibroblast collagenase inhibitor; Short=Collagenase inhibitor; AltName: Full=Tissue inhibitor of metalloproteinases 1; Short=TIMP-1; Flags: Precursor; taxon_id:9606 Homo sapiens	162	180	S178	X	X
FVYHLSDLCK	P01591	RecName: Full=Immunoglobulin J chain; Flags: Precursor; taxon_id:9606 Homo sapiens	83	92	S88	X
SGAQASSTPLSPTR	P02545	RecName: Full=Prelamin-A/C; Contains: RecName: Full=Lamin-A/C; AltName: Full=70 kDa lamin; AltName: Full=Renal carcinoma antigen NY-REN-32; Flags: Precursor; taxon_id:9606 Homo sapiens	12	25	S22	X	X	X
LRLSPSPTSQR	P02545	RecName: Full=Prelamin-A/C; Contains: RecName: Full=Lamin-A/C; AltName: Full=70 kDa lamin; AltName: Full=Renal carcinoma antigen NY-REN-32; Flags: Precursor; taxon_id:9606 Homo sapiens	387	397	S390	X	X	X
LSPSPTSQR	P02545	RecName: Full=Prelamin-A/C; Contains: RecName: Full=Lamin-A/C; AltName: Full=70 kDa lamin; AltName: Full=Renal carcinoma antigen NY-REN-32; Flags: Precursor; taxon_id:9606 Homo sapiens	389	397	S392	X	X
ASASGSGAQVGGPISSGSSASSVTVTR	P02545	RecName: Full=Prelamin-A/C; Contains: RecName: Full=Lamin-A/C; AltName: Full=70 kDa lamin; AltName: Full=Renal carcinoma antigen NY-REN-32; Flags: Precursor; taxon_id:9606 Homo sapiens	598	624	T623		X
SVGGSGGGSFGDNLVTR	P02545	RecName: Full=Prelamin-A/C; Contains: RecName: Full=Lamin-A/C; AltName: Full=70 kDa lamin; AltName: Full=Renal carcinoma antigen NY-REN-32; Flags: Precursor; taxon_id:9606 Homo sapiens	628	644	S636	X	X	X
LFSRDAPGREDNTFK	P02686	RecName: Full=Myelin basic protein; Short=MBP; AltName: Full=Myelin A1 protein; AltName: Full=Myelin membrane encephalitogenic protein; taxon_id:9606 Homo sapiens	94	108	S96			X
HGSKYLATASTMDHAR	P02686	RecName: Full=Myelin basic protein; Short=MBP; AltName: Full=Myelin A1 protein; AltName: Full=Myelin membrane encephalitogenic protein; taxon_id:9606 Homo sapiens	144	159	S146			X
SAFSNLFGGEPLSYTR	P02786	RecName: Full=Transferrin receptor protein 1; Short=TR; Short=TfR; Short=TfR1; Short=Trfr; AltName: Full=T9; AltName: Full=p90; AltName: CD_antigen=CD71; Contains: RecName: Full=Transferrin receptor protein 1, serum form; Short=sTfR; taxon_id:9606 Homo sapiens	7	22	S19	X
HTLGDSDNES	P02794	RecName: Full=Ferritin heavy chain; Short=Ferritin H subunit; EC=1.16.3.1; AltName: Full=Cell proliferation-inducing gene 15 protein; Contains: RecName: Full=Ferritin heavy chain, N-terminally processed; taxon_id:9606 Homo sapiens	174	183	S179				X
NAIHTFVQSGSHLAAR	P04040	RecName: Full=Catalase; EC=1.11.1.6; taxon_id:9606 Homo sapiens	507	522	S517			X
DAVFDGSSCISPTIVQQFGYQR	P04049	RecName: Full=RAF proto-oncogene serine/threonine-protein kinase; EC=2.7.11.1; AltName: Full=Proto-oncogene c-RAF; Short=cRaf; AltName: Full=Raf-1; taxon_id:9606 Homo sapiens	19	40	S29	X
MPVSSQHRYSTPHAFTFNTSSPSSEGSLSQR	P04049	RecName: Full=RAF proto-oncogene serine/threonine-protein kinase; EC=2.7.11.1; AltName: Full=Proto-oncogene c-RAF; Short=cRaf; AltName: Full=Raf-1; taxon_id:9606 Homo sapiens	224	254	T234	X	X
YSTPHAFTFNTSSPSSEGSLSQR	P04049	RecName: Full=RAF proto-oncogene serine/threonine-protein kinase; EC=2.7.11.1; AltName: Full=Proto-oncogene c-RAF; Short=cRaf; AltName: Full=Raf-1; taxon_id:9606 Homo sapiens	232	254	T234	X	X
STSTPNVHMVSTTLPVDSR	P04049	RecName: Full=RAF proto-oncogene serine/threonine-protein kinase; EC=2.7.11.1; AltName: Full=Proto-oncogene c-RAF; Short=cRaf; AltName: Full=Raf-1; taxon_id:9606 Homo sapiens	257	275	S259; T260	X	X	X	X	X
SHSESASPSALSSSPNNLSPTGWSQPK	P04049	RecName: Full=RAF proto-oncogene serine/threonine-protein kinase; EC=2.7.11.1; AltName: Full=Proto-oncogene c-RAF; Short=cRaf; AltName: Full=Raf-1; taxon_id:9606 Homo sapiens	283	309	S295; S296	X	X	X
GILAADESTGSIAKR	P04075	RecName: Full=Fructose-bisphosphate aldolase A; EC=4.1.2.13; AltName: Full=Lung cancer antigen NY-LU-1; AltName: Full=Muscle-type aldolase; taxon_id:9606 Homo sapiens	29	43	S39			X
GILAADESTGSIAK	P04075	RecName: Full=Fructose-bisphosphate aldolase A; EC=4.1.2.13; AltName: Full=Lung cancer antigen NY-LU-1; AltName: Full=Muscle-type aldolase; taxon_id:9606 Homo sapiens	29	42	S36			X
IGEHTPSALAIMENANVLAR	P04075	RecName: Full=Fructose-bisphosphate aldolase A; EC=4.1.2.13; AltName: Full=Lung cancer antigen NY-LU-1; AltName: Full=Muscle-type aldolase; taxon_id:9606 Homo sapiens	154	173	S160	X
YTPSGQAGAAASESLFVSNHAY	P04075	RecName: Full=Fructose-bisphosphate aldolase A; EC=4.1.2.13; AltName: Full=Lung cancer antigen NY-LU-1; AltName: Full=Muscle-type aldolase; taxon_id:9606 Homo sapiens	343	364	T344	X
GGPGSAVSPYPTFNPSSDVAALHK	P04083	RecName: Full=Annexin A1; AltName: Full=Annexin I; AltName: Full=Annexin-1; AltName: Full=Calpactin II; AltName: Full=Calpactin-2; AltName: Full=Chromobindin-9; AltName: Full=Lipocortin I; AltName: Full=Phospholipase A2 inhibitory protein; AltName: Full=p35; taxon_id:9606 Homo sapiens	30	53	S37	X	X	X
LYTTDQSTFDILQDLEFSSGSPGK	P04150	RecName: Full=Glucocorticoid receptor; Short=GR; AltName: Full=Nuclear receptor subfamily 3 group C member 1; taxon_id:9606 Homo sapiens	183	206	S203	X	X
DNGDLVLSSPSNVTLPQVK	P04150	RecName: Full=Glucocorticoid receptor; Short=GR; AltName: Full=Nuclear receptor subfamily 3 group C member 1; taxon_id:9606 Homo sapiens	259	277	S267	X
TVFSNGYSSPSMRPDVSSPPSSSSTATTGPPPK	P04150	RecName: Full=Glucocorticoid receptor; Short=GR; AltName: Full=Nuclear receptor subfamily 3 group C member 1; taxon_id:9606 Homo sapiens	387	419	S404		X
KLFAPQQILQCSPAN	P04183	RecName: Full=Thymidine kinase, cytosolic; EC=2.7.1.21; taxon_id:9606 Homo sapiens	220	234	S231	X	X
LFAPQQILQCSPAN	P04183	RecName: Full=Thymidine kinase, cytosolic; EC=2.7.1.21; taxon_id:9606 Homo sapiens	221	234	S231	X	X		X	X
GHSGLQPTGFLS	P04229	RecName: Full=HLA class II histocompatibility antigen, DRB1-1 beta chain; AltName: Full=MHC class II antigen DRB1*1; Short=DR-1; Short=DR1; Flags: Precursor; taxon_id:9606 Homo sapiens	255	266	S257; S266	X	X		X	X
DLISNNEQLPMLGR	P04233	RecName: Full=HLA class II histocompatibility antigen gamma chain; AltName: Full=HLA-DR antigens-associated invariant chain; AltName: Full=Ia antigen-associated invariant chain; Short=Ii; AltName: Full=p33; AltName: CD_antigen=CD74; taxon_id:9606 Homo sapiens	22	35	S25	X	X	X	X	X
CQEEVSHIPAVHPGSFRPK	P04233	RecName: Full=HLA class II histocompatibility antigen gamma chain; AltName: Full=HLA-DR antigens-associated invariant chain; AltName: Full=Ia antigen-associated invariant chain; Short=Ii; AltName: Full=p33; AltName: CD_antigen=CD74; taxon_id:9606 Homo sapiens	213	231	S227	X
LVINGNPITIFQERDPSK	P04406	RecName: Full=Glyceraldehyde-3-phosphate dehydrogenase; Short=GAPDH; EC=1.2.1.12; AltName: Full=Peptidyl-cysteine S-nitrosylase GAPDH; EC=2.6.99.-; taxon_id:9606 Homo sapiens	67	84	S83	X	X
LVINGNPITIFQERDPSKIK	P04406	RecName: Full=Glyceraldehyde-3-phosphate dehydrogenase; Short=GAPDH; EC=1.2.1.12; AltName: Full=Peptidyl-cysteine S-nitrosylase GAPDH; EC=2.6.99.-; taxon_id:9606 Homo sapiens	67	86	S83	X	X	X
VIISAPSADAPMFVMGVNHEK	P04406	RecName: Full=Glyceraldehyde-3-phosphate dehydrogenase; Short=GAPDH; EC=1.2.1.12; AltName: Full=Peptidyl-cysteine S-nitrosylase GAPDH; EC=2.6.99.-; taxon_id:9606 Homo sapiens	119	139	S125		X
IISNASCTTNCLAPLAK	P04406	RecName: Full=Glyceraldehyde-3-phosphate dehydrogenase; Short=GAPDH; EC=1.2.1.12; AltName: Full=Peptidyl-cysteine S-nitrosylase GAPDH; EC=2.6.99.-; taxon_id:9606 Homo sapiens	146	162	T154		X	X
VIHDNFGIVEGLMTTVHAITATQK	P04406	RecName: Full=Glyceraldehyde-3-phosphate dehydrogenase; Short=GAPDH; EC=1.2.1.12; AltName: Full=Peptidyl-cysteine S-nitrosylase GAPDH; EC=2.6.99.-; taxon_id:9606 Homo sapiens	163	186	T177; T184	X	X	X	X	X
VIHDNFGIVEGLMTTVHAITATQKTVDGPSGK	P04406	RecName: Full=Glyceraldehyde-3-phosphate dehydrogenase; Short=GAPDH; EC=1.2.1.12; AltName: Full=Peptidyl-cysteine S-nitrosylase GAPDH; EC=2.6.99.-; taxon_id:9606 Homo sapiens	163	194	T182			X
GALQNIIPASTGAAK	P04406	RecName: Full=Glyceraldehyde-3-phosphate dehydrogenase; Short=GAPDH; EC=1.2.1.12; AltName: Full=Peptidyl-cysteine S-nitrosylase GAPDH; EC=2.6.99.-; taxon_id:9606 Homo sapiens	201	215	S210; T211	X	X	X
LISWYDNEFGYSNR	P04406	RecName: Full=Glyceraldehyde-3-phosphate dehydrogenase; Short=GAPDH; EC=1.2.1.12; AltName: Full=Peptidyl-cysteine S-nitrosylase GAPDH; EC=2.6.99.-; taxon_id:9606 Homo sapiens	310	323	S312	X
ALTQPSPVSTPSSVQFFLQEDDSADRK	P04920	RecName: Full=Anion exchange protein 2; Short=AE 2; Short=Anion exchanger 2; AltName: Full=Non-erythroid band 3-like protein; Short=BND3L; AltName: Full=Solute carrier family 4 member 2; taxon_id:9606 Homo sapiens	139	165	T141; S144	X	X
ALTQPSPVSTPSSVQFFLQEDDSADR	P04920	RecName: Full=Anion exchange protein 2; Short=AE 2; Short=Anion exchanger 2; AltName: Full=Non-erythroid band 3-like protein; Short=BND3L; AltName: Full=Solute carrier family 4 member 2; taxon_id:9606 Homo sapiens	139	164	S144	X			X
TSPSSPAPLPHQEATPR	P04920	RecName: Full=Anion exchange protein 2; Short=AE 2; Short=Anion exchanger 2; AltName: Full=Non-erythroid band 3-like protein; Short=BND3L; AltName: Full=Solute carrier family 4 member 2; taxon_id:9606 Homo sapiens	169	185	T169; S173	X	X	X
NISAGSLGSLLGHHHGQGAESDPHVTEPLMGGVPETR	P04920	RecName: Full=Anion exchange protein 2; Short=AE 2; Short=Anion exchanger 2; AltName: Full=Non-erythroid band 3-like protein; Short=BND3L; AltName: Full=Solute carrier family 4 member 2; taxon_id:9606 Homo sapiens	441	477	S443; S446; S449; S461	X	X	X
GTEFAESADAALQGDPALQDAGDSSRKEYFI	P04921	RecName: Full=Glycophorin-C; AltName: Full=Glycoconnectin; AltName: Full=Glycophorin-D; Short=GPD; AltName: Full=Glycoprotein beta; AltName: Full=PAS-2'; AltName: Full=Sialoglycoprotein D; AltName: CD_antigen=CD236; taxon_id:9606 Homo sapiens	98	128	Y126			X
EVSMDDHKLSLDELHRK	P05023	RecName: Full=Sodium/potassium-transporting ATPase subunit alpha-1; Short=Na(+)/K(+) ATPase alpha-1 subunit; EC=3.6.3.9; AltName: Full=Sodium pump subunit alpha-1; Flags: Precursor; taxon_id:9606 Homo sapiens	38	54	S47			X
LHSYSSPTFCDHCGSLLYGLVHQGMK	P05129	RecName: Full=Protein kinase C gamma type; Short=PKC-gamma; EC=2.7.11.13; taxon_id:9606 Homo sapiens	105	130	S119		X
YVASYLLAALGGNSSPSAK	P05387	RecName: Full=60S acidic ribosomal protein P2; AltName: Full=Renal carcinoma antigen NY-REN-44; taxon_id:9606 Homo sapiens	3	21	S17	X	X	X	X	X
LASVPAGGAVAVSAAPGSAAPAAGSAPAAAEEK	P05387	RecName: Full=60S acidic ribosomal protein P2; AltName: Full=Renal carcinoma antigen NY-REN-44; taxon_id:9606 Homo sapiens	62	94	S79; S86	X	X	X
KEESEESDDDMGFGLFD	P05387	RecName: Full=60S acidic ribosomal protein P2; AltName: Full=Renal carcinoma antigen NY-REN-44; taxon_id:9606 Homo sapiens	99	115	S102; S105	X	X	X
VEAKEESEESDEDMGFGLFD	P05388	RecName: Full=60S acidic ribosomal protein P0; AltName: Full=60S ribosomal protein L10E; taxon_id:9606 Homo sapiens	298	317	S304; S307	X
AKNSDLLTSPDVGLLK	P05412	RecName: Full=Transcription factor AP-1; AltName: Full=Activator protein 1; Short=AP1; AltName: Full=Proto-oncogene c-Jun; AltName: Full=V-jun avian sarcoma virus 17 oncogene homolog; AltName: Full=p39; taxon_id:9606 Homo sapiens	55	70	S58	X	X
SPSKPLPEVTDEYKNDVK	P05455	RecName: Full=Lupus La protein; AltName: Full=La autoantigen; AltName: Full=La ribonucleoprotein; AltName: Full=Sjoegren syndrome type B antigen; Short=SS-B; taxon_id:9606 Homo sapiens	92	109	S94	X
FASDDEHDEHDENGATGPVK	P05455	RecName: Full=Lupus La protein; AltName: Full=La autoantigen; AltName: Full=La ribonucleoprotein; AltName: Full=Sjoegren syndrome type B antigen; Short=SS-B; taxon_id:9606 Homo sapiens	364	383	S366	X	X
FASDDEHDEHDENGATGPVKR	P05455	RecName: Full=Lupus La protein; AltName: Full=La autoantigen; AltName: Full=La ribonucleoprotein; AltName: Full=Sjoegren syndrome type B antigen; Short=SS-B; taxon_id:9606 Homo sapiens	364	384	S366	X		X
YFSTSVSRPGR	P05534	RecName: Full=HLA class I histocompatibility antigen, A-24 alpha chain; AltName: Full=Aw-24; AltName: Full=HLA class I histocompatibility antigen, A-9 alpha chain; AltName: Full=MHC class I antigen A*24; Flags: Precursor; taxon_id:9606 Homo sapiens	31	41	S35			X
KGGSYSQAASSDSAQGSDVSLTACKV	P05534	RecName: Full=HLA class I histocompatibility antigen, A-24 alpha chain; AltName: Full=Aw-24; AltName: Full=HLA class I histocompatibility antigen, A-9 alpha chain; AltName: Full=MHC class I antigen A*24; Flags: Precursor; taxon_id:9606 Homo sapiens	340	365	S352; S356		X	X		X
KGGSYSQAASSDSAQGSDVSLTACK	P05534	RecName: Full=HLA class I histocompatibility antigen, A-24 alpha chain; AltName: Full=Aw-24; AltName: Full=HLA class I histocompatibility antigen, A-9 alpha chain; AltName: Full=MHC class I antigen A*24; Flags: Precursor; taxon_id:9606 Homo sapiens	340	364	S352		X	X
GGSYSQAASSDSAQGSDVSLTACKV	P05534	RecName: Full=HLA class I histocompatibility antigen, A-24 alpha chain; AltName: Full=Aw-24; AltName: Full=HLA class I histocompatibility antigen, A-9 alpha chain; AltName: Full=MHC class I antigen A*24; Flags: Precursor; taxon_id:9606 Homo sapiens	341	365	S352			X
GGSYSQAASSDSAQGSDVSLTACK	P05534	RecName: Full=HLA class I histocompatibility antigen, A-24 alpha chain; AltName: Full=Aw-24; AltName: Full=HLA class I histocompatibility antigen, A-9 alpha chain; AltName: Full=MHC class I antigen A*24; Flags: Precursor; taxon_id:9606 Homo sapiens	341	364	S345; T361		X	X
WDTGENPIYK	P05556	RecName: Full=Integrin beta-1; AltName: Full=Fibronectin receptor subunit beta; AltName: Full=Glycoprotein IIa; Short=GPIIA; AltName: Full=VLA-4 subunit beta; AltName: CD_antigen=CD29; Flags: Precursor; taxon_id:9606 Homo sapiens	775	784	T777			X
NHKFTAR	P05771	RecName: Full=Protein kinase C beta type; Short=PKC-B; Short=PKC-beta; EC=2.7.11.13; taxon_id:9606 Homo sapiens	36	42	T40			X
CHEFVTFSCPGADKGPASDDPR	P05771	RecName: Full=Protein kinase C beta type; Short=PKC-B; Short=PKC-beta; EC=2.7.11.13; taxon_id:9606 Homo sapiens	78	99	T83		X
IHTYSSPTFCDHCGSLLYGLIHQGMK	P05771	RecName: Full=Protein kinase C beta type; Short=PKC-B; Short=PKC-beta; EC=2.7.11.13; taxon_id:9606 Homo sapiens	106	131	S111; T113; S120	X	X	X
CDTCMMNVHKR	P05771	RecName: Full=Protein kinase C beta type; Short=PKC-B; Short=PKC-beta; EC=2.7.11.13; taxon_id:9606 Homo sapiens	132	142	T134			X
CDTCMMNVHK	P05771	RecName: Full=Protein kinase C beta type; Short=PKC-B; Short=PKC-beta; EC=2.7.11.13; taxon_id:9606 Homo sapiens	132	141	T134			X
CVMNVPSLCGTDHTER	P05771	RecName: Full=Protein kinase C beta type; Short=PKC-B; Short=PKC-beta; EC=2.7.11.13; taxon_id:9606 Homo sapiens	143	158	S149	X	X	X	X
ENIWDGVTTKTFCGTPDYIAPEIIAYQPYGK	P05771	RecName: Full=Protein kinase C beta type; Short=PKC-B; Short=PKC-beta; EC=2.7.11.13; taxon_id:9606 Homo sapiens	490	520	Y507			X
TFCGTPDYIAPEIIAYQPYGK	P05771	RecName: Full=Protein kinase C beta type; Short=PKC-B; Short=PKC-beta; EC=2.7.11.13; taxon_id:9606 Homo sapiens	500	520	T500				X
TAVIPINGSPR	P06400	RecName: Full=Retinoblastoma-associated protein; AltName: Full=p105-Rb; AltName: Full=pRb; Short=Rb; AltName: Full=pp110; taxon_id:9606 Homo sapiens	241	251	S249	X		X
LFLDHDKTLQTDSIDSFETQRTPR	P06400	RecName: Full=Retinoblastoma-associated protein; AltName: Full=p105-Rb; AltName: Full=pRb; Short=Rb; AltName: Full=pp110; taxon_id:9606 Homo sapiens	335	358	T356			X
TLQTDSIDSFETQRTPR	P06400	RecName: Full=Retinoblastoma-associated protein; AltName: Full=p105-Rb; AltName: Full=pRb; Short=Rb; AltName: Full=pp110; taxon_id:9606 Homo sapiens	342	358	T356	X	X	X
KSNLDEEVNVIPPHTPVR	P06400	RecName: Full=Retinoblastoma-associated protein; AltName: Full=p105-Rb; AltName: Full=pRb; Short=Rb; AltName: Full=pp110; taxon_id:9606 Homo sapiens	359	376	T373	X	X	X
SNLDEEVNVIPPHTPVR	P06400	RecName: Full=Retinoblastoma-associated protein; AltName: Full=p105-Rb; AltName: Full=pRb; Short=Rb; AltName: Full=pp110; taxon_id:9606 Homo sapiens	360	376	T373	X	X
DREGPTDHLESACPLNLPLQNNHTAADMYLSPVRSPK	P06400	RecName: Full=Retinoblastoma-associated protein; AltName: Full=p105-Rb; AltName: Full=pRb; Short=Rb; AltName: Full=pp110; taxon_id:9606 Homo sapiens	578	614	S608; S612	X	X
DREGPTDHLESACPLNLPLQNNHTAADMYLSPVR	P06400	RecName: Full=Retinoblastoma-associated protein; AltName: Full=p105-Rb; AltName: Full=pRb; Short=Rb; AltName: Full=pp110; taxon_id:9606 Homo sapiens	578	611	S608	X
EGPTDHLESACPLNLPLQNNHTAADMYLSPVR	P06400	RecName: Full=Retinoblastoma-associated protein; AltName: Full=p105-Rb; AltName: Full=pRb; Short=Rb; AltName: Full=pp110; taxon_id:9606 Homo sapiens	580	611	S608	X
EGPTDHLESACPLNLPLQNNHTAADMYLSPVRSPK	P06400	RecName: Full=Retinoblastoma-associated protein; AltName: Full=p105-Rb; AltName: Full=pRb; Short=Rb; AltName: Full=pp110; taxon_id:9606 Homo sapiens	580	614	Y606; S608; S612	X	X
VNSTANAETQATSAFQTQKPLK	P06400	RecName: Full=Retinoblastoma-associated protein; AltName: Full=p105-Rb; AltName: Full=pRb; Short=Rb; AltName: Full=pp110; taxon_id:9606 Homo sapiens	622	643	T625; T630	X	X
TNILQYASTRPPTLSPIPHIPR	P06400	RecName: Full=Retinoblastoma-associated protein; AltName: Full=p105-Rb; AltName: Full=pRb; Short=Rb; AltName: Full=pp110; taxon_id:9606 Homo sapiens	766	787	S780	X	X
SPYKFPSSPLR	P06400	RecName: Full=Retinoblastoma-associated protein; AltName: Full=p105-Rb; AltName: Full=pRb; Short=Rb; AltName: Full=pp110; taxon_id:9606 Homo sapiens	788	798	S788	X	X
IPGGNIYISPLKSPYK	P06400	RecName: Full=Retinoblastoma-associated protein; AltName: Full=p105-Rb; AltName: Full=pRb; Short=Rb; AltName: Full=pp110; taxon_id:9606 Homo sapiens	799	814	S807; S811	X	X
IPGGNIYISPLK	P06400	RecName: Full=Retinoblastoma-associated protein; AltName: Full=p105-Rb; AltName: Full=pRb; Short=Rb; AltName: Full=pp110; taxon_id:9606 Homo sapiens	799	810	S807	X	X
ISEGLPTPTKMTPR	P06400	RecName: Full=Retinoblastoma-associated protein; AltName: Full=p105-Rb; AltName: Full=pRb; Short=Rb; AltName: Full=pp110; taxon_id:9606 Homo sapiens	815	828	T826	X	X	X
ILVSIGESFGTSEK	P06400	RecName: Full=Retinoblastoma-associated protein; AltName: Full=p105-Rb; AltName: Full=pRb; Short=Rb; AltName: Full=pp110; taxon_id:9606 Homo sapiens	831	844	S842	X
VYTHEVVTLWYR	P06493	RecName: Full=Cyclin-dependent kinase 1; Short=CDK1; EC=2.7.11.22; EC=2.7.11.23; AltName: Full=Cell division control protein 2 homolog; AltName: Full=Cell division protein kinase 1; AltName: Full=p34 protein kinase; taxon_id:9606 Homo sapiens	159	170	T161	X	X	X
WTTSLSAK	P06729	RecName: Full=T-cell surface antigen CD2; AltName: Full=Erythrocyte receptor; AltName: Full=LFA-2; AltName: Full=LFA-3 receptor; AltName: Full=Rosette receptor; AltName: Full=T-cell surface antigen T11/Leu-5; AltName: CD_antigen=CD2; Flags: Precursor; taxon_id:9606 Homo sapiens	176	183	S181			X
KPHQIPASTPQNPATSQHPPPPPGHR	P06729	RecName: Full=T-cell surface antigen CD2; AltName: Full=Erythrocyte receptor; AltName: Full=LFA-2; AltName: Full=LFA-3 receptor; AltName: Full=Rosette receptor; AltName: Full=T-cell surface antigen T11/Leu-5; AltName: CD_antigen=CD2; Flags: Precursor; taxon_id:9606 Homo sapiens	264	289	T272			X
VQPKPPHGAAENSLSPSSN	P06729	RecName: Full=T-cell surface antigen CD2; AltName: Full=Erythrocyte receptor; AltName: Full=LFA-2; AltName: Full=LFA-3 receptor; AltName: Full=Rosette receptor; AltName: Full=T-cell surface antigen T11/Leu-5; AltName: CD_antigen=CD2; Flags: Precursor; taxon_id:9606 Homo sapiens	333	351	S347; S350	X		X
AAVPSGASTGIYEALELR	P06733	RecName: Full=Alpha-enolase; EC=4.2.1.11; AltName: Full=2-phospho-D-glycerate hydro-lyase; AltName: Full=C-myc promoter-binding protein; AltName: Full=Enolase 1; AltName: Full=MBP-1; AltName: Full=MPB-1; AltName: Full=Non-neural enolase; Short=NNE; AltName: Full=Phosphopyruvate hydratase; AltName: Full=Plasminogen-binding protein; taxon_id:9606 Homo sapiens	33	50	T41	X
YISPDQLADLYK	P06733	RecName: Full=Alpha-enolase; EC=4.2.1.11; AltName: Full=2-phospho-D-glycerate hydro-lyase; AltName: Full=C-myc promoter-binding protein; AltName: Full=Enolase 1; AltName: Full=MBP-1; AltName: Full=MPB-1; AltName: Full=Non-neural enolase; Short=NNE; AltName: Full=Phosphopyruvate hydratase; AltName: Full=Plasminogen-binding protein; taxon_id:9606 Homo sapiens	270	281	S272	X
SNTPILVDGKDVMPEVNK	P06744	RecName: Full=Glucose-6-phosphate isomerase; Short=GPI; EC=5.3.1.9; AltName: Full=Autocrine motility factor; Short=AMF; AltName: Full=Neuroleukin; Short=NLK; AltName: Full=Phosphoglucose isomerase; Short=PGI; AltName: Full=Phosphohexose isomerase; Short=PHI; AltName: Full=Sperm antigen 36; Short=SA-36; taxon_id:9606 Homo sapiens	107	124	T109			X
MEDSMDMDMSPLRPQNYLFGCELK	P06748	RecName: Full=Nucleophosmin; Short=NPM; AltName: Full=Nucleolar phosphoprotein B23; AltName: Full=Nucleolar protein NO38; AltName: Full=Numatrin; taxon_id:9606 Homo sapiens	1	24	S4; S10	X	X	X
TVSLGAGAKDELHIVEAEAMNYEGSPIK	P06748	RecName: Full=Nucleophosmin; Short=NPM; AltName: Full=Nucleolar phosphoprotein B23; AltName: Full=Nucleolar protein NO38; AltName: Full=Numatrin; taxon_id:9606 Homo sapiens	46	73	S70	X	X	X	X
TVSLGAGAKDELHIVEAEAMNYEGSPIKVTLATLK	P06748	RecName: Full=Nucleophosmin; Short=NPM; AltName: Full=Nucleolar phosphoprotein B23; AltName: Full=Nucleolar protein NO38; AltName: Full=Numatrin; taxon_id:9606 Homo sapiens	46	80	S70			X
DELHIVEAEAMNYEGSPIK	P06748	RecName: Full=Nucleophosmin; Short=NPM; AltName: Full=Nucleolar phosphoprotein B23; AltName: Full=Nucleolar protein NO38; AltName: Full=Numatrin; taxon_id:9606 Homo sapiens	55	73	S70	X	X	X	X	X
DELHIVEAEAMNYEGSPIKVTLATLK	P06748	RecName: Full=Nucleophosmin; Short=NPM; AltName: Full=Nucleolar phosphoprotein B23; AltName: Full=Nucleolar protein NO38; AltName: Full=Numatrin; taxon_id:9606 Homo sapiens	55	80	S70	X	X	X	X
CGSGPVHISGQHLVAVEEDAESEDEEEEDVK	P06748	RecName: Full=Nucleophosmin; Short=NPM; AltName: Full=Nucleolar phosphoprotein B23; AltName: Full=Nucleolar protein NO38; AltName: Full=Numatrin; taxon_id:9606 Homo sapiens	104	134	S125	X	X	X	X
GGSLPKVEAK	P06748	RecName: Full=Nucleophosmin; Short=NPM; AltName: Full=Nucleolar phosphoprotein B23; AltName: Full=Nucleolar protein NO38; AltName: Full=Numatrin; taxon_id:9606 Homo sapiens	258	267	S260			X
LSLEGDHSTPPSAYGSVK	P07355	RecName: Full=Annexin A2; AltName: Full=Annexin II; AltName: Full=Annexin-2; AltName: Full=Calpactin I heavy chain; AltName: Full=Calpactin-1 heavy chain; AltName: Full=Chromobindin-8; AltName: Full=Lipocortin II; AltName: Full=Placental anticoagulant protein IV; Short=PAP-IV; AltName: Full=Protein I; AltName: Full=p36; taxon_id:9606 Homo sapiens	11	28	T19	X	X	X
GLGTDEDSLIEIICSR	P07355	RecName: Full=Annexin A2; AltName: Full=Annexin II; AltName: Full=Annexin-2; AltName: Full=Calpactin I heavy chain; AltName: Full=Calpactin-1 heavy chain; AltName: Full=Chromobindin-8; AltName: Full=Lipocortin II; AltName: Full=Placental anticoagulant protein IV; Short=PAP-IV; AltName: Full=Protein I; AltName: Full=p36; taxon_id:9606 Homo sapiens	120	135	S127			X
RPTELLSNPQFIVDGATR	P07384	RecName: Full=Calpain-1 catalytic subunit; EC=3.4.22.52; AltName: Full=Calcium-activated neutral proteinase 1; Short=CANP 1; AltName: Full=Calpain mu-type; AltName: Full=Calpain-1 large subunit; AltName: Full=Cell proliferation-inducing gene 30 protein; AltName: Full=Micromolar-calpain; Short=muCANP; taxon_id:9606 Homo sapiens	87	104	S93	X		X
WNTTLYEGTWR	P07384	RecName: Full=Calpain-1 catalytic subunit; EC=3.4.22.52; AltName: Full=Calcium-activated neutral proteinase 1; Short=CANP 1; AltName: Full=Calpain mu-type; AltName: Full=Calpain-1 large subunit; AltName: Full=Cell proliferation-inducing gene 30 protein; AltName: Full=Micromolar-calpain; Short=muCANP; taxon_id:9606 Homo sapiens	366	376	T374	X
FWEVISDEHGIDPTGTYHGDSDLQLDR	P07437	RecName: Full=Tubulin beta chain; AltName: Full=Tubulin beta-5 chain; taxon_id:9606 Homo sapiens	20	46	T35	X	X
ISVYYNEATGGKYVPR	P07437	RecName: Full=Tubulin beta chain; AltName: Full=Tubulin beta-5 chain; taxon_id:9606 Homo sapiens	47	62	T55			X
ISVYYNEATGGK	P07437	RecName: Full=Tubulin beta chain; AltName: Full=Tubulin beta-5 chain; taxon_id:9606 Homo sapiens	47	58	T55	X		X
AILVDLEPGTMDSVR	P07437	RecName: Full=Tubulin beta chain; AltName: Full=Tubulin beta-5 chain; taxon_id:9606 Homo sapiens	63	77	S75	X
SYNVTPPPIEESHPYYQEIYNDR	P07738	RecName: Full=Bisphosphoglycerate mutase; Short=BPGM; EC=5.4.2.4; AltName: Full=2,3-bisphosphoglycerate mutase, erythrocyte; AltName: Full=2,3-bisphosphoglycerate synthase; EC=3.1.3.13; EC=5.4.2.11; AltName: Full=2,3-diphosphoglycerate mutase; Short=DPGM; AltName: Full=BPG-dependent PGAM; taxon_id:9606 Homo sapiens	118	140	S118; T122	X	X
SFPDFPTPGVVFR	P07741	RecName: Full=Adenine phosphoribosyltransferase; Short=APRT; EC=2.4.2.7; taxon_id:9606 Homo sapiens	15	27	S15	X
ERPTPSLNNNCTTSEDSLVLYNR	P07814	RecName: Full=Bifunctional glutamate/proline--tRNA ligase; AltName: Full=Bifunctional aminoacyl-tRNA synthetase; AltName: Full=Cell proliferation-inducing gene 32 protein; AltName: Full=Glutamatyl-prolyl-tRNA synthetase; Includes: RecName: Full=Glutamate--tRNA ligase; EC=6.1.1.17; AltName: Full=Glutamyl-tRNA synthetase; Short=GluRS; Includes: RecName: Full=Proline--tRNA ligase; EC=6.1.1.15; AltNa…	734	756	S747	X
TGKEYIPGQPPLSQSSDSSPTR	P07814	RecName: Full=Bifunctional glutamate/proline--tRNA ligase; AltName: Full=Bifunctional aminoacyl-tRNA synthetase; AltName: Full=Cell proliferation-inducing gene 32 protein; AltName: Full=Glutamatyl-prolyl-tRNA synthetase; Includes: RecName: Full=Glutamate--tRNA ligase; EC=6.1.1.17; AltName: Full=Glutamyl-tRNA synthetase; Short=GluRS; Includes: RecName: Full=Proline--tRNA ligase; EC=6.1.1.15; AltNa…	868	889	S886			X
EYIPGQPPLSQSSDSSPTR	P07814	RecName: Full=Bifunctional glutamate/proline--tRNA ligase; AltName: Full=Bifunctional aminoacyl-tRNA synthetase; AltName: Full=Cell proliferation-inducing gene 32 protein; AltName: Full=Glutamatyl-prolyl-tRNA synthetase; Includes: RecName: Full=Glutamate--tRNA ligase; EC=6.1.1.17; AltName: Full=Glutamyl-tRNA synthetase; Short=GluRS; Includes: RecName: Full=Proline--tRNA ligase; EC=6.1.1.15; AltNa…	871	889	S885; S886	X	X	X	X	X
EYIPGQPPLSQSSDSSPTRNSEPAGLETPEAK	P07814	RecName: Full=Bifunctional glutamate/proline--tRNA ligase; AltName: Full=Bifunctional aminoacyl-tRNA synthetase; AltName: Full=Cell proliferation-inducing gene 32 protein; AltName: Full=Glutamatyl-prolyl-tRNA synthetase; Includes: RecName: Full=Glutamate--tRNA ligase; EC=6.1.1.17; AltName: Full=Glutamyl-tRNA synthetase; Short=GluRS; Includes: RecName: Full=Proline--tRNA ligase; EC=6.1.1.15; AltNa…	871	902	S886			X
SLCIPFKPLCELQPGAK	P07814	RecName: Full=Bifunctional glutamate/proline--tRNA ligase; AltName: Full=Bifunctional aminoacyl-tRNA synthetase; AltName: Full=Cell proliferation-inducing gene 32 protein; AltName: Full=Glutamatyl-prolyl-tRNA synthetase; Includes: RecName: Full=Glutamate--tRNA ligase; EC=6.1.1.17; AltName: Full=Glutamyl-tRNA synthetase; Short=GluRS; Includes: RecName: Full=Proline--tRNA ligase; EC=6.1.1.15; AltNa…	1478	1494	S1478		X
ESEDKPEIEDVGSDEEEEKK	P07900	RecName: Full=Heat shock protein HSP 90-alpha; AltName: Full=Heat shock 86 kDa; Short=HSP 86; Short=HSP86; AltName: Full=Renal carcinoma antigen NY-REN-38; taxon_id:9606 Homo sapiens	251	270	S263	X			X
ESEDKPEIEDVGSDEEEEK	P07900	RecName: Full=Heat shock protein HSP 90-alpha; AltName: Full=Heat shock 86 kDa; Short=HSP 86; Short=HSP86; AltName: Full=Renal carcinoma antigen NY-REN-38; taxon_id:9606 Homo sapiens	251	269	S263				X
ESEDKPEIEDVGSDEEEEKKDGDK	P07900	RecName: Full=Heat shock protein HSP 90-alpha; AltName: Full=Heat shock 86 kDa; Short=HSP 86; Short=HSP86; AltName: Full=Renal carcinoma antigen NY-REN-38; taxon_id:9606 Homo sapiens	251	274	S263	X	X
YYTSASGDEMVSLKDYCTR	P07900	RecName: Full=Heat shock protein HSP 90-alpha; AltName: Full=Heat shock 86 kDa; Short=HSP 86; Short=HSP86; AltName: Full=Renal carcinoma antigen NY-REN-38; taxon_id:9606 Homo sapiens	465	483	S476	X	X	X
SSSTGSSSSTGGGGQESQPSPLALLAATCSR	P08047	RecName: Full=Transcription factor Sp1; taxon_id:9606 Homo sapiens	40	70	S56; S59		X	X	X
SDHLSKHIK	P08047	RecName: Full=Transcription factor Sp1; taxon_id:9606 Homo sapiens	698	706	S702			X
DLNKSINPDEAVAYGAAVQAAILMGDK	P08107	RecName: Full=Heat shock 70 kDa protein 1A/1B; AltName: Full=Heat shock 70 kDa protein 1/2; Short=HSP70-1/HSP70-2; Short=HSP70.1/HSP70.2; taxon_id:9606 Homo sapiens	358	384	S362		X
SINPDEAVAYGAAVQAAILMGDK	P08107	RecName: Full=Heat shock 70 kDa protein 1A/1B; AltName: Full=Heat shock 70 kDa protein 1/2; Short=HSP70-1/HSP70-2; Short=HSP70.1/HSP70.2; taxon_id:9606 Homo sapiens	362	384	S362	X	X
SLEDALSSDTSGHFRR	P08133	RecName: Full=Annexin A6; AltName: Full=67 kDa calelectrin; AltName: Full=Annexin VI; AltName: Full=Annexin-6; AltName: Full=Calphobindin-II; Short=CPB-II; AltName: Full=Chromobindin-20; AltName: Full=Lipocortin VI; AltName: Full=Protein III; AltName: Full=p68; AltName: Full=p70; taxon_id:9606 Homo sapiens	484	499	S494			X
SLEDALSSDTSGHFR	P08133	RecName: Full=Annexin A6; AltName: Full=67 kDa calelectrin; AltName: Full=Annexin VI; AltName: Full=Annexin-6; AltName: Full=Calphobindin-II; Short=CPB-II; AltName: Full=Chromobindin-20; AltName: Full=Lipocortin VI; AltName: Full=Protein III; AltName: Full=p68; AltName: Full=p70; taxon_id:9606 Homo sapiens	484	498	S494			X
SHSPAHASNVGSPLSSPLSSMK	P08235	RecName: Full=Mineralocorticoid receptor; Short=MR; AltName: Full=Nuclear receptor subfamily 3 group C member 2; taxon_id:9606 Homo sapiens	248	269	S248; S255; S259	X	X
KNVLGHMQQGGSPTPFDR	P08237	RecName: Full=6-phosphofructokinase, muscle type; EC=2.7.1.11; AltName: Full=Phosphofructo-1-kinase isozyme A; Short=PFK-A; Short=Phosphofructokinase-M; AltName: Full=Phosphofructokinase 1; AltName: Full=Phosphohexokinase; taxon_id:9606 Homo sapiens	656	673	S667			X
NVLGHMQQGGSPTPFDR	P08237	RecName: Full=6-phosphofructokinase, muscle type; EC=2.7.1.11; AltName: Full=Phosphofructo-1-kinase isozyme A; Short=PFK-A; Short=Phosphofructokinase-M; AltName: Full=Phosphofructokinase 1; AltName: Full=Phosphohexokinase; taxon_id:9606 Homo sapiens	657	673	S667	X	X
EKEISDDEAEEEK	P08238	RecName: Full=Heat shock protein HSP 90-beta; Short=HSP 90; AltName: Full=Heat shock 84 kDa; Short=HSP 84; Short=HSP84; taxon_id:9606 Homo sapiens	222	234	S226	X
EKEISDDEAEEEKGEK	P08238	RecName: Full=Heat shock protein HSP 90-beta; Short=HSP 90; AltName: Full=Heat shock 84 kDa; Short=HSP 84; Short=HSP84; taxon_id:9606 Homo sapiens	222	237	S226	X
EISDDEAEEEK	P08238	RecName: Full=Heat shock protein HSP 90-beta; Short=HSP 90; AltName: Full=Heat shock 84 kDa; Short=HSP 84; Short=HSP84; taxon_id:9606 Homo sapiens	224	234	S226	X	X
IEDVGSDEEDDSGKDKK	P08238	RecName: Full=Heat shock protein HSP 90-beta; Short=HSP 90; AltName: Full=Heat shock 84 kDa; Short=HSP 84; Short=HSP84; taxon_id:9606 Homo sapiens	250	266	S255	X	X		X	X
IEDVGSDEEDDSGK	P08238	RecName: Full=Heat shock protein HSP 90-beta; Short=HSP 90; AltName: Full=Heat shock 84 kDa; Short=HSP 84; Short=HSP84; taxon_id:9606 Homo sapiens	250	263	S255	X	X		X	X
IEDVGSDEEDDSGKDK	P08238	RecName: Full=Heat shock protein HSP 90-beta; Short=HSP 90; AltName: Full=Heat shock 84 kDa; Short=HSP 84; Short=HSP84; taxon_id:9606 Homo sapiens	250	265	S255	X	X		X	X
YHTSQSGDEMTSLSEYVSR	P08238	RecName: Full=Heat shock protein HSP 90-beta; Short=HSP 90; AltName: Full=Heat shock 84 kDa; Short=HSP 84; Short=HSP84; taxon_id:9606 Homo sapiens	457	475	S462	X	X
YGMGTSVER	P08559	RecName: Full=Pyruvate dehydrogenase E1 component subunit alpha, somatic form, mitochondrial; EC=1.2.4.1; AltName: Full=PDHE1-A type I; Flags: Precursor; taxon_id:9606 Homo sapiens	227	235	S232	X		X
YHGHSMSDPGVSYR	P08559	RecName: Full=Pyruvate dehydrogenase E1 component subunit alpha, somatic form, mitochondrial; EC=1.2.4.1; AltName: Full=PDHE1-A type I; Flags: Precursor; taxon_id:9606 Homo sapiens	289	302	S293	X	X	X
NRNSNVIPYDYNR	P08575	RecName: Full=Receptor-type tyrosine-protein phosphatase C; EC=3.1.3.48; AltName: Full=Leukocyte common antigen; Short=L-CA; AltName: Full=T200; AltName: CD_antigen=CD45; Flags: Precursor; taxon_id:9606 Homo sapiens	970	982	S973	X	X	X		X
NSNVIPYDYNR	P08575	RecName: Full=Receptor-type tyrosine-protein phosphatase C; EC=3.1.3.48; AltName: Full=Leukocyte common antigen; Short=L-CA; AltName: Full=T200; AltName: CD_antigen=CD45; Flags: Precursor; taxon_id:9606 Homo sapiens	972	982	S973	X	X	X
YDERPGPSPLPHR	P08621	RecName: Full=U1 small nuclear ribonucleoprotein 70 kDa; Short=U1 snRNP 70 kDa; Short=U1-70K; Short=snRNP70; taxon_id:9606 Homo sapiens	219	231	S226	X	X	X
NWTEDMEGGISSPVKK	P08651	RecName: Full=Nuclear factor 1 C-type; Short=NF1-C; Short=Nuclear factor 1/C; AltName: Full=CCAAT-box-binding transcription factor; Short=CTF; AltName: Full=Nuclear factor I/C; Short=NF-I/C; Short=NFI-C; AltName: Full=TGGCA-binding protein; taxon_id:9606 Homo sapiens	312	327	S323	X	X	X
TEMDKSPFNSPSPQDSPR	P08651	RecName: Full=Nuclear factor 1 C-type; Short=NF1-C; Short=Nuclear factor 1/C; AltName: Full=CCAAT-box-binding transcription factor; Short=CTF; AltName: Full=Nuclear factor I/C; Short=NF-I/C; Short=NFI-C; AltName: Full=TGGCA-binding protein; taxon_id:9606 Homo sapiens	328	345	S333		X
MFGGPGTASRPSSSR	P08670	RecName: Full=Vimentin; taxon_id:9606 Homo sapiens	14	28	S22; S26	X	X
TYSLGSALRPSTSR	P08670	RecName: Full=Vimentin; taxon_id:9606 Homo sapiens	37	50	S42	X	X
SLYASSPGGVYATR	P08670	RecName: Full=Vimentin; taxon_id:9606 Homo sapiens	51	64	S56	X	X	X
ISLPLPNFSSLNLR	P08670	RecName: Full=Vimentin; taxon_id:9606 Homo sapiens	411	424	S412; S420	X	X	X	X	X
ETNLDSLPLVDTHSK	P08670	RecName: Full=Vimentin; taxon_id:9606 Homo sapiens	425	439	S430	X	X	X
FQDGDLTLYQSNTILR	P09211	RecName: Full=Glutathione S-transferase P; EC=2.5.1.18; AltName: Full=GST class-pi; AltName: Full=GSTP1-1; taxon_id:9606 Homo sapiens	56	71	T62	X
FYCDYCDTYLTHDSPSVR	P09234	RecName: Full=U1 small nuclear ribonucleoprotein C; Short=U1 snRNP C; Short=U1-C; Short=U1C; taxon_id:9606 Homo sapiens	4	21	S17; S19	X	X
VRGEVAPDAKSFVLNLGK	P09382	RecName: Full=Galectin-1; Short=Gal-1; AltName: Full=14 kDa laminin-binding protein; Short=HLBP14; AltName: Full=14 kDa lectin; AltName: Full=Beta-galactoside-binding lectin L-14-I; AltName: Full=Galaptin; AltName: Full=HBL; AltName: Full=HPL; AltName: Full=Lactose-binding lectin 1; AltName: Full=Lectin galactoside-binding soluble 1; AltName: Full=Putative MAPK-activating protein PM12; AltName: F…	20	37	S30			X
SFVLNLGK	P09382	RecName: Full=Galectin-1; Short=Gal-1; AltName: Full=14 kDa laminin-binding protein; Short=HLBP14; AltName: Full=14 kDa lectin; AltName: Full=Beta-galactoside-binding lectin L-14-I; AltName: Full=Galaptin; AltName: Full=HBL; AltName: Full=HPL; AltName: Full=Lactose-binding lectin 1; AltName: Full=Lectin galactoside-binding soluble 1; AltName: Full=Putative MAPK-activating protein PM12; AltName: F…	30	37	S30	X
KHPDASVNFSEFSK	P09429	RecName: Full=High mobility group protein B1; AltName: Full=High mobility group protein 1; Short=HMG-1; taxon_id:9606 Homo sapiens	30	43	S35		X	X
NSAACVVYEDMSHSR	P09564	RecName: Full=T-cell antigen CD7; AltName: Full=GP40; AltName: Full=T-cell leukemia antigen; AltName: Full=T-cell surface antigen Leu-9; AltName: Full=TP41; AltName: CD_antigen=CD7; Flags: Precursor; taxon_id:9606 Homo sapiens	215	229	S228			X
SESPKEPEQLR	P09651	RecName: Full=Heterogeneous nuclear ribonucleoprotein A1; Short=hnRNP A1; AltName: Full=Helix-destabilizing protein; AltName: Full=Single-strand RNA-binding protein; AltName: Full=hnRNP core protein A1; Contains: RecName: Full=Heterogeneous nuclear ribonucleoprotein A1, N-terminally processed; taxon_id:9606 Homo sapiens	4	14	S6	X	X
EDSQRPGAHLTVK	P09651	RecName: Full=Heterogeneous nuclear ribonucleoprotein A1; Short=hnRNP A1; AltName: Full=Helix-destabilizing protein; AltName: Full=Single-strand RNA-binding protein; AltName: Full=hnRNP core protein A1; Contains: RecName: Full=Heterogeneous nuclear ribonucleoprotein A1, N-terminally processed; taxon_id:9606 Homo sapiens	93	105	S95		X	X
IEVIEIMTDRGSGK	P09651	RecName: Full=Heterogeneous nuclear ribonucleoprotein A1; Short=hnRNP A1; AltName: Full=Helix-destabilizing protein; AltName: Full=Single-strand RNA-binding protein; AltName: Full=hnRNP core protein A1; Contains: RecName: Full=Heterogeneous nuclear ribonucleoprotein A1, N-terminally processed; taxon_id:9606 Homo sapiens	131	144	S142			X
SSGPYGGGGQYFAKPR	P09651	RecName: Full=Heterogeneous nuclear ribonucleoprotein A1; Short=hnRNP A1; AltName: Full=Helix-destabilizing protein; AltName: Full=Single-strand RNA-binding protein; AltName: Full=hnRNP core protein A1; Contains: RecName: Full=Heterogeneous nuclear ribonucleoprotein A1, N-terminally processed; taxon_id:9606 Homo sapiens	337	352	S338	X
NQGGYGGSSSSSSYGSGR	P09651	RecName: Full=Heterogeneous nuclear ribonucleoprotein A1; Short=hnRNP A1; AltName: Full=Helix-destabilizing protein; AltName: Full=Single-strand RNA-binding protein; AltName: Full=hnRNP core protein A1; Contains: RecName: Full=Heterogeneous nuclear ribonucleoprotein A1, N-terminally processed; taxon_id:9606 Homo sapiens	353	370	S364			X
SKTFNPGAGLPTDK	P09661	RecName: Full=U2 small nuclear ribonucleoprotein A'; Short=U2 snRNP A'; taxon_id:9606 Homo sapiens	178	191	S178	X
SKTFNPGAGLPTDKK	P09661	RecName: Full=U2 small nuclear ribonucleoprotein A'; Short=U2 snRNP A'; taxon_id:9606 Homo sapiens	178	192	T180	X	X
VGHSIRHPDVEVDGFSELR	P09874	RecName: Full=Poly [ADP-ribose] polymerase 1; Short=PARP-1; EC=2.4.2.30; AltName: Full=ADP-ribosyltransferase diphtheria toxin-like 1; Short=ARTD1; AltName: Full=NAD(+) ADP-ribosyltransferase 1; Short=ADPRT 1; AltName: Full=Poly[ADP-ribose] synthase 1; taxon_id:9606 Homo sapiens	60	78	S63		X	X
TLGDFAAEYAKSNR	P09874	RecName: Full=Poly [ADP-ribose] polymerase 1; Short=PARP-1; EC=2.4.2.30; AltName: Full=ADP-ribosyltransferase diphtheria toxin-like 1; Short=ARTD1; AltName: Full=NAD(+) ADP-ribosyltransferase 1; Short=ADPRT 1; AltName: Full=Poly[ADP-ribose] synthase 1; taxon_id:9606 Homo sapiens	109	122	S120			X
NREELGFRPEYSASQLK	P09874	RecName: Full=Poly [ADP-ribose] polymerase 1; Short=PARP-1; EC=2.4.2.30; AltName: Full=ADP-ribosyltransferase diphtheria toxin-like 1; Short=ARTD1; AltName: Full=NAD(+) ADP-ribosyltransferase 1; Short=ADPRT 1; AltName: Full=Poly[ADP-ribose] synthase 1; taxon_id:9606 Homo sapiens	166	182	S179		X	X
IFPPETSASVAATPPPSTASAPAAVNSSASADKPLSNMK	P09874	RecName: Full=Poly [ADP-ribose] polymerase 1; Short=PARP-1; EC=2.4.2.30; AltName: Full=ADP-ribosyltransferase diphtheria toxin-like 1; Short=ARTD1; AltName: Full=NAD(+) ADP-ribosyltransferase 1; Short=ADPRT 1; AltName: Full=Poly[ADP-ribose] synthase 1; taxon_id:9606 Homo sapiens	356	394	T368	X	X	X
SIGASPNPFSVHTATAVPSGK	P09884	RecName: Full=DNA polymerase alpha catalytic subunit; EC=2.7.7.7; AltName: Full=DNA polymerase alpha catalytic subunit p180; taxon_id:9606 Homo sapiens	186	206	S186	X	X
RTPAPPEPGSPAPGEGPSGR	P0C1Z6	RecName: Full=TCF3 fusion partner; AltName: Full=INO80 complex subunit F; AltName: Full=Protein FB1; taxon_id:9606 Homo sapiens	171	190	S180			X
APSATSPSGQLPHHSSTQPLDLAPGR	P0C7T5	RecName: Full=Ataxin-1-like; AltName: Full=Brother of ataxin-1; Short=Brother of ATXN1; taxon_id:9606 Homo sapiens	201	226	S206; T217	X	X
ATFPDKEPTPPPITSSHLPSHFMK	P0C7T5	RecName: Full=Ataxin-1-like; AltName: Full=Brother of ataxin-1; Short=Brother of ATXN1; taxon_id:9606 Homo sapiens	448	471	T456	X	X	X
SSSPTLTPSQEGSPVFAGFEGR	P0C860	RecName: Full=Putative male-specific lethal-3 protein-like 2; Short=MSL3-like 2; AltName: Full=Male-specific lethal-3 homolog 2; AltName: Full=Male-specific lethal-3 homolog pseudogene 1; taxon_id:9606 Homo sapiens	323	344	S325	X	X
TYNHVSSLIR	P0CJ78	RecName: Full=Zinc finger protein 865; taxon_id:9606 Homo sapiens	260	269	S266			X
LLDFGSLSNLQVTQPTVGMNFK	P0CW22	RecName: Full=40S ribosomal protein S17-like; taxon_id:9606 Homo sapiens	108	129	S113	X	X	X	X	X
FSMNPFYEPNSPIR	P0DI81	RecName: Full=Trafficking protein particle complex subunit 2; AltName: Full=Sedlin; taxon_id:9606 Homo sapiens	109	122	S119	X
HSLSPVPWEEDSFLQVK	P10073	RecName: Full=Zinc finger and SCAN domain-containing protein 22; AltName: Full=Krueppel-related zinc finger protein 2; AltName: Full=Protein HKR2; AltName: Full=Zinc finger protein 50; taxon_id:9606 Homo sapiens	6	22	S9	X
GSHSPQRPQLHSPAQSEGPSSLCGK	P10074	RecName: Full=Zinc finger and BTB domain-containing protein 48; AltName: Full=Krueppel-related zinc finger protein 3; AltName: Full=Protein HKR3; AltName: Full=Zinc finger protein 855; taxon_id:9606 Homo sapiens	168	192	S171; S179	X	X
SSSEDKITVHFINR	P10109	RecName: Full=Adrenodoxin, mitochondrial; AltName: Full=Adrenal ferredoxin; AltName: Full=Ferredoxin-1; AltName: Full=Hepatoredoxin; Flags: Precursor; taxon_id:9606 Homo sapiens	61	74	S63	X	X	X
QIANSQDGYVWQVTDMNR	P10155	RecName: Full=60 kDa SS-A/Ro ribonucleoprotein; Short=60 kDa Ro protein; Short=60 kDa ribonucleoprotein Ro; Short=RoRNP; AltName: Full=Ro 60 kDa autoantigen; AltName: Full=Sjoegren syndrome antigen A2; AltName: Full=Sjoegren syndrome type A antigen; Short=SS-A; AltName: Full=TROVE domain family member 2; taxon_id:9606 Homo sapiens	15	32	S19	X	X	X
SLASPLQPCSSTWEPASCGK	P10242	RecName: Full=Transcriptional activator Myb; AltName: Full=Proto-oncogene c-Myb; taxon_id:9606 Homo sapiens	596	615	S599	X
GELIPISPSTEVGGSGIGTPPSVLK	P10244	RecName: Full=Myb-related protein B; Short=B-Myb; AltName: Full=Myb-like protein 2; taxon_id:9606 Homo sapiens	387	411	T396; T405	X
QQFYHSVQDLSGGSR	P10398	RecName: Full=Serine/threonine-protein kinase A-Raf; EC=2.7.11.1; AltName: Full=Proto-oncogene A-Raf; AltName: Full=Proto-oncogene A-Raf-1; AltName: Full=Proto-oncogene Pks; taxon_id:9606 Homo sapiens	152	166	S157; S165	X	X	X
QHEAPSNRPLNELLTPQGPSPR	P10398	RecName: Full=Serine/threonine-protein kinase A-Raf; EC=2.7.11.1; AltName: Full=Proto-oncogene A-Raf; AltName: Full=Proto-oncogene A-Raf-1; AltName: Full=Proto-oncogene Pks; taxon_id:9606 Homo sapiens	167	188	S186	X
STSTPNVHMVSTTAPMDSNLIQLTGQSFSTDAAGSR	P10398	RecName: Full=Serine/threonine-protein kinase A-Raf; EC=2.7.11.1; AltName: Full=Proto-oncogene A-Raf; AltName: Full=Proto-oncogene A-Raf-1; AltName: Full=Proto-oncogene Pks; taxon_id:9606 Homo sapiens	212	247	S214; T215; T224		X	X	X
GSPSPASVSSGR	P10398	RecName: Full=Serine/threonine-protein kinase A-Raf; EC=2.7.11.1; AltName: Full=Proto-oncogene A-Raf; AltName: Full=Proto-oncogene A-Raf-1; AltName: Full=Proto-oncogene Pks; taxon_id:9606 Homo sapiens	256	267	S257			X
RKASGPPVSELITK	P10412	RecName: Full=Histone H1.4; AltName: Full=Histone H1b; AltName: Full=Histone H1s-4; taxon_id:9606 Homo sapiens	33	46	S36			X
TSPLQTPAAPGAAAGPALSPVPPVVHLTLR	P10415	RecName: Full=Apoptosis regulator Bcl-2; taxon_id:9606 Homo sapiens	69	98	S70	X
SGYSSPGSPGTPGSR	P10636	RecName: Full=Microtubule-associated protein tau; AltName: Full=Neurofibrillary tangle protein; AltName: Full=Paired helical filament-tau; Short=PHF-tau; taxon_id:9606 Homo sapiens	512	526	S519			X
SRTPSLPTPPTR	P10636	RecName: Full=Microtubule-associated protein tau; AltName: Full=Neurofibrillary tangle protein; AltName: Full=Paired helical filament-tau; Short=PHF-tau; taxon_id:9606 Homo sapiens	527	538	T529	X	X
HLSNVSSTGSIDMVDSPQLATLADEVSASLAK	P10636	RecName: Full=Microtubule-associated protein tau; AltName: Full=Neurofibrillary tangle protein; AltName: Full=Paired helical filament-tau; Short=PHF-tau; taxon_id:9606 Homo sapiens	724	755	S733	X
TDSREDEISPPPPNPVVK	P10644	RecName: Full=cAMP-dependent protein kinase type I-alpha regulatory subunit; AltName: Full=Tissue-specific extinguisher 1; Short=TSE1; Contains: RecName: Full=cAMP-dependent protein kinase type I-alpha regulatory subunit, N-terminally processed; taxon_id:9606 Homo sapiens	75	92	S83	X	X	X
EDEISPPPPNPVVK	P10644	RecName: Full=cAMP-dependent protein kinase type I-alpha regulatory subunit; AltName: Full=Tissue-specific extinguisher 1; Short=TSE1; Contains: RecName: Full=cAMP-dependent protein kinase type I-alpha regulatory subunit, N-terminally processed; taxon_id:9606 Homo sapiens	79	92	S83	X	X
ALAAQGLPVSCTAESPTPQALATGIR	P10746	RecName: Full=Uroporphyrinogen-III synthase; Short=UROIIIS; Short=UROS; EC=4.2.1.75; AltName: Full=Hydroxymethylbilane hydrolyase [cyclizing]; AltName: Full=Uroporphyrinogen-III cosynthase; taxon_id:9606 Homo sapiens	231	256	T247	X
SGYHQSASEHGLVVIAPDTSPR	P10768	RecName: Full=S-formylglutathione hydrolase; Short=FGH; EC=3.1.2.12; AltName: Full=Esterase D; AltName: Full=Methylumbelliferyl-acetate deacetylase; EC=3.1.1.56; taxon_id:9606 Homo sapiens	65	86	S84		X
TVIIEQSWGSPK	P10809	RecName: Full=60 kDa heat shock protein, mitochondrial; AltName: Full=60 kDa chaperonin; AltName: Full=Chaperonin 60; Short=CPN60; AltName: Full=Heat shock protein 60; Short=HSP-60; Short=Hsp60; AltName: Full=HuCHA60; AltName: Full=Mitochondrial matrix protein P1; AltName: Full=P60 lymphocyte protein; Flags: Precursor; taxon_id:9606 Homo sapiens	61	72	S70	X	X	X
TVTNAVVTVPAYFNDSQR	P11142	RecName: Full=Heat shock cognate 71 kDa protein; AltName: Full=Heat shock 70 kDa protein 8; taxon_id:9606 Homo sapiens	138	155	T145		X
LDKSQIHDIVLVGGSTR	P11142	RecName: Full=Heat shock cognate 71 kDa protein; AltName: Full=Heat shock 70 kDa protein 8; taxon_id:9606 Homo sapiens	326	342	S329	X	X	X
SINPDEAVAYGAAVQAAILSGDK	P11142	RecName: Full=Heat shock cognate 71 kDa protein; AltName: Full=Heat shock 70 kDa protein 8; taxon_id:9606 Homo sapiens	362	384	S362	X	X
QGGASQSDKTPEELFHPLGADSQV	P11166	RecName: Full=Solute carrier family 2, facilitated glucose transporter member 1; AltName: Full=Glucose transporter type 1, erythrocyte/brain; Short=GLUT-1; AltName: Full=HepG2 glucose transporter; taxon_id:9606 Homo sapiens	469	492	S473	X
SLDGAAAVDSADRSPRPTSAPAITQGQVAEGGVLDASAK	P11171	RecName: Full=Protein 4.1; Short=P4.1; AltName: Full=4.1R; AltName: Full=Band 4.1; AltName: Full=EPB4.1; taxon_id:9606 Homo sapiens	542	580	S555	X	X	X
SPRPTSAPAITQGQVAEGGVLDASAK	P11171	RecName: Full=Protein 4.1; Short=P4.1; AltName: Full=4.1R; AltName: Full=Band 4.1; AltName: Full=EPB4.1; taxon_id:9606 Homo sapiens	555	580	S560	X	X	X
HHASISELKK	P11171	RecName: Full=Protein 4.1; Short=P4.1; AltName: Full=4.1R; AltName: Full=Band 4.1; AltName: Full=EPB4.1; taxon_id:9606 Homo sapiens	681	690	S684			X
RLSTHSPFR	P11171	RecName: Full=Protein 4.1; Short=P4.1; AltName: Full=4.1R; AltName: Full=Band 4.1; AltName: Full=EPB4.1; taxon_id:9606 Homo sapiens	707	715	S709; T710	X		X
LSTHSPFR	P11171	RecName: Full=Protein 4.1; Short=P4.1; AltName: Full=4.1R; AltName: Full=Band 4.1; AltName: Full=EPB4.1; taxon_id:9606 Homo sapiens	708	715	S712	X		X
FIQENVFVAANHNGSPLSIK	P11172	RecName: Full=Uridine 5'-monophosphate synthase; Short=UMP synthase; Includes: RecName: Full=Orotate phosphoribosyltransferase; Short=OPRT; Short=OPRTase; EC=2.4.2.10; Includes: RecName: Full=Orotidine 5'-phosphate decarboxylase; Short=ODC; EC=4.1.1.23; AltName: Full=OMPdecase; taxon_id:9606 Homo sapiens	200	219	S214	X	X		X
GLAGLGDVAEVRKSFNR	P11216	RecName: Full=Glycogen phosphorylase, brain form; EC=2.4.1.1; taxon_id:9606 Homo sapiens	18	34	S31			X
HQDGLPYIDDSPSSSPHLSSK	P11274	RecName: Full=Breakpoint cluster region protein; EC=2.7.11.1; AltName: Full=Renal carcinoma antigen NY-REN-26; taxon_id:9606 Homo sapiens	449	469	S459	X
LSSSGTPMLAGVSEYELPEDPR	P11362	RecName: Full=Fibroblast growth factor receptor 1; Short=FGFR-1; EC=2.7.10.1; AltName: Full=Basic fibroblast growth factor receptor 1; Short=BFGFR; Short=bFGF-R-1; AltName: Full=Fms-like tyrosine kinase 2; Short=FLT-2; AltName: Full=N-sam; AltName: Full=Proto-oncogene c-Fgr; AltName: CD_antigen=CD331; Flags: Precursor; taxon_id:9606 Homo sapiens	449	470	S450	X
TQMAEVLPSPR	P11388	RecName: Full=DNA topoisomerase 2-alpha; EC=5.99.1.3; AltName: Full=DNA topoisomerase II, alpha isozyme; taxon_id:9606 Homo sapiens	1205	1215	S1213	X
GSVPLSSSPPATHFPDETEITNPVPK	P11388	RecName: Full=DNA topoisomerase 2-alpha; EC=5.99.1.3; AltName: Full=DNA topoisomerase II, alpha isozyme; taxon_id:9606 Homo sapiens	1386	1411	S1392; S1393	X	X		X
LADSPPPQVWQLISK	P11441	RecName: Full=Ubiquitin-like protein 4A; AltName: Full=Ubiquitin-like protein GDX; taxon_id:9606 Homo sapiens	87	101	S90	X	X	X
VNKEEETDENETEWLMEEIQLPPPR	P11717	RecName: Full=Cation-independent mannose-6-phosphate receptor; Short=CI Man-6-P receptor; Short=CI-MPR; Short=M6PR; AltName: Full=300 kDa mannose 6-phosphate receptor; Short=MPR 300; AltName: Full=Insulin-like growth factor 2 receptor; AltName: Full=Insulin-like growth factor II receptor; Short=IGF-II receptor; AltName: Full=M6P/IGF2 receptor; Short=M6P/IGF2R; AltName: CD_antigen=CD222; Flags: Pr…	2356	2380	T2367		X
ALSSLHGDDQDSEDEVLTIPEVK	P11717	RecName: Full=Cation-independent mannose-6-phosphate receptor; Short=CI Man-6-P receptor; Short=CI-MPR; Short=M6PR; AltName: Full=300 kDa mannose 6-phosphate receptor; Short=MPR 300; AltName: Full=Insulin-like growth factor 2 receptor; AltName: Full=Insulin-like growth factor II receptor; Short=IGF-II receptor; AltName: Full=M6P/IGF2 receptor; Short=M6P/IGF2R; AltName: CD_antigen=CD222; Flags: Pr…	2398	2420	S2409	X	X		X
LVSFHDDSDEDLLHI	P11717	RecName: Full=Cation-independent mannose-6-phosphate receptor; Short=CI Man-6-P receptor; Short=CI-MPR; Short=M6PR; AltName: Full=300 kDa mannose 6-phosphate receptor; Short=MPR 300; AltName: Full=Insulin-like growth factor 2 receptor; AltName: Full=Insulin-like growth factor II receptor; Short=IGF-II receptor; AltName: Full=M6P/IGF2 receptor; Short=M6P/IGF2R; AltName: CD_antigen=CD222; Flags: Pr…	2477	2491	S2484	X		X
ALIQTCLNSPDSPPRSDPTTDQR	P11831	RecName: Full=Serum response factor; Short=SRF; taxon_id:9606 Homo sapiens	213	235	S224	X	X	X
ALIQTCLNSPDSPPR	P11831	RecName: Full=Serum response factor; Short=SRF; taxon_id:9606 Homo sapiens	213	227	S224	X	X		X	X
STGSGPVSSGGLMQLPTSFTLMPGGAVAQQVPVQAIQVHQAPQQASPSR	P11831	RecName: Full=Serum response factor; Short=SRF; taxon_id:9606 Homo sapiens	325	373	S370		X
KYEQGFITDPVVLSPKDR	P12268	RecName: Full=Inosine-5'-monophosphate dehydrogenase 2; Short=IMP dehydrogenase 2; Short=IMPD 2; Short=IMPDH 2; EC=1.1.1.205; AltName: Full=IMPDH-II; taxon_id:9606 Homo sapiens	109	126	S122			X
KYEQGFITDPVVLSPK	P12268	RecName: Full=Inosine-5'-monophosphate dehydrogenase 2; Short=IMP dehydrogenase 2; Short=IMPD 2; Short=IMPDH 2; EC=1.1.1.205; AltName: Full=IMPDH-II; taxon_id:9606 Homo sapiens	109	124	S122	X	X
GMGSLDAMDKHLSSQNR	P12268	RecName: Full=Inosine-5'-monophosphate dehydrogenase 2; Short=IMP dehydrogenase 2; Short=IMPD 2; Short=IMPDH 2; EC=1.1.1.205; AltName: Full=IMPDH-II; taxon_id:9606 Homo sapiens	413	429	S416			X
GAILSEEELAAMSPTAAAVAK	P12270	RecName: Full=Nucleoprotein TPR; AltName: Full=Megator; AltName: Full=NPC-associated intranuclear protein; AltName: Full=Translocated promoter region protein; taxon_id:9606 Homo sapiens	367	387	S379	X
DEEVSSADISSSSEVISQHLVSYR	P12270	RecName: Full=Nucleoprotein TPR; AltName: Full=Megator; AltName: Full=NPC-associated intranuclear protein; AltName: Full=Translocated promoter region protein; taxon_id:9606 Homo sapiens	518	541	S523; S527	X	X
ILLSQTTGVAIPLHASSLDDVSLASTPK	P12270	RecName: Full=Nucleoprotein TPR; AltName: Full=Megator; AltName: Full=NPC-associated intranuclear protein; AltName: Full=Translocated promoter region protein; taxon_id:9606 Homo sapiens	616	643	S632		X
GIASTSDPPTANIKPTPVVSTPSK	P12270	RecName: Full=Nucleoprotein TPR; AltName: Full=Megator; AltName: Full=NPC-associated intranuclear protein; AltName: Full=Translocated promoter region protein; taxon_id:9606 Homo sapiens	1657	1680	T1677	X
RQSVGRGLQLTPGIGGMQQHFFDDEDR	P12270	RecName: Full=Nucleoprotein TPR; AltName: Full=Megator; AltName: Full=NPC-associated intranuclear protein; AltName: Full=Translocated promoter region protein; taxon_id:9606 Homo sapiens	2106	2132	T2116		X
TDGFAEAIHSPQVAGVPR	P12270	RecName: Full=Nucleoprotein TPR; AltName: Full=Megator; AltName: Full=NPC-associated intranuclear protein; AltName: Full=Translocated promoter region protein; taxon_id:9606 Homo sapiens	2146	2163	S2155	X	X	X
NHYNFNPVIGMNMVCAGSLR	P12544	RecName: Full=Granzyme A; EC=3.4.21.78; AltName: Full=CTL tryptase; AltName: Full=Cytotoxic T-lymphocyte proteinase 1; AltName: Full=Fragmentin-1; AltName: Full=Granzyme-1; AltName: Full=Hanukkah factor; Short=H factor; Short=HF; Flags: Precursor; taxon_id:9606 Homo sapiens	183	202	S200		X
IGHHSTSDDSSAYR	P12694	RecName: Full=2-oxoisovalerate dehydrogenase subunit alpha, mitochondrial; EC=1.2.4.4; AltName: Full=Branched-chain alpha-keto acid dehydrogenase E1 component alpha chain; Short=BCKDE1A; Short=BCKDH E1-alpha; Flags: Precursor; taxon_id:9606 Homo sapiens	333	346	S337	X	X
SVDEVNYWDKQDHPISR	P12694	RecName: Full=2-oxoisovalerate dehydrogenase subunit alpha, mitochondrial; EC=1.2.4.4; AltName: Full=Branched-chain alpha-keto acid dehydrogenase E1 component alpha chain; Short=BCKDE1A; Short=BCKDH E1-alpha; Flags: Precursor; taxon_id:9606 Homo sapiens	347	363	S347	X
ELSPHLPALIR	P12755	RecName: Full=Ski oncogene; AltName: Full=Proto-oncogene c-Ski; taxon_id:9606 Homo sapiens	392	402	S394	X
VVSSPPCAAAVSR	P12755	RecName: Full=Ski oncogene; AltName: Full=Proto-oncogene c-Ski; taxon_id:9606 Homo sapiens	429	441	S432	X
TFNTSTGGLLLPSDTK	P12956	RecName: Full=X-ray repair cross-complementing protein 6; EC=3.6.4.-; EC=4.2.99.-; AltName: Full=5'-deoxyribose-5-phosphate lyase Ku70; Short=5'-dRP lyase Ku70; AltName: Full=70 kDa subunit of Ku antigen; AltName: Full=ATP-dependent DNA helicase 2 subunit 1; AltName: Full=ATP-dependent DNA helicase II 70 kDa subunit; AltName: Full=CTC box-binding factor 75 kDa subunit; Short=CTC75; Short=CTCBF; A…	302	317	S306	X
SDSFENPVLQQHFR	P12956	RecName: Full=X-ray repair cross-complementing protein 6; EC=3.6.4.-; EC=4.2.99.-; AltName: Full=5'-deoxyribose-5-phosphate lyase Ku70; Short=5'-dRP lyase Ku70; AltName: Full=70 kDa subunit of Ku antigen; AltName: Full=ATP-dependent DNA helicase 2 subunit 1; AltName: Full=ATP-dependent DNA helicase II 70 kDa subunit; AltName: Full=CTC box-binding factor 75 kDa subunit; Short=CTC75; Short=CTCBF; A…	475	488	S477	X	X	X
VEYSEEELKTHISK	P12956	RecName: Full=X-ray repair cross-complementing protein 6; EC=3.6.4.-; EC=4.2.99.-; AltName: Full=5'-deoxyribose-5-phosphate lyase Ku70; Short=5'-dRP lyase Ku70; AltName: Full=70 kDa subunit of Ku antigen; AltName: Full=ATP-dependent DNA helicase 2 subunit 1; AltName: Full=ATP-dependent DNA helicase II 70 kDa subunit; AltName: Full=CTC box-binding factor 75 kDa subunit; Short=CTC75; Short=CTCBF; A…	557	570	S560			X
TEQGGAHFSVSSLAEGSVTSVGSVNPAENFR	P13010	RecName: Full=X-ray repair cross-complementing protein 5; EC=3.6.4.-; AltName: Full=86 kDa subunit of Ku antigen; AltName: Full=ATP-dependent DNA helicase 2 subunit 2; AltName: Full=ATP-dependent DNA helicase II 80 kDa subunit; AltName: Full=CTC box-binding factor 85 kDa subunit; Short=CTC85; Short=CTCBF; AltName: Full=DNA repair protein XRCC5; AltName: Full=Ku80; AltName: Full=Ku86; AltName: Ful…	569	599	S585	X
HAPSPEPAVQGTGVAGVPEESGDAAAIPAK	P13051	RecName: Full=Uracil-DNA glycosylase; Short=UDG; EC=3.2.2.27; taxon_id:9606 Homo sapiens	20	49	S23	X	X
HAPSPEPAVQGTGVAGVPEESGDAAAIPAKK	P13051	RecName: Full=Uracil-DNA glycosylase; Short=UDG; EC=3.2.2.27; taxon_id:9606 Homo sapiens	20	50	S23	X
KAPAGQEEPGTPPSSPLSAEQLDR	P13051	RecName: Full=Uracil-DNA glycosylase; Short=UDG; EC=3.2.2.27; taxon_id:9606 Homo sapiens	50	73	T60		X
SNELGDVGVHCVLQGLQTPSCK	P13489	RecName: Full=Ribonuclease inhibitor; AltName: Full=Placental ribonuclease inhibitor; Short=Placental RNase inhibitor; AltName: Full=Ribonuclease/angiogenin inhibitor 1; Short=RAI; taxon_id:9606 Homo sapiens	65	86	T82	X
SILQEENRRDSWSYINSK	P13612	RecName: Full=Integrin alpha-4; AltName: Full=CD49 antigen-like family member D; AltName: Full=Integrin alpha-IV; AltName: Full=VLA-4 subunit alpha; AltName: CD_antigen=CD49d; Flags: Precursor; taxon_id:9606 Homo sapiens	1011	1028	S1021			X
RDSWSYINSK	P13612	RecName: Full=Integrin alpha-4; AltName: Full=CD49 antigen-like family member D; AltName: Full=Integrin alpha-IV; AltName: Full=VLA-4 subunit alpha; AltName: CD_antigen=CD49d; Flags: Precursor; taxon_id:9606 Homo sapiens	1019	1028	S1021	X	X	X
DSWSYINSK	P13612	RecName: Full=Integrin alpha-4; AltName: Full=CD49 antigen-like family member D; AltName: Full=Integrin alpha-IV; AltName: Full=VLA-4 subunit alpha; AltName: CD_antigen=CD49d; Flags: Precursor; taxon_id:9606 Homo sapiens	1020	1028	S1023			X
NMSVIAHVDHGK	P13639	RecName: Full=Elongation factor 2; Short=EF-2; taxon_id:9606 Homo sapiens	21	32	S23	X		X
IMGPNYTPGKKEDLYLKPIQR	P13639	RecName: Full=Elongation factor 2; Short=EF-2; taxon_id:9606 Homo sapiens	429	449	T435			X
IMGPNYTPGKK	P13639	RecName: Full=Elongation factor 2; Short=EF-2; taxon_id:9606 Homo sapiens	429	439	T435	X	X	X
MIGFPSSAGSVSPR	P13646	RecName: Full=Keratin, type I cytoskeletal 13; AltName: Full=Cytokeratin-13; Short=CK-13; AltName: Full=Keratin-13; Short=K13; taxon_id:9606 Homo sapiens	416	429	S427	X	X
EGICAIGGTSEQSSVGTQHSYSEEEK	P13796	RecName: Full=Plastin-2; AltName: Full=L-plastin; AltName: Full=LC64P; AltName: Full=Lymphocyte cytosolic protein 1; Short=LCP-1; taxon_id:9606 Homo sapiens	98	123	T114			X
EGESLEDLMK	P13796	RecName: Full=Plastin-2; AltName: Full=L-plastin; AltName: Full=LC64P; AltName: Full=Lymphocyte cytosolic protein 1; Short=LCP-1; taxon_id:9606 Homo sapiens	254	263	S257	X	X
EGESLEDLMKLSPEELLLR	P13796	RecName: Full=Plastin-2; AltName: Full=L-plastin; AltName: Full=LC64P; AltName: Full=Lymphocyte cytosolic protein 1; Short=LCP-1; taxon_id:9606 Homo sapiens	254	272	S265	X
IGNFSTDIKDSK	P13796	RecName: Full=Plastin-2; AltName: Full=L-plastin; AltName: Full=LC64P; AltName: Full=Lymphocyte cytosolic protein 1; Short=LCP-1; taxon_id:9606 Homo sapiens	286	297	T291			X
QFVTATDVVR	P13796	RecName: Full=Plastin-2; AltName: Full=L-plastin; AltName: Full=LC64P; AltName: Full=Lymphocyte cytosolic protein 1; Short=LCP-1; taxon_id:9606 Homo sapiens	348	357	T353			X
NWMNSLGVNPR	P13796	RecName: Full=Plastin-2; AltName: Full=L-plastin; AltName: Full=LC64P; AltName: Full=Lymphocyte cytosolic protein 1; Short=LCP-1; taxon_id:9606 Homo sapiens	402	412	S406	X	X
FSLVGIGGQDLNEGNR	P13796	RecName: Full=Plastin-2; AltName: Full=L-plastin; AltName: Full=LC64P; AltName: Full=Lymphocyte cytosolic protein 1; Short=LCP-1; taxon_id:9606 Homo sapiens	473	488	S474	X	X	X	X
YPRPASVPPSPSLSR	P13807	RecName: Full=Glycogen [starch] synthase, muscle; EC=2.4.1.11; taxon_id:9606 Homo sapiens	636	650	S645		X
RNSVDTATSSSLSTPSEPLSPTSSLGEERN	P13807	RecName: Full=Glycogen [starch] synthase, muscle; EC=2.4.1.11; taxon_id:9606 Homo sapiens	708	737	S710; S723	X		X
RVSVCAETYNPDEEEEDTDPR	P13861	RecName: Full=cAMP-dependent protein kinase type II-alpha regulatory subunit; taxon_id:9606 Homo sapiens	97	117	S99	X
TIEGSGRTEHINIHQLR	P14317	RecName: Full=Hematopoietic lineage cell-specific protein; AltName: Full=Hematopoietic cell-specific LYN substrate 1; AltName: Full=LckBP1; AltName: Full=p75; taxon_id:9606 Homo sapiens	42	58	T49			X
MDKSAVGHEYVAEVEK	P14317	RecName: Full=Hematopoietic lineage cell-specific protein; AltName: Full=Hematopoietic cell-specific LYN substrate 1; AltName: Full=LckBP1; AltName: Full=p75; taxon_id:9606 Homo sapiens	94	109	S97			X
AVTKRSPEAPQPVIAMEEPAVPAPLPK	P14317	RecName: Full=Hematopoietic lineage cell-specific protein; AltName: Full=Hematopoietic cell-specific LYN substrate 1; AltName: Full=LckBP1; AltName: Full=p75; taxon_id:9606 Homo sapiens	270	296	T272			X
RSPEAPQPVIAMEEPAVPAPLPK	P14317	RecName: Full=Hematopoietic lineage cell-specific protein; AltName: Full=Hematopoietic cell-specific LYN substrate 1; AltName: Full=LckBP1; AltName: Full=p75; taxon_id:9606 Homo sapiens	274	296	S275	X	X	X
SPEAPQPVIAMEEPAVPAPLPK	P14317	RecName: Full=Hematopoietic lineage cell-specific protein; AltName: Full=Hematopoietic cell-specific LYN substrate 1; AltName: Full=LckBP1; AltName: Full=p75; taxon_id:9606 Homo sapiens	275	296	S275	X	X	X	X	X
KISSEAWPPVGTPPSSESEPVR	P14317	RecName: Full=Hematopoietic lineage cell-specific protein; AltName: Full=Hematopoietic cell-specific LYN substrate 1; AltName: Full=LckBP1; AltName: Full=p75; taxon_id:9606 Homo sapiens	297	318	T308	X	X	X
ISSEAWPPVGTPPSSESEPVR	P14317	RecName: Full=Hematopoietic lineage cell-specific protein; AltName: Full=Hematopoietic cell-specific LYN substrate 1; AltName: Full=LckBP1; AltName: Full=p75; taxon_id:9606 Homo sapiens	298	318	T308	X	X	X
EHPVPLLPIRQTLPEDNEEPPALPPR	P14317	RecName: Full=Hematopoietic lineage cell-specific protein; AltName: Full=Hematopoietic cell-specific LYN substrate 1; AltName: Full=LckBP1; AltName: Full=p75; taxon_id:9606 Homo sapiens	322	347	T333	X
LDIDSPPITAR	P14618	RecName: Full=Pyruvate kinase PKM; EC=2.7.1.40; AltName: Full=Cytosolic thyroid hormone-binding protein; Short=CTHBP; AltName: Full=Opa-interacting protein 3; Short=OIP-3; AltName: Full=Pyruvate kinase 2/3; AltName: Full=Pyruvate kinase muscle isozyme; AltName: Full=Thyroid hormone-binding protein 1; Short=THBP1; AltName: Full=Tumor M2-PK; AltName: Full=p58; taxon_id:9606 Homo sapiens	33	43	S37			X
NTGIICTIGPASR	P14618	RecName: Full=Pyruvate kinase PKM; EC=2.7.1.40; AltName: Full=Cytosolic thyroid hormone-binding protein; Short=CTHBP; AltName: Full=Opa-interacting protein 3; Short=OIP-3; AltName: Full=Pyruvate kinase 2/3; AltName: Full=Pyruvate kinase muscle isozyme; AltName: Full=Thyroid hormone-binding protein 1; Short=THBP1; AltName: Full=Tumor M2-PK; AltName: Full=p58; taxon_id:9606 Homo sapiens	44	56	T50			X
LNFSHGTHEYHAETIK	P14618	RecName: Full=Pyruvate kinase PKM; EC=2.7.1.40; AltName: Full=Cytosolic thyroid hormone-binding protein; Short=CTHBP; AltName: Full=Opa-interacting protein 3; Short=OIP-3; AltName: Full=Pyruvate kinase 2/3; AltName: Full=Pyruvate kinase muscle isozyme; AltName: Full=Thyroid hormone-binding protein 1; Short=THBP1; AltName: Full=Tumor M2-PK; AltName: Full=p58; taxon_id:9606 Homo sapiens	74	89	S77		X	X
TATESFASDPILYRPVAVALDTK	P14618	RecName: Full=Pyruvate kinase PKM; EC=2.7.1.40; AltName: Full=Cytosolic thyroid hormone-binding protein; Short=CTHBP; AltName: Full=Opa-interacting protein 3; Short=OIP-3; AltName: Full=Pyruvate kinase 2/3; AltName: Full=Pyruvate kinase muscle isozyme; AltName: Full=Thyroid hormone-binding protein 1; Short=THBP1; AltName: Full=Tumor M2-PK; AltName: Full=p58; taxon_id:9606 Homo sapiens	93	115	S97	X
FFSQLSSEHGGDVQK	P14784	RecName: Full=Interleukin-2 receptor subunit beta; Short=IL-2 receptor subunit beta; Short=IL-2R subunit beta; Short=IL-2RB; AltName: Full=High affinity IL-2 receptor subunit beta; AltName: Full=p70-75; Short=p75; AltName: CD_antigen=CD122; Flags: Precursor; taxon_id:9606 Homo sapiens	288	302	S294			X
TIAATPIQTLPQSQSTPK	P14859	RecName: Full=POU domain, class 2, transcription factor 1; AltName: Full=NF-A1; AltName: Full=Octamer-binding protein 1; Short=Oct-1; AltName: Full=Octamer-binding transcription factor 1; Short=OTF-1; taxon_id:9606 Homo sapiens	255	272	T270			X
NNAYLAQSPQLYK	P14868	RecName: Full=Aspartate--tRNA ligase, cytoplasmic; EC=6.1.1.12; AltName: Full=Aspartyl-tRNA synthetase; Short=AspRS; AltName: Full=Cell proliferation-inducing gene 40 protein; taxon_id:9606 Homo sapiens	242	254	S249	X	X
LTQSWSSQSSFNSLQR	P14921	RecName: Full=Protein C-ets-1; AltName: Full=p54; taxon_id:9606 Homo sapiens	264	279	S267	X	X
VPSYDSFDSEDYPAALPNHKPK	P14921	RecName: Full=Protein C-ets-1; AltName: Full=p54; taxon_id:9606 Homo sapiens	280	301	S282; S285	X	X
SNPKSPQKPIVR	P15056	RecName: Full=Serine/threonine-protein kinase B-raf; EC=2.7.11.1; AltName: Full=Proto-oncogene B-Raf; AltName: Full=p94; AltName: Full=v-Raf murine sarcoma viral oncogene homolog B1; taxon_id:9606 Homo sapiens	147	158	S151			X
DRSSSAPNVHINTIEPVNIDDLIR	P15056	RecName: Full=Serine/threonine-protein kinase B-raf; EC=2.7.11.1; AltName: Full=Proto-oncogene B-Raf; AltName: Full=p94; AltName: Full=v-Raf murine sarcoma viral oncogene homolog B1; taxon_id:9606 Homo sapiens	361	384	S365	X	X	X
SSSAPNVHINTIEPVNIDDLIR	P15056	RecName: Full=Serine/threonine-protein kinase B-raf; EC=2.7.11.1; AltName: Full=Proto-oncogene B-Raf; AltName: Full=p94; AltName: Full=v-Raf murine sarcoma viral oncogene homolog B1; taxon_id:9606 Homo sapiens	363	384	S365	X	X	X	X	X
GDGGSTTGLSATPPASLPGSLTNVK	P15056	RecName: Full=Serine/threonine-protein kinase B-raf; EC=2.7.11.1; AltName: Full=Proto-oncogene B-Raf; AltName: Full=p94; AltName: Full=v-Raf murine sarcoma viral oncogene homolog B1; taxon_id:9606 Homo sapiens	390	414	T401	X	X		X
ALQKSPGPQR	P15056	RecName: Full=Serine/threonine-protein kinase B-raf; EC=2.7.11.1; AltName: Full=Proto-oncogene B-Raf; AltName: Full=p94; AltName: Full=v-Raf murine sarcoma viral oncogene homolog B1; taxon_id:9606 Homo sapiens	415	424	S419			X
RDSSDDWEIPDGQITVGQR	P15056	RecName: Full=Serine/threonine-protein kinase B-raf; EC=2.7.11.1; AltName: Full=Proto-oncogene B-Raf; AltName: Full=p94; AltName: Full=v-Raf murine sarcoma viral oncogene homolog B1; taxon_id:9606 Homo sapiens	444	462	S446; S447	X	X	X
AGFQTEDFSLYACASPK	P15056	RecName: Full=Serine/threonine-protein kinase B-raf; EC=2.7.11.1; AltName: Full=Proto-oncogene B-Raf; AltName: Full=p94; AltName: Full=v-Raf murine sarcoma viral oncogene homolog B1; taxon_id:9606 Homo sapiens	736	752	S750		X	X
KMPLDLSPLATPIIR	P15336	RecName: Full=Cyclic AMP-dependent transcription factor ATF-2; Short=cAMP-dependent transcription factor ATF-2; EC=2.3.1.48; AltName: Full=Activating transcription factor 2; AltName: Full=Cyclic AMP-responsive element-binding protein 2; Short=CREB-2; Short=cAMP-responsive element-binding protein 2; AltName: Full=HB16; AltName: Full=Histone acetyltransferase ATF2; AltName: Full=cAMP response eleme…	106	120	S112			X
FLEESVSMSPEER	P15374	RecName: Full=Ubiquitin carboxyl-terminal hydrolase isozyme L3; Short=UCH-L3; EC=3.4.19.12; AltName: Full=Ubiquitin thioesterase L3; taxon_id:9606 Homo sapiens	122	134	S130			X
VMLGETNPADSKPGTIR	P15531	RecName: Full=Nucleoside diphosphate kinase A; Short=NDK A; Short=NDP kinase A; EC=2.7.4.6; AltName: Full=Granzyme A-activated DNase; Short=GAAD; AltName: Full=Metastasis inhibition factor nm23; AltName: Full=Tumor metastatic process-associated protein; AltName: Full=nm23-H1; taxon_id:9606 Homo sapiens	89	105	T94	X	X	X
LGLVLQPDAGGLFLSHESPK	P15822	RecName: Full=Zinc finger protein 40; AltName: Full=Cirhin interaction protein; Short=CIRIP; AltName: Full=Gate keeper of apoptosis-activating protein; Short=GAAP; AltName: Full=Human immunodeficiency virus type I enhancer-binding protein 1; Short=HIV-EP1; AltName: Full=Major histocompatibility complex-binding protein 1; Short=MBP-1; AltName: Full=Positive regulatory domain II-binding factor 1; S…	462	481	S479	X	X
SSFTPSSPENVIGDFLLQDR	P15822	RecName: Full=Zinc finger protein 40; AltName: Full=Cirhin interaction protein; Short=CIRIP; AltName: Full=Gate keeper of apoptosis-activating protein; Short=GAAP; AltName: Full=Human immunodeficiency virus type I enhancer-binding protein 1; Short=HIV-EP1; AltName: Full=Major histocompatibility complex-binding protein 1; Short=MBP-1; AltName: Full=Positive regulatory domain II-binding factor 1; S…	531	550	S537		X
VVVHHVTVSPLR	P15822	RecName: Full=Zinc finger protein 40; AltName: Full=Cirhin interaction protein; Short=CIRIP; AltName: Full=Gate keeper of apoptosis-activating protein; Short=GAAP; AltName: Full=Human immunodeficiency virus type I enhancer-binding protein 1; Short=HIV-EP1; AltName: Full=Major histocompatibility complex-binding protein 1; Short=MBP-1; AltName: Full=Positive regulatory domain II-binding factor 1; S…	563	574	S571	X
SNSMPTTGYSAVPANIIPPPHPLR	P15822	RecName: Full=Zinc finger protein 40; AltName: Full=Cirhin interaction protein; Short=CIRIP; AltName: Full=Gate keeper of apoptosis-activating protein; Short=GAAP; AltName: Full=Human immunodeficiency virus type I enhancer-binding protein 1; Short=HIV-EP1; AltName: Full=Major histocompatibility complex-binding protein 1; Short=MBP-1; AltName: Full=Positive regulatory domain II-binding factor 1; S…	839	862	S841	X	X
ASPVSFQELNR	P15822	RecName: Full=Zinc finger protein 40; AltName: Full=Cirhin interaction protein; Short=CIRIP; AltName: Full=Gate keeper of apoptosis-activating protein; Short=GAAP; AltName: Full=Human immunodeficiency virus type I enhancer-binding protein 1; Short=HIV-EP1; AltName: Full=Major histocompatibility complex-binding protein 1; Short=MBP-1; AltName: Full=Positive regulatory domain II-binding factor 1; S…	1157	1167	S1158			X
LPPAAAEHSPQTAAGMPSVASPHPDPQEQK	P15822	RecName: Full=Zinc finger protein 40; AltName: Full=Cirhin interaction protein; Short=CIRIP; AltName: Full=Gate keeper of apoptosis-activating protein; Short=GAAP; AltName: Full=Human immunodeficiency virus type I enhancer-binding protein 1; Short=HIV-EP1; AltName: Full=Major histocompatibility complex-binding protein 1; Short=MBP-1; AltName: Full=Positive regulatory domain II-binding factor 1; S…	2333	2362	S2353		X
AHSEVFTKPSGQQTLSPDR	P15822	RecName: Full=Zinc finger protein 40; AltName: Full=Cirhin interaction protein; Short=CIRIP; AltName: Full=Gate keeper of apoptosis-activating protein; Short=GAAP; AltName: Full=Human immunodeficiency virus type I enhancer-binding protein 1; Short=HIV-EP1; AltName: Full=Major histocompatibility complex-binding protein 1; Short=MBP-1; AltName: Full=Positive regulatory domain II-binding factor 1; S…	2667	2685	S2682	X
ETVFTKSPYQEFTDHLVK	P15880	RecName: Full=40S ribosomal protein S2; AltName: Full=40S ribosomal protein S4; AltName: Full=Protein LLRep3; taxon_id:9606 Homo sapiens	258	275	T259; T262	X		X
SPYQEFTDHLVK	P15880	RecName: Full=40S ribosomal protein S2; AltName: Full=40S ribosomal protein S4; AltName: Full=Protein LLRep3; taxon_id:9606 Homo sapiens	264	275	S264	X	X
ALASIYSPDHSSNNFSSSPSTPVGSPQGLAGTSQWPR	P15923	RecName: Full=Transcription factor E2-alpha; AltName: Full=Class B basic helix-loop-helix protein 21; Short=bHLHb21; AltName: Full=Immunoglobulin enhancer-binding factor E12/E47; AltName: Full=Immunoglobulin transcription factor 1; AltName: Full=Kappa-E2-binding factor; AltName: Full=Transcription factor 3; Short=TCF-3; AltName: Full=Transcription factor ITF-1; taxon_id:9606 Homo sapiens	335	371	T355		X
AGAPGALSPSYDGGLHGLQSK	P15923	RecName: Full=Transcription factor E2-alpha; AltName: Full=Class B basic helix-loop-helix protein 21; Short=bHLHb21; AltName: Full=Immunoglobulin enhancer-binding factor E12/E47; AltName: Full=Immunoglobulin transcription factor 1; AltName: Full=Kappa-E2-binding factor; AltName: Full=Transcription factor 3; Short=TCF-3; AltName: Full=Transcription factor ITF-1; taxon_id:9606 Homo sapiens	372	392	S379	X	X	X
HMSVSSIK	P15927	RecName: Full=Replication protein A 32 kDa subunit; Short=RP-A p32; AltName: Full=Replication factor A protein 2; Short=RF-A protein 2; AltName: Full=Replication protein A 34 kDa subunit; Short=RP-A p34; taxon_id:9606 Homo sapiens	236	243	S238			X
GSGFPDGEGSSRRPTLTTFFGR	P16150	RecName: Full=Leukosialin; AltName: Full=Galactoglycoprotein; Short=GALGP; AltName: Full=Leukocyte sialoglycoprotein; AltName: Full=Sialophorin; AltName: CD_antigen=CD43; Flags: Precursor; taxon_id:9606 Homo sapiens	327	348	S336; S337	X	X	X
GSGFPDGEGSSR	P16150	RecName: Full=Leukosialin; AltName: Full=Galactoglycoprotein; Short=GALGP; AltName: Full=Leukocyte sialoglycoprotein; AltName: Full=Sialophorin; AltName: CD_antigen=CD43; Flags: Precursor; taxon_id:9606 Homo sapiens	327	338	S336; S337	X	X
RPTLTTFFGR	P16150	RecName: Full=Leukosialin; AltName: Full=Galactoglycoprotein; Short=GALGP; AltName: Full=Leukocyte sialoglycoprotein; AltName: Full=Sialophorin; AltName: CD_antigen=CD43; Flags: Precursor; taxon_id:9606 Homo sapiens	339	348	T341	X	X	X
SRQGSLAMEELK	P16150	RecName: Full=Leukosialin; AltName: Full=Galactoglycoprotein; Short=GALGP; AltName: Full=Leukocyte sialoglycoprotein; AltName: Full=Sialophorin; AltName: CD_antigen=CD43; Flags: Precursor; taxon_id:9606 Homo sapiens	351	362	S355			X
QGSLAMEELK	P16150	RecName: Full=Leukosialin; AltName: Full=Galactoglycoprotein; Short=GALGP; AltName: Full=Leukocyte sialoglycoprotein; AltName: Full=Sialophorin; AltName: CD_antigen=CD43; Flags: Precursor; taxon_id:9606 Homo sapiens	353	362	S355	X	X	X
TAPTSTIAPGVVMASSPALPTQPAEEAAR	P16220	RecName: Full=Cyclic AMP-responsive element-binding protein 1; Short=CREB-1; Short=cAMP-responsive element-binding protein 1; taxon_id:9606 Homo sapiens	256	284	S271	X	X
RKPSVPDSASPADDSFVDPGER	P16333	RecName: Full=Cytoplasmic protein NCK1; AltName: Full=NCK adaptor protein 1; Short=Nck-1; AltName: Full=SH2/SH3 adaptor protein NCK-alpha; taxon_id:9606 Homo sapiens	82	103	S85	X
GSYNGQVGWFPSNYVTEEGDSPLGDHVGSLSEK	P16333	RecName: Full=Cytoplasmic protein NCK1; AltName: Full=NCK adaptor protein 1; Short=Nck-1; AltName: Full=SH2/SH3 adaptor protein NCK-alpha; taxon_id:9606 Homo sapiens	146	178	T161	X
KASGPPVSELITK	P16403	RecName: Full=Histone H1.2; AltName: Full=Histone H1c; AltName: Full=Histone H1d; AltName: Full=Histone H1s-1; taxon_id:9606 Homo sapiens	34	46	S36	X	X	X
SMSVYCTPNKPSR	P16615	RecName: Full=Sarcoplasmic/endoplasmic reticulum calcium ATPase 2; Short=SERCA2; Short=SR Ca(2+)-ATPase 2; EC=3.6.3.8; AltName: Full=Calcium pump 2; AltName: Full=Calcium-transporting ATPase sarcoplasmic reticulum type, slow twitch skeletal muscle isoform; AltName: Full=Endoplasmic reticulum class 1/2 Ca(2+) ATPase; taxon_id:9606 Homo sapiens	493	505	S495	X
EFDELNPSAQR	P16615	RecName: Full=Sarcoplasmic/endoplasmic reticulum calcium ATPase 2; Short=SERCA2; Short=SR Ca(2+)-ATPase 2; EC=3.6.3.8; AltName: Full=Calcium pump 2; AltName: Full=Calcium-transporting ATPase sarcoplasmic reticulum type, slow twitch skeletal muscle isoform; AltName: Full=Endoplasmic reticulum class 1/2 Ca(2+) ATPase; taxon_id:9606 Homo sapiens	656	666	S663			X
RASGQAFELILSPR	P16949	RecName: Full=Stathmin; AltName: Full=Leukemia-associated phosphoprotein p18; AltName: Full=Metablastin; AltName: Full=Oncoprotein 18; Short=Op18; AltName: Full=Phosphoprotein p19; Short=pp19; AltName: Full=Prosolin; AltName: Full=Protein Pr22; AltName: Full=pp17; taxon_id:9606 Homo sapiens	14	27	S16	X	X	X	X	X
ASGQAFELILSPR	P16949	RecName: Full=Stathmin; AltName: Full=Leukemia-associated phosphoprotein p18; AltName: Full=Metablastin; AltName: Full=Oncoprotein 18; Short=Op18; AltName: Full=Phosphoprotein p19; Short=pp19; AltName: Full=Prosolin; AltName: Full=Protein Pr22; AltName: Full=pp17; taxon_id:9606 Homo sapiens	15	27	S16; S25	X	X	X	X	X
SKESVPEFPLSPPKK	P16949	RecName: Full=Stathmin; AltName: Full=Leukemia-associated phosphoprotein p18; AltName: Full=Metablastin; AltName: Full=Oncoprotein 18; Short=Op18; AltName: Full=Phosphoprotein p19; Short=pp19; AltName: Full=Prosolin; AltName: Full=Protein Pr22; AltName: Full=pp17; taxon_id:9606 Homo sapiens	28	42	S38	X		X
SKESVPEFPLSPPK	P16949	RecName: Full=Stathmin; AltName: Full=Leukemia-associated phosphoprotein p18; AltName: Full=Metablastin; AltName: Full=Oncoprotein 18; Short=Op18; AltName: Full=Phosphoprotein p19; Short=pp19; AltName: Full=Prosolin; AltName: Full=Protein Pr22; AltName: Full=pp17; taxon_id:9606 Homo sapiens	28	41	S38	X	X	X
ESVPEFPLSPPKK	P16949	RecName: Full=Stathmin; AltName: Full=Leukemia-associated phosphoprotein p18; AltName: Full=Metablastin; AltName: Full=Oncoprotein 18; Short=Op18; AltName: Full=Phosphoprotein p19; Short=pp19; AltName: Full=Prosolin; AltName: Full=Protein Pr22; AltName: Full=pp17; taxon_id:9606 Homo sapiens	30	42	S38	X	X	X
ESVPEFPLSPPKKK	P16949	RecName: Full=Stathmin; AltName: Full=Leukemia-associated phosphoprotein p18; AltName: Full=Metablastin; AltName: Full=Oncoprotein 18; Short=Op18; AltName: Full=Phosphoprotein p19; Short=pp19; AltName: Full=Prosolin; AltName: Full=Protein Pr22; AltName: Full=pp17; taxon_id:9606 Homo sapiens	30	43	S38			X
ESVPEFPLSPPK	P16949	RecName: Full=Stathmin; AltName: Full=Leukemia-associated phosphoprotein p18; AltName: Full=Metablastin; AltName: Full=Oncoprotein 18; Short=Op18; AltName: Full=Phosphoprotein p19; Short=pp19; AltName: Full=Prosolin; AltName: Full=Protein Pr22; AltName: Full=pp17; taxon_id:9606 Homo sapiens	30	41	S38	X	X	X	X	X
RKSHEAEVLK	P16949	RecName: Full=Stathmin; AltName: Full=Leukemia-associated phosphoprotein p18; AltName: Full=Metablastin; AltName: Full=Oncoprotein 18; Short=Op18; AltName: Full=Phosphoprotein p19; Short=pp19; AltName: Full=Prosolin; AltName: Full=Protein Pr22; AltName: Full=pp17; taxon_id:9606 Homo sapiens	61	70	S63			X
WASWELHSLR	P17028	RecName: Full=Zinc finger protein 24; AltName: Full=Retinoic acid suppression protein A; Short=RSG-A; AltName: Full=Zinc finger and SCAN domain-containing protein 3; AltName: Full=Zinc finger protein 191; AltName: Full=Zinc finger protein KOX17; taxon_id:9606 Homo sapiens	178	187	S185	X
SSILVQHQR	P17028	RecName: Full=Zinc finger protein 24; AltName: Full=Retinoic acid suppression protein A; Short=RSG-A; AltName: Full=Zinc finger and SCAN domain-containing protein 3; AltName: Full=Zinc finger protein 191; AltName: Full=Zinc finger protein KOX17; taxon_id:9606 Homo sapiens	291	299	S292			X
SYSQSSNLFR	P17028	RecName: Full=Zinc finger protein 24; AltName: Full=Retinoic acid suppression protein A; Short=RSG-A; AltName: Full=Zinc finger and SCAN domain-containing protein 3; AltName: Full=Zinc finger protein 191; AltName: Full=Zinc finger protein KOX17; taxon_id:9606 Homo sapiens	343	352	S348			X
EATGLSPQAAQEKDGIVIVK	P17029	RecName: Full=Zinc finger protein with KRAB and SCAN domains 1; AltName: Full=Zinc finger protein 139; AltName: Full=Zinc finger protein 36; AltName: Full=Zinc finger protein KOX18; taxon_id:9606 Homo sapiens	8	27	S13			X
ALPAAHIPAPPHEGSPR	P17029	RecName: Full=Zinc finger protein with KRAB and SCAN domains 1; AltName: Full=Zinc finger protein 139; AltName: Full=Zinc finger protein 36; AltName: Full=Zinc finger protein KOX18; taxon_id:9606 Homo sapiens	194	210	S208	X	X	X
SFSLSSNFTTPEEVPTGTK	P17029	RecName: Full=Zinc finger protein with KRAB and SCAN domains 1; AltName: Full=Zinc finger protein 139; AltName: Full=Zinc finger protein 36; AltName: Full=Zinc finger protein KOX18; taxon_id:9606 Homo sapiens	357	375	S357; S359	X	X	X
KQPPVSPGTALVGSQKEPSEVPTPK	P17096	RecName: Full=High mobility group protein HMG-I/HMG-Y; Short=HMG-I(Y); AltName: Full=High mobility group AT-hook protein 1; Short=High mobility group protein A1; AltName: Full=High mobility group protein R; taxon_id:9606 Homo sapiens	31	55	S44	X	X
GEYLYTYDSQITDSEHNSSLVSQQTGSPGKQPGENSDCHR	P17098	RecName: Full=Zinc finger protein 8; AltName: Full=Zinc finger protein HF.18; taxon_id:9606 Homo sapiens	197	236	S223	X	X	X
QPTFCSHCTDFIWGFGK	P17252	RecName: Full=Protein kinase C alpha type; Short=PKC-A; Short=PKC-alpha; EC=2.7.11.13; taxon_id:9606 Homo sapiens	46	62	S51					X
IHTYGSPTFCDHCGSLLYGLIHQGMK	P17252	RecName: Full=Protein kinase C alpha type; Short=PKC-A; Short=PKC-alpha; EC=2.7.11.13; taxon_id:9606 Homo sapiens	106	131	T108; Y109; S120		X	X
QCVINVPSLCGMDHTEK	P17252	RecName: Full=Protein kinase C alpha type; Short=PKC-A; Short=PKC-alpha; EC=2.7.11.13; taxon_id:9606 Homo sapiens	142	158	S149	X	X	X
QCVINVPSLCGMDHTEKR	P17252	RecName: Full=Protein kinase C alpha type; Short=PKC-A; Short=PKC-alpha; EC=2.7.11.13; taxon_id:9606 Homo sapiens	142	159	S149		X	X
STLNPQWNESFTFK	P17252	RecName: Full=Protein kinase C alpha type; Short=PKC-A; Short=PKC-alpha; EC=2.7.11.13; taxon_id:9606 Homo sapiens	217	230	S226; T228	X	X	X
EHMMDGVTTRTFCGTPDYIAPEIIAYQPYGK	P17252	RecName: Full=Protein kinase C alpha type; Short=PKC-A; Short=PKC-alpha; EC=2.7.11.13; taxon_id:9606 Homo sapiens	487	517	T497			X
CEAVSSSPPPPPCAQNPLHPSPSHSACK	P17483	RecName: Full=Homeobox protein Hox-B4; AltName: Full=Homeobox protein Hox-2.6; AltName: Full=Homeobox protein Hox-2F; taxon_id:9606 Homo sapiens	110	137	S115	X	X
ADGAPSAAPPDGLLASPDLGLLK	P17535	RecName: Full=Transcription factor jun-D; taxon_id:9606 Homo sapiens	75	97	S90	X
LAALKDEPQTVPDVPSFGESPPLSPIDMDTQER	P17535	RecName: Full=Transcription factor jun-D; taxon_id:9606 Homo sapiens	236	268	S255				X
ESSEPTGSPAPVIQHSSATAPSNGLSVR	P17544	RecName: Full=Cyclic AMP-dependent transcription factor ATF-7; Short=cAMP-dependent transcription factor ATF-7; AltName: Full=Activating transcription factor 7; AltName: Full=Transcription factor ATF-A; taxon_id:9606 Homo sapiens	427	454	S434	X
TWTLCGTPEYLAPEIILSK	P17612	RecName: Full=cAMP-dependent protein kinase catalytic subunit alpha; Short=PKA C-alpha; EC=2.7.11.11; taxon_id:9606 Homo sapiens	196	214	T198	X	X
FPSHFSSDLK	P17612	RecName: Full=cAMP-dependent protein kinase catalytic subunit alpha; Short=PKA C-alpha; EC=2.7.11.11; taxon_id:9606 Homo sapiens	258	267	S260	X
FKGPGDTSNFDDYEEEEIRVSINEK	P17612	RecName: Full=cAMP-dependent protein kinase catalytic subunit alpha; Short=PKA C-alpha; EC=2.7.11.11; taxon_id:9606 Homo sapiens	319	343	S339	X	X	X	X
WKELSKEDLSPAFDHSPNK	P17706	RecName: Full=Tyrosine-protein phosphatase non-receptor type 2; EC=3.1.3.48; AltName: Full=T-cell protein-tyrosine phosphatase; Short=TCPTP; taxon_id:9606 Homo sapiens	289	307	S293			X
ELSKEDLSPAFDHSPNK	P17706	RecName: Full=Tyrosine-protein phosphatase non-receptor type 2; EC=3.1.3.48; AltName: Full=T-cell protein-tyrosine phosphatase; Short=TCPTP; taxon_id:9606 Homo sapiens	291	307	S304	X	X
EDLSPAFDHSPNK	P17706	RecName: Full=Tyrosine-protein phosphatase non-receptor type 2; EC=3.1.3.48; AltName: Full=T-cell protein-tyrosine phosphatase; Short=TCPTP; taxon_id:9606 Homo sapiens	295	307	S304	X
EDLSPAFDHSPNKIMTEK	P17706	RecName: Full=Tyrosine-protein phosphatase non-receptor type 2; EC=3.1.3.48; AltName: Full=T-cell protein-tyrosine phosphatase; Short=TCPTP; taxon_id:9606 Homo sapiens	295	312	S304			X
ENFCNIHVSLVPQPSSTGEQK	P17812	RecName: Full=CTP synthase 1; EC=6.3.4.2; AltName: Full=CTP synthetase 1; AltName: Full=UTP--ammonia ligase 1; taxon_id:9606 Homo sapiens	173	193	T189	X
NVLGWQDANSTEFDPTTSHPVVVDMPEHNPGQMGGTMR	P17812	RecName: Full=CTP synthase 1; EC=6.3.4.2; AltName: Full=CTP synthetase 1; AltName: Full=UTP--ammonia ligase 1; taxon_id:9606 Homo sapiens	412	449	T447		X
GCRLSPR	P17812	RecName: Full=CTP synthase 1; EC=6.3.4.2; AltName: Full=CTP synthetase 1; AltName: Full=UTP--ammonia ligase 1; taxon_id:9606 Homo sapiens	558	564	S562			X
SGSSSPDSEITELKFPSINHD	P17812	RecName: Full=CTP synthase 1; EC=6.3.4.2; AltName: Full=CTP synthetase 1; AltName: Full=UTP--ammonia ligase 1; taxon_id:9606 Homo sapiens	571	591	S574; S575	X	X	X	X	X
LLQLVEDRGSGR	P17844	RecName: Full=Probable ATP-dependent RNA helicase DDX5; EC=3.6.4.13; AltName: Full=DEAD box protein 5; AltName: Full=RNA helicase p68; taxon_id:9606 Homo sapiens	471	482	S480			X
GYSSLLKR	P17844	RecName: Full=Probable ATP-dependent RNA helicase DDX5; EC=3.6.4.13; AltName: Full=DEAD box protein 5; AltName: Full=RNA helicase p68; taxon_id:9606 Homo sapiens	517	524	S520			X
EERQSVFPFESGKPFK	P17931	RecName: Full=Galectin-3; Short=Gal-3; AltName: Full=35 kDa lectin; AltName: Full=Carbohydrate-binding protein 35; Short=CBP 35; AltName: Full=Galactose-specific lectin 3; AltName: Full=Galactoside-binding protein; Short=GALBP; AltName: Full=IgE-binding protein; AltName: Full=L-31; AltName: Full=Laminin-binding protein; AltName: Full=Lectin L-29; AltName: Full=Mac-2 antigen; taxon_id:9606 Homo sa…	184	199	S188			X
YRDVSPFDHSR	P18031	RecName: Full=Tyrosine-protein phosphatase non-receptor type 1; EC=3.1.3.48; AltName: Full=Protein-tyrosine phosphatase 1B; Short=PTP-1B; taxon_id:9606 Homo sapiens	46	56	S50			X
ELSHEDLEPPPEHIPPPPRPPK	P18031	RecName: Full=Tyrosine-protein phosphatase non-receptor type 1; EC=3.1.3.48; AltName: Full=Protein-tyrosine phosphatase 1B; Short=PTP-1B; taxon_id:9606 Homo sapiens	293	314	S295	X	X
GSPLNAAPYGIESMSQDTEVR	P18031	RecName: Full=Tyrosine-protein phosphatase non-receptor type 1; EC=3.1.3.48; AltName: Full=Protein-tyrosine phosphatase 1B; Short=PTP-1B; taxon_id:9606 Homo sapiens	351	371	S352	X
LSNGRTEDVEPQSVPLLAR	P18433	RecName: Full=Receptor-type tyrosine-protein phosphatase alpha; Short=Protein-tyrosine phosphatase alpha; Short=R-PTP-alpha; EC=3.1.3.48; Flags: Precursor; taxon_id:9606 Homo sapiens	192	210	T197			X
EMEHNTVCAAGTSPVGEIGEEK	P18583	RecName: Full=Protein SON; AltName: Full=Bax antagonist selected in saccharomyces 1; Short=BASS1; AltName: Full=Negative regulatory element-binding protein; Short=NRE-binding protein; AltName: Full=Protein DBP-5; AltName: Full=SON3; taxon_id:9606 Homo sapiens	1544	1565	S1556			X
ESDQTLAALLSPK	P18583	RecName: Full=Protein SON; AltName: Full=Bax antagonist selected in saccharomyces 1; Short=BASS1; AltName: Full=Negative regulatory element-binding protein; Short=NRE-binding protein; AltName: Full=Protein DBP-5; AltName: Full=SON3; taxon_id:9606 Homo sapiens	1687	1699	S1697	X		X
SAASPVVSSMPER	P18583	RecName: Full=Protein SON; AltName: Full=Bax antagonist selected in saccharomyces 1; Short=BASS1; AltName: Full=Negative regulatory element-binding protein; Short=NRE-binding protein; AltName: Full=Protein DBP-5; AltName: Full=SON3; taxon_id:9606 Homo sapiens	1766	1778	S1769	X
SLYESFVSSSDR	P18615	RecName: Full=Negative elongation factor E; Short=NELF-E; AltName: Full=RNA-binding protein RD; taxon_id:9606 Homo sapiens	131	142	S131			X
SFDWGYEER	P18615	RecName: Full=Negative elongation factor E; Short=NELF-E; AltName: Full=RNA-binding protein RD; taxon_id:9606 Homo sapiens	165	173	S165	X
SGAHSSASPPR	P18615	RecName: Full=Negative elongation factor E; Short=NELF-E; AltName: Full=RNA-binding protein RD; taxon_id:9606 Homo sapiens	174	184	S181		X
SVWGSLAVQNSPK	P18615	RecName: Full=Negative elongation factor E; Short=NELF-E; AltName: Full=RNA-binding protein RD; taxon_id:9606 Homo sapiens	343	355	S353		X	X
INPYMSSPCHIEMILTEK	P18621	RecName: Full=60S ribosomal protein L17; AltName: Full=60S ribosomal protein L23; AltName: Full=PD-1; taxon_id:9606 Homo sapiens	136	153	S142	X
RFSALEQGIHPPQAQSK	P18627	RecName: Full=Lymphocyte activation gene 3 protein; Short=LAG-3; AltName: Full=Protein FDC; AltName: CD_antigen=CD223; Flags: Precursor; taxon_id:9606 Homo sapiens	482	498	S484		X	X
HGESAWNLENR	P18669	RecName: Full=Phosphoglycerate mutase 1; EC=3.1.3.13; EC=5.4.2.11; EC=5.4.2.4; AltName: Full=BPG-dependent PGAM 1; AltName: Full=Phosphoglycerate mutase isozyme B; Short=PGAM-B; taxon_id:9606 Homo sapiens	11	21	S14			X
FSGWYDADLSPAGHEEAKR	P18669	RecName: Full=Phosphoglycerate mutase 1; EC=3.1.3.13; EC=5.4.2.11; EC=5.4.2.4; AltName: Full=BPG-dependent PGAM 1; AltName: Full=Phosphoglycerate mutase isozyme B; Short=PGAM-B; taxon_id:9606 Homo sapiens	22	40	S31		X	X
FSGWYDADLSPAGHEEAK	P18669	RecName: Full=Phosphoglycerate mutase 1; EC=3.1.3.13; EC=5.4.2.11; EC=5.4.2.4; AltName: Full=BPG-dependent PGAM 1; AltName: Full=Phosphoglycerate mutase isozyme B; Short=PGAM-B; taxon_id:9606 Homo sapiens	22	39	S31	X	X	X
HYGGLTGLNK	P18669	RecName: Full=Phosphoglycerate mutase 1; EC=3.1.3.13; EC=5.4.2.11; EC=5.4.2.4; AltName: Full=BPG-dependent PGAM 1; AltName: Full=Phosphoglycerate mutase isozyme B; Short=PGAM-B; taxon_id:9606 Homo sapiens	91	100	Y92			X
RSYDVPPPPMEPDHPFYSNISK	P18669	RecName: Full=Phosphoglycerate mutase 1; EC=3.1.3.13; EC=5.4.2.11; EC=5.4.2.4; AltName: Full=BPG-dependent PGAM 1; AltName: Full=Phosphoglycerate mutase isozyme B; Short=PGAM-B; taxon_id:9606 Homo sapiens	117	138	S118	X	X	X
SYDVPPPPMEPDHPFYSNISK	P18669	RecName: Full=Phosphoglycerate mutase 1; EC=3.1.3.13; EC=5.4.2.11; EC=5.4.2.4; AltName: Full=BPG-dependent PGAM 1; AltName: Full=Phosphoglycerate mutase isozyme B; Short=PGAM-B; taxon_id:9606 Homo sapiens	118	138	S118	X	X
RRSPPADAIPK	P18754	RecName: Full=Regulator of chromosome condensation; AltName: Full=Cell cycle regulatory protein; AltName: Full=Chromosome condensation protein 1; taxon_id:9606 Homo sapiens	9	19	S11	X	X	X
EWNGVVSESDSPVKRPGR	P18858	RecName: Full=DNA ligase 1; EC=6.5.1.1; AltName: Full=DNA ligase I; AltName: Full=Polydeoxyribonucleotide synthase [ATP] 1; taxon_id:9606 Homo sapiens	41	58	S51	X	X
GQKPALDCSQVSPPRPATSPENNASLSDTSPMDSSPSGIPK	P18858	RecName: Full=DNA ligase 1; EC=6.5.1.1; AltName: Full=DNA ligase I; AltName: Full=Polydeoxyribonucleotide synthase [ATP] 1; taxon_id:9606 Homo sapiens	80	120	S91; T97; S109	X	X	X
EGEDGDQPTTPPKPLK	P18858	RecName: Full=DNA ligase 1; EC=6.5.1.1; AltName: Full=DNA ligase I; AltName: Full=Polydeoxyribonucleotide synthase [ATP] 1; taxon_id:9606 Homo sapiens	174	189	T183	X	X
TLSSFFTPR	P18858	RecName: Full=DNA ligase 1; EC=6.5.1.1; AltName: Full=DNA ligase I; AltName: Full=Polydeoxyribonucleotide synthase [ATP] 1; taxon_id:9606 Homo sapiens	227	235	T233	X
ALVLPSPRPYVR	P18858	RecName: Full=DNA ligase 1; EC=6.5.1.1; AltName: Full=DNA ligase I; AltName: Full=Polydeoxyribonucleotide synthase [ATP] 1; taxon_id:9606 Homo sapiens	814	825	S819	X	X
INKTSPVTASDPAGPSYAAATLQASSAASSASPVSR	P18887	RecName: Full=DNA repair protein XRCC1; AltName: Full=X-ray repair cross-complementing protein 1; taxon_id:9606 Homo sapiens	195	230	Y211; S226	X	X
TSPVTASDPAGPSYAAATLQASSAASSASPVSR	P18887	RecName: Full=DNA repair protein XRCC1; AltName: Full=X-ray repair cross-complementing protein 1; taxon_id:9606 Homo sapiens	198	230	S226	X	X
AIGSTSKPQESPK	P18887	RecName: Full=DNA repair protein XRCC1; AltName: Full=X-ray repair cross-complementing protein 1; taxon_id:9606 Homo sapiens	231	243	S241	X
KTPSKPPAQLSPSVPK	P18887	RecName: Full=DNA repair protein XRCC1; AltName: Full=X-ray repair cross-complementing protein 1; taxon_id:9606 Homo sapiens	256	271	T257	X
TKPTQAAGPSSPQKPPTPEETK	P18887	RecName: Full=DNA repair protein XRCC1; AltName: Full=X-ray repair cross-complementing protein 1; taxon_id:9606 Homo sapiens	437	458	S447; T453	X	X	X
ATSNVFAMFDQSQIQEFK	P19105	RecName: Full=Myosin regulatory light chain 12A; AltName: Full=MLC-2B; AltName: Full=Myosin RLC; AltName: Full=Myosin regulatory light chain 2, nonsarcomeric; AltName: Full=Myosin regulatory light chain MRLC3; taxon_id:9606 Homo sapiens	17	34	S19	X	X	X	X
YQQPFEDFRISQEHLADHFDSR	P19174	RecName: Full=1-phosphatidylinositol 4,5-bisphosphate phosphodiesterase gamma-1; EC=3.1.4.11; AltName: Full=PLC-148; AltName: Full=Phosphoinositide phospholipase C-gamma-1; AltName: Full=Phospholipase C-II; Short=PLC-II; AltName: Full=Phospholipase C-gamma-1; Short=PLC-gamma-1; taxon_id:9606 Homo sapiens	1253	1274	S1263	X	X	X
KVVVSPTK	P19338	RecName: Full=Nucleolin; AltName: Full=Protein C23; taxon_id:9606 Homo sapiens	63	70	S67	X		X
KVVVSPTKK	P19338	RecName: Full=Nucleolin; AltName: Full=Protein C23; taxon_id:9606 Homo sapiens	63	71	S67	X	X	X
VVVSPTKK	P19338	RecName: Full=Nucleolin; AltName: Full=Protein C23; taxon_id:9606 Homo sapiens	64	71	S67	X		X
KEDSDEEEDDDSEEDEEDDEDEDEDEDEIEPAAMK	P19338	RecName: Full=Nucleolin; AltName: Full=Protein C23; taxon_id:9606 Homo sapiens	142	176	S145	X
QGTEIDGRSISLYYTGEK	P19338	RecName: Full=Nucleolin; AltName: Full=Protein C23; taxon_id:9606 Homo sapiens	450	467	S460			X
LELQGPRGSPNAR	P19338	RecName: Full=Nucleolin; AltName: Full=Protein C23; taxon_id:9606 Homo sapiens	555	567	S563			X
GFGFVDFNSEEDAK	P19338	RecName: Full=Nucleolin; AltName: Full=Protein C23; taxon_id:9606 Homo sapiens	611	624	S619	X		X
STSPSPLEACLEAEEAGLPLQVILTPPEAPNLK	P19419	RecName: Full=ETS domain-containing protein Elk-1; taxon_id:9606 Homo sapiens	198	230	S200		X
FAAHISPAQGSPKPPPAASPGVR	P19484	RecName: Full=Transcription factor EB; AltName: Full=Class E basic helix-loop-helix protein 35; Short=bHLHe35; taxon_id:9606 Homo sapiens	104	126	S114; S122	X	X
AGHVLSSSAGNSAPNSPMAMLHIGSNPER	P19484	RecName: Full=Transcription factor EB; AltName: Full=Class E basic helix-loop-helix protein 35; Short=bHLHe35; taxon_id:9606 Homo sapiens	127	155	S138		X
VHGLPTTSPSGMNMAELAQQVVK	P19484	RecName: Full=Transcription factor EB; AltName: Full=Class E basic helix-loop-helix protein 35; Short=bHLHe35; taxon_id:9606 Homo sapiens	325	347	S334	X	X	X
EDEGPPGYPEPLAPGHGSPFPSLSK	P19484	RecName: Full=Transcription factor EB; AltName: Full=Class E basic helix-loop-helix protein 35; Short=bHLHe35; taxon_id:9606 Homo sapiens	406	430	S423	X	X
AVSPLLLTTTNSSEGLSMGNYIGLINR	P19525	RecName: Full=Interferon-induced, double-stranded RNA-activated protein kinase; EC=2.7.11.1; AltName: Full=Eukaryotic translation initiation factor 2-alpha kinase 2; Short=eIF-2A protein kinase 2; AltName: Full=Interferon-inducible RNA-dependent protein kinase; AltName: Full=P1/eIF-2A protein kinase; AltName: Full=Protein kinase RNA-activated; Short=PKR; AltName: Full=Tyrosine-protein kinase EIF2…	81	107	S83	X	X
LASQALTPPPGPASAQPLPAPEAAHTTGPTGSAPNSPMALLTIGSSSEK	P19532	RecName: Full=Transcription factor E3; AltName: Full=Class E basic helix-loop-helix protein 33; Short=bHLHe33; taxon_id:9606 Homo sapiens	211	259	T217; S224; T236		X
AASDPLLSSVSPAVSK	P19532	RecName: Full=Transcription factor E3; AltName: Full=Class E basic helix-loop-helix protein 33; Short=bHLHe33; taxon_id:9606 Homo sapiens	546	561	S556			X
IPSAVSTVSMQNIHPK	P19634	RecName: Full=Sodium/hydrogen exchanger 1; AltName: Full=APNH; AltName: Full=Na(+)/H(+) antiporter, amiloride-sensitive; AltName: Full=Na(+)/H(+) exchanger 1; Short=NHE-1; AltName: Full=Solute carrier family 9 member 1; taxon_id:9606 Homo sapiens	597	612	S599; S605		X	X
INNYLTVPAHKLDSPTMSR	P19634	RecName: Full=Sodium/hydrogen exchanger 1; AltName: Full=APNH; AltName: Full=Na(+)/H(+) antiporter, amiloride-sensitive; AltName: Full=Na(+)/H(+) exchanger 1; Short=NHE-1; AltName: Full=Solute carrier family 9 member 1; taxon_id:9606 Homo sapiens	680	698	S693			X
SKETSSPGTDDVFTPAPSDSPSSQR	P19634	RecName: Full=Sodium/hydrogen exchanger 1; AltName: Full=APNH; AltName: Full=Na(+)/H(+) antiporter, amiloride-sensitive; AltName: Full=Na(+)/H(+) exchanger 1; Short=NHE-1; AltName: Full=Solute carrier family 9 member 1; taxon_id:9606 Homo sapiens	766	790	S785			X
QMGYTEAIEVIQAASSPVK	P19838	RecName: Full=Nuclear factor NF-kappa-B p105 subunit; AltName: Full=DNA-binding factor KBF1; AltName: Full=EBP-1; AltName: Full=Nuclear factor of kappa light polypeptide gene enhancer in B-cells 1; Contains: RecName: Full=Nuclear factor NF-kappa-B p50 subunit; taxon_id:9606 Homo sapiens	878	896	S893	X
TTSQAHSLPLSPASTR	P19838	RecName: Full=Nuclear factor NF-kappa-B p105 subunit; AltName: Full=DNA-binding factor KBF1; AltName: Full=EBP-1; AltName: Full=Nuclear factor of kappa light polypeptide gene enhancer in B-cells 1; Contains: RecName: Full=Nuclear factor NF-kappa-B p50 subunit; taxon_id:9606 Homo sapiens	897	912	S907	X	X	X
KLSFTESLTSGASLLTLNK	P19838	RecName: Full=Nuclear factor NF-kappa-B p105 subunit; AltName: Full=DNA-binding factor KBF1; AltName: Full=EBP-1; AltName: Full=Nuclear factor of kappa light polypeptide gene enhancer in B-cells 1; Contains: RecName: Full=Nuclear factor NF-kappa-B p50 subunit; taxon_id:9606 Homo sapiens	935	953	S941; S944	X	X	X
ATVVASVVDQDSFSGFAPLQPQAAEPPPRPKTPEIFR	P19878	RecName: Full=Neutrophil cytosol factor 2; Short=NCF-2; AltName: Full=67 kDa neutrophil oxidase factor; AltName: Full=NADPH oxidase activator 2; AltName: Full=Neutrophil NADPH oxidase factor 2; AltName: Full=p67-phox; taxon_id:9606 Homo sapiens	202	238	T233		X
APGRPQLSPGQK	P19878	RecName: Full=Neutrophil cytosol factor 2; Short=NCF-2; AltName: Full=67 kDa neutrophil oxidase factor; AltName: Full=NADPH oxidase activator 2; AltName: Full=Neutrophil NADPH oxidase factor 2; AltName: Full=p67-phox; taxon_id:9606 Homo sapiens	325	336	S332	X
SSIHNFMTHPEFR	P20020	RecName: Full=Plasma membrane calcium-transporting ATPase 1; Short=PMCA1; EC=3.6.3.8; AltName: Full=Plasma membrane calcium ATPase isoform 1; AltName: Full=Plasma membrane calcium pump isoform 1; taxon_id:9606 Homo sapiens	1177	1189	S1178	X	X	X
NSSPPPSPNKNNNAVDSGIHLTIEMNK	P20020	RecName: Full=Plasma membrane calcium-transporting ATPase 1; Short=PMCA1; EC=3.6.3.8; AltName: Full=Plasma membrane calcium ATPase isoform 1; AltName: Full=Plasma membrane calcium pump isoform 1; taxon_id:9606 Homo sapiens	1214	1240	S1215; S1216; S1220	X	X
QLTEMLPSILNQLGADSLTSLR	P20290	RecName: Full=Transcription factor BTF3; AltName: Full=RNA polymerase B transcription factor 3; taxon_id:9606 Homo sapiens	142	163	S158		X
ELAGLQASGTEAETENFVHPTGSSR	P20309	RecName: Full=Muscarinic acetylcholine receptor M3; taxon_id:9606 Homo sapiens	264	288	S286; S287	X	X
GTQGPEQQHLLITAPSSSSSSLESSASALDR	P20333	RecName: Full=Tumor necrosis factor receptor superfamily member 1B; AltName: Full=Tumor necrosis factor receptor 2; Short=TNF-R2; AltName: Full=Tumor necrosis factor receptor type II; Short=TNF-RII; Short=TNFR-II; AltName: Full=p75; AltName: Full=p80 TNF-alpha receptor; AltName: CD_antigen=CD120b; AltName: INN=Etanercept; Contains: RecName: Full=Tumor necrosis factor receptor superfamily member 1…	310	340	T322; S325	X
AGGPTTPLSPTR	P20700	RecName: Full=Lamin-B1; Flags: Precursor; taxon_id:9606 Homo sapiens	15	26	S23	X		X
CQSLTEDLEFRK	P20700	RecName: Full=Lamin-B1; Flags: Precursor; taxon_id:9606 Homo sapiens	198	209	S200			X
CQSLTEDLEFR	P20700	RecName: Full=Lamin-B1; Flags: Precursor; taxon_id:9606 Homo sapiens	198	208	S200			X
LKLSPSPSSR	P20700	RecName: Full=Lamin-B1; Flags: Precursor; taxon_id:9606 Homo sapiens	388	397	S391			X
SLTPAVPVESKPDKPSGK	P20810	RecName: Full=Calpastatin; AltName: Full=Calpain inhibitor; AltName: Full=Sperm BS-17 component; taxon_id:9606 Homo sapiens	133	150	T135	X	X
KEGITGPPADSSKPIGPDDAIDALSSDFTCGSPTAAGK	P20810	RecName: Full=Calpastatin; AltName: Full=Calpain inhibitor; AltName: Full=Sperm BS-17 component; taxon_id:9606 Homo sapiens	212	249	S243	X	X	X		X
EGITGPPADSSKPIGPDDAIDALSSDFTCGSPTAAGK	P20810	RecName: Full=Calpastatin; AltName: Full=Calpain inhibitor; AltName: Full=Sperm BS-17 component; taxon_id:9606 Homo sapiens	213	249	S243		X		X
DTMSDQALEALSASLGTR	P20810	RecName: Full=Calpastatin; AltName: Full=Calpain inhibitor; AltName: Full=Sperm BS-17 component; taxon_id:9606 Homo sapiens	284	301	S297; T300	X		X
TSMCSIQSAPPEPATLK	P20810	RecName: Full=Calpastatin; AltName: Full=Calpain inhibitor; AltName: Full=Sperm BS-17 component; taxon_id:9606 Homo sapiens	410	426	S411; S414	X	X
DTSQSDKDLDDALDKLSDSLGQR	P20810	RecName: Full=Calpastatin; AltName: Full=Calpain inhibitor; AltName: Full=Sperm BS-17 component; taxon_id:9606 Homo sapiens	559	581	S563	X
MEITIRNSPYRR	P21127	RecName: Full=Cyclin-dependent kinase 11B; EC=2.7.11.22; AltName: Full=Cell division cycle 2-like protein kinase 1; Short=CLK-1; AltName: Full=Cell division protein kinase 11B; AltName: Full=Galactosyltransferase-associated protein kinase p58/GTA; AltName: Full=PITSLRE serine/threonine-protein kinase CDC2L1; AltName: Full=p58 CLK-1; taxon_id:9606 Homo sapiens	58	69	S65			X
MEITIRNSPYR	P21127	RecName: Full=Cyclin-dependent kinase 11B; EC=2.7.11.22; AltName: Full=Cell division cycle 2-like protein kinase 1; Short=CLK-1; AltName: Full=Cell division protein kinase 11B; AltName: Full=Galactosyltransferase-associated protein kinase p58/GTA; AltName: Full=PITSLRE serine/threonine-protein kinase CDC2L1; AltName: Full=p58 CLK-1; taxon_id:9606 Homo sapiens	58	68	S65	X	X	X
EYGSPLKAYTPVVVTLWYR	P21127	RecName: Full=Cyclin-dependent kinase 11B; EC=2.7.11.22; AltName: Full=Cell division cycle 2-like protein kinase 1; Short=CLK-1; AltName: Full=Cell division protein kinase 11B; AltName: Full=Galactosyltransferase-associated protein kinase p58/GTA; AltName: Full=PITSLRE serine/threonine-protein kinase CDC2L1; AltName: Full=p58 CLK-1; taxon_id:9606 Homo sapiens	586	604	S589; T595			X
RGTSPRPPEGGLGYSQLGDDDLK	P21127	RecName: Full=Cyclin-dependent kinase 11B; EC=2.7.11.22; AltName: Full=Cell division cycle 2-like protein kinase 1; Short=CLK-1; AltName: Full=Cell division protein kinase 11B; AltName: Full=Galactosyltransferase-associated protein kinase p58/GTA; AltName: Full=PITSLRE serine/threonine-protein kinase CDC2L1; AltName: Full=p58 CLK-1; taxon_id:9606 Homo sapiens	749	771	S752		X
GTSPRPPEGGLGYSQLGDDDLK	P21127	RecName: Full=Cyclin-dependent kinase 11B; EC=2.7.11.22; AltName: Full=Cell division cycle 2-like protein kinase 1; Short=CLK-1; AltName: Full=Cell division protein kinase 11B; AltName: Full=Galactosyltransferase-associated protein kinase p58/GTA; AltName: Full=PITSLRE serine/threonine-protein kinase CDC2L1; AltName: Full=p58 CLK-1; taxon_id:9606 Homo sapiens	750	771	S752		X
GTSPRPPEGGLGYSQLGDDDLKETGFHLTTTNQGASAAGPGFSLK	P21127	RecName: Full=Cyclin-dependent kinase 11B; EC=2.7.11.22; AltName: Full=Cell division cycle 2-like protein kinase 1; Short=CLK-1; AltName: Full=Cell division protein kinase 11B; AltName: Full=Galactosyltransferase-associated protein kinase p58/GTA; AltName: Full=PITSLRE serine/threonine-protein kinase CDC2L1; AltName: Full=p58 CLK-1; taxon_id:9606 Homo sapiens	750	794	S752		X
NLDSTTVAVHGEEIYCKSCYGK	P21291	RecName: Full=Cysteine and glycine-rich protein 1; AltName: Full=Cysteine-rich protein 1; Short=CRP; Short=CRP1; taxon_id:9606 Homo sapiens	43	64	S60			X
GYGYGQGAGTLSTDKGESLGIK	P21291	RecName: Full=Cysteine and glycine-rich protein 1; AltName: Full=Cysteine-rich protein 1; Short=CRP; Short=CRP1; taxon_id:9606 Homo sapiens	70	91	T82	X
GFGFGQGAGALVHSE	P21291	RecName: Full=Cysteine and glycine-rich protein 1; AltName: Full=Cysteine-rich protein 1; Short=CRP; Short=CRP1; taxon_id:9606 Homo sapiens	179	193	S192	X	X	X	X	X
TFSVWYVPEVTGTHK	P21333	RecName: Full=Filamin-A; Short=FLN-A; AltName: Full=Actin-binding protein 280; Short=ABP-280; AltName: Full=Alpha-filamin; AltName: Full=Endothelial actin-binding protein; AltName: Full=Filamin-1; AltName: Full=Non-muscle filamin; taxon_id:9606 Homo sapiens	341	355	T353		X
SPYTVTVGQACNPSACR	P21333	RecName: Full=Filamin-A; Short=FLN-A; AltName: Full=Actin-binding protein 280; Short=ABP-280; AltName: Full=Alpha-filamin; AltName: Full=Endothelial actin-binding protein; AltName: Full=Filamin-1; AltName: Full=Non-muscle filamin; taxon_id:9606 Homo sapiens	468	484	S481		X
GAGSYTIMVLFADQATPTSPIR	P21333	RecName: Full=Filamin-A; Short=FLN-A; AltName: Full=Actin-binding protein 280; Short=ABP-280; AltName: Full=Alpha-filamin; AltName: Full=Endothelial actin-binding protein; AltName: Full=Filamin-1; AltName: Full=Non-muscle filamin; taxon_id:9606 Homo sapiens	842	863	S860	X		X
SPFSVAVSPSLDLSK	P21333	RecName: Full=Filamin-A; Short=FLN-A; AltName: Full=Actin-binding protein 280; Short=ABP-280; AltName: Full=Alpha-filamin; AltName: Full=Endothelial actin-binding protein; AltName: Full=Filamin-1; AltName: Full=Non-muscle filamin; taxon_id:9606 Homo sapiens	959	973	S968	X
AFGPGLQGGSAGSPAR	P21333	RecName: Full=Filamin-A; Short=FLN-A; AltName: Full=Actin-binding protein 280; Short=ABP-280; AltName: Full=Alpha-filamin; AltName: Full=Endothelial actin-binding protein; AltName: Full=Filamin-1; AltName: Full=Non-muscle filamin; taxon_id:9606 Homo sapiens	1072	1087	S1084	X	X	X	X	X
VEYTPYEEGLHSVDVTYDGSPVPSSPFQVPVTEGCDPSR	P21333	RecName: Full=Filamin-A; Short=FLN-A; AltName: Full=Actin-binding protein 280; Short=ABP-280; AltName: Full=Alpha-filamin; AltName: Full=Endothelial actin-binding protein; AltName: Full=Filamin-1; AltName: Full=Non-muscle filamin; taxon_id:9606 Homo sapiens	1319	1357	S1338		X
CSGPGLSPGMVR	P21333	RecName: Full=Filamin-A; Short=FLN-A; AltName: Full=Actin-binding protein 280; Short=ABP-280; AltName: Full=Alpha-filamin; AltName: Full=Endothelial actin-binding protein; AltName: Full=Filamin-1; AltName: Full=Non-muscle filamin; taxon_id:9606 Homo sapiens	1453	1464	S1459	X	X	X	X	X
EGPYSISVLYGDEEVPRSPFK	P21333	RecName: Full=Filamin-A; Short=FLN-A; AltName: Full=Actin-binding protein 280; Short=ABP-280; AltName: Full=Alpha-filamin; AltName: Full=Endothelial actin-binding protein; AltName: Full=Filamin-1; AltName: Full=Non-muscle filamin; taxon_id:9606 Homo sapiens	1516	1536	S1520; S1533	X	X	X
YGGDEIPFSPYR	P21333	RecName: Full=Filamin-A; Short=FLN-A; AltName: Full=Actin-binding protein 280; Short=ABP-280; AltName: Full=Alpha-filamin; AltName: Full=Endothelial actin-binding protein; AltName: Full=Filamin-1; AltName: Full=Non-muscle filamin; taxon_id:9606 Homo sapiens	1622	1633	S1630	X		X
FGGEHVPNSPFQVTALAGDQPSVQPPLR	P21333	RecName: Full=Filamin-A; Short=FLN-A; AltName: Full=Actin-binding protein 280; Short=ABP-280; AltName: Full=Alpha-filamin; AltName: Full=Endothelial actin-binding protein; AltName: Full=Filamin-1; AltName: Full=Non-muscle filamin; taxon_id:9606 Homo sapiens	1726	1753	S1734	X	X
YNEQHVPGSPFTAR	P21333	RecName: Full=Filamin-A; Short=FLN-A; AltName: Full=Actin-binding protein 280; Short=ABP-280; AltName: Full=Alpha-filamin; AltName: Full=Endothelial actin-binding protein; AltName: Full=Filamin-1; AltName: Full=Non-muscle filamin; taxon_id:9606 Homo sapiens	1938	1951	S1946	X
VGSAADIPINISETDLSLLTATVVPPSGR	P21333	RecName: Full=Filamin-A; Short=FLN-A; AltName: Full=Actin-binding protein 280; Short=ABP-280; AltName: Full=Alpha-filamin; AltName: Full=Endothelial actin-binding protein; AltName: Full=Filamin-1; AltName: Full=Non-muscle filamin; taxon_id:9606 Homo sapiens	1965	1993	S1967	X	X
FADQHVPGSPFSVK	P21333	RecName: Full=Filamin-A; Short=FLN-A; AltName: Full=Actin-binding protein 280; Short=ABP-280; AltName: Full=Alpha-filamin; AltName: Full=Endothelial actin-binding protein; AltName: Full=Filamin-1; AltName: Full=Non-muscle filamin; taxon_id:9606 Homo sapiens	2120	2133	S2128	X	X
RAPSVANVGSHCDLSLKIPEISIQDMTAQVTSPSGK	P21333	RecName: Full=Filamin-A; Short=FLN-A; AltName: Full=Actin-binding protein 280; Short=ABP-280; AltName: Full=Alpha-filamin; AltName: Full=Endothelial actin-binding protein; AltName: Full=Filamin-1; AltName: Full=Non-muscle filamin; taxon_id:9606 Homo sapiens	2149	2184	S2170			X
RAPSVANVGSHCDLSLK	P21333	RecName: Full=Filamin-A; Short=FLN-A; AltName: Full=Actin-binding protein 280; Short=ABP-280; AltName: Full=Alpha-filamin; AltName: Full=Endothelial actin-binding protein; AltName: Full=Filamin-1; AltName: Full=Non-muscle filamin; taxon_id:9606 Homo sapiens	2149	2165	S2152	X	X	X
APSVANVGSHCDLSLK	P21333	RecName: Full=Filamin-A; Short=FLN-A; AltName: Full=Actin-binding protein 280; Short=ABP-280; AltName: Full=Alpha-filamin; AltName: Full=Endothelial actin-binding protein; AltName: Full=Filamin-1; AltName: Full=Non-muscle filamin; taxon_id:9606 Homo sapiens	2150	2165	S2152	X	X	X	X	X
APSVANVGSHCDLSLKIPEISIQDMTAQVTSPSGK	P21333	RecName: Full=Filamin-A; Short=FLN-A; AltName: Full=Actin-binding protein 280; Short=ABP-280; AltName: Full=Alpha-filamin; AltName: Full=Endothelial actin-binding protein; AltName: Full=Filamin-1; AltName: Full=Non-muscle filamin; taxon_id:9606 Homo sapiens	2150	2184	S2163	X	X
IPEISIQDMTAQVTSPSGK	P21333	RecName: Full=Filamin-A; Short=FLN-A; AltName: Full=Actin-binding protein 280; Short=ABP-280; AltName: Full=Alpha-filamin; AltName: Full=Endothelial actin-binding protein; AltName: Full=Filamin-1; AltName: Full=Non-muscle filamin; taxon_id:9606 Homo sapiens	2166	2184	S2180	X
EAGAGGLAIAVEGPSKAEISFEDRK	P21333	RecName: Full=Filamin-A; Short=FLN-A; AltName: Full=Actin-binding protein 280; Short=ABP-280; AltName: Full=Alpha-filamin; AltName: Full=Endothelial actin-binding protein; AltName: Full=Filamin-1; AltName: Full=Non-muscle filamin; taxon_id:9606 Homo sapiens	2265	2289	S2284			X
FNEEHIPDSPFVVPVASPSGDAR	P21333	RecName: Full=Filamin-A; Short=FLN-A; AltName: Full=Actin-binding protein 280; Short=ABP-280; AltName: Full=Alpha-filamin; AltName: Full=Endothelial actin-binding protein; AltName: Full=Filamin-1; AltName: Full=Non-muscle filamin; taxon_id:9606 Homo sapiens	2311	2333	S2327; S2329	X	X	X	X	X
FNGTHIPGSPFK	P21333	RecName: Full=Filamin-A; Short=FLN-A; AltName: Full=Actin-binding protein 280; Short=ABP-280; AltName: Full=Alpha-filamin; AltName: Full=Endothelial actin-binding protein; AltName: Full=Filamin-1; AltName: Full=Non-muscle filamin; taxon_id:9606 Homo sapiens	2406	2417	S2414	X
YGGPYHIGGSPFK	P21333	RecName: Full=Filamin-A; Short=FLN-A; AltName: Full=Actin-binding protein 280; Short=ABP-280; AltName: Full=Alpha-filamin; AltName: Full=Endothelial actin-binding protein; AltName: Full=Filamin-1; AltName: Full=Non-muscle filamin; taxon_id:9606 Homo sapiens	2501	2513	S2510	X		X
LVSNHSLHETSSVFVDSLTK	P21333	RecName: Full=Filamin-A; Short=FLN-A; AltName: Full=Actin-binding protein 280; Short=ABP-280; AltName: Full=Alpha-filamin; AltName: Full=Endothelial actin-binding protein; AltName: Full=Filamin-1; AltName: Full=Non-muscle filamin; taxon_id:9606 Homo sapiens	2521	2540	S2526; T2539	X	X	X
SNSGLATYSPPMGPVSER	P21359	RecName: Full=Neurofibromin; AltName: Full=Neurofibromatosis-related protein NF-1; Contains: RecName: Full=Neurofibromin truncated; taxon_id:9606 Homo sapiens	856	873	T862; S864	X	X
SLLLTDISMENVPMDTYPIHHGDPSYR	P21359	RecName: Full=Neurofibromin; AltName: Full=Neurofibromatosis-related protein NF-1; Contains: RecName: Full=Neurofibromin truncated; taxon_id:9606 Homo sapiens	2460	2486	S2460		X
GSEGYLAATYPTVGQTSPR	P21359	RecName: Full=Neurofibromin; AltName: Full=Neurofibromatosis-related protein NF-1; Contains: RecName: Full=Neurofibromin truncated; taxon_id:9606 Homo sapiens	2499	2517	T2507; S2515	X	X	X
RPIIAGMEFSR	P21453	RecName: Full=Sphingosine 1-phosphate receptor 1; Short=S1P receptor 1; Short=S1P1; AltName: Full=Endothelial differentiation G-protein coupled receptor 1; AltName: Full=Sphingosine 1-phosphate receptor Edg-1; Short=S1P receptor Edg-1; AltName: CD_antigen=CD363; taxon_id:9606 Homo sapiens	342	352	S351	X	X
DASVFQDESNMSVLDIPSATPEK	P21675	RecName: Full=Transcription initiation factor TFIID subunit 1; EC=2.7.11.1; AltName: Full=Cell cycle gene 1 protein; AltName: Full=TBP-associated factor 250 kDa; Short=p250; AltName: Full=Transcription initiation factor TFIID 250 kDa subunit; Short=TAF(II)250; Short=TAFII-250; Short=TAFII250; taxon_id:9606 Homo sapiens	1661	1683	T1680	X
LTFDSSFSPNTGK	P21796	RecName: Full=Voltage-dependent anion-selective channel protein 1; Short=VDAC-1; Short=hVDAC1; AltName: Full=Outer mitochondrial membrane protein porin 1; AltName: Full=Plasmalemmal porin; AltName: Full=Porin 31HL; AltName: Full=Porin 31HM; taxon_id:9606 Homo sapiens	97	109	S104	X	X	X	X
LTFDSSFSPNTGKK	P21796	RecName: Full=Voltage-dependent anion-selective channel protein 1; Short=VDAC-1; Short=hVDAC1; AltName: Full=Outer mitochondrial membrane protein porin 1; AltName: Full=Plasmalemmal porin; AltName: Full=Porin 31HL; AltName: Full=Porin 31HM; taxon_id:9606 Homo sapiens	97	110	S104	X	X	X
LSLLRSPPPPSAR	P22001	RecName: Full=Potassium voltage-gated channel subfamily A member 3; AltName: Full=HGK5; AltName: Full=HLK3; AltName: Full=HPCN3; AltName: Full=Voltage-gated K(+) channel HuKIII; AltName: Full=Voltage-gated potassium channel subunit Kv1.3; taxon_id:9606 Homo sapiens	5	17	S10			X
SLSELESLKLPAESNEK	P22059	RecName: Full=Oxysterol-binding protein 1; taxon_id:9606 Homo sapiens	238	254	S240	X		X
GDMSDEDDENEFFDAPEIITMPENLGHK	P22059	RecName: Full=Oxysterol-binding protein 1; taxon_id:9606 Homo sapiens	348	375	S351	X			X
TGSNISGASSDISLDEQYK	P22059	RecName: Full=Oxysterol-binding protein 1; taxon_id:9606 Homo sapiens	377	395	S379	X		X
VAVLISGTGSNLQALIDSTR	P22102	RecName: Full=Trifunctional purine biosynthetic protein adenosine-3; Includes: RecName: Full=Phosphoribosylamine--glycine ligase; EC=6.3.4.13; AltName: Full=Glycinamide ribonucleotide synthetase; Short=GARS; AltName: Full=Phosphoribosylglycinamide synthetase; Includes: RecName: Full=Phosphoribosylformylglycinamidine cyclo-ligase; EC=6.3.3.1; AltName: Full=AIR synthase; Short=AIRS; AltName: Full=P…	810	829	T817	X
TKEVYELLDSPGKVLLQSK	P22234	RecName: Full=Multifunctional protein ADE2; Includes: RecName: Full=Phosphoribosylaminoimidazole-succinocarboxamide synthase; EC=6.3.2.6; AltName: Full=SAICAR synthetase; Includes: RecName: Full=Phosphoribosylaminoimidazole carboxylase; EC=4.1.1.21; AltName: Full=AIR carboxylase; Short=AIRC; taxon_id:9606 Homo sapiens	18	36	S27			X
TKEVYELLDSPGK	P22234	RecName: Full=Multifunctional protein ADE2; Includes: RecName: Full=Phosphoribosylaminoimidazole-succinocarboxamide synthase; EC=6.3.2.6; AltName: Full=SAICAR synthetase; Includes: RecName: Full=Phosphoribosylaminoimidazole carboxylase; EC=4.1.1.21; AltName: Full=AIR carboxylase; Short=AIRC; taxon_id:9606 Homo sapiens	18	30	S27			X
EVYELLDSPGK	P22234	RecName: Full=Multifunctional protein ADE2; Includes: RecName: Full=Phosphoribosylaminoimidazole-succinocarboxamide synthase; EC=6.3.2.6; AltName: Full=SAICAR synthetase; Includes: RecName: Full=Phosphoribosylaminoimidazole carboxylase; EC=4.1.1.21; AltName: Full=AIR carboxylase; Short=AIRC; taxon_id:9606 Homo sapiens	20	30	S27	X
RVSGPDPKPGSNCSPAQSVLSEVPSVPTNGMAK	P22314	RecName: Full=Ubiquitin-like modifier-activating enzyme 1; AltName: Full=Protein A1S9; AltName: Full=Ubiquitin-activating enzyme E1; taxon_id:9606 Homo sapiens	11	43	S13	X	X
VSGPDPKPGSNCSPAQSVLSEVPSVPTNGMAK	P22314	RecName: Full=Ubiquitin-like modifier-activating enzyme 1; AltName: Full=Protein A1S9; AltName: Full=Ubiquitin-activating enzyme E1; taxon_id:9606 Homo sapiens	12	43	S24	X
ATLPSPDKLPGFK	P22314	RecName: Full=Ubiquitin-like modifier-activating enzyme 1; AltName: Full=Protein A1S9; AltName: Full=Ubiquitin-activating enzyme E1; taxon_id:9606 Homo sapiens	831	843	S835	X	X	X
THPYSPK	P22415	RecName: Full=Upstream stimulatory factor 1; AltName: Full=Class B basic helix-loop-helix protein 11; Short=bHLHb11; AltName: Full=Major late transcription factor 1; taxon_id:9606 Homo sapiens	182	188	S186			X
THPYSPKSEAPR	P22415	RecName: Full=Upstream stimulatory factor 1; AltName: Full=Class B basic helix-loop-helix protein 11; Short=bHLHb11; AltName: Full=Major late transcription factor 1; taxon_id:9606 Homo sapiens	182	193	S186			X
YHTINGHNAEVR	P22626	RecName: Full=Heterogeneous nuclear ribonucleoproteins A2/B1; Short=hnRNP A2/B1; taxon_id:9606 Homo sapiens	174	185	T176			X
GFGDGYNGYGGGPGGGNFGGSPGYGGGR	P22626	RecName: Full=Heterogeneous nuclear ribonucleoproteins A2/B1; Short=hnRNP A2/B1; taxon_id:9606 Homo sapiens	239	266	S259	X	X
NMGGPYGGGNYGPGGSGGSGGYGGR	P22626	RecName: Full=Heterogeneous nuclear ribonucleoproteins A2/B1; Short=hnRNP A2/B1; taxon_id:9606 Homo sapiens	326	350	S344	X	X	X
ASETVSEASPGSTASQTGVPTQVVQQVQGTQQR	P22670	RecName: Full=MHC class II regulatory factor RFX1; AltName: Full=Enhancer factor C; Short=EF-C; AltName: Full=Regulatory factor X 1; Short=RFX; AltName: Full=Transcription factor RFX1; taxon_id:9606 Homo sapiens	112	144	S120		X
GGQVSLTVHGTQQVHSPPEQSPVQANSSSSK	P22670	RecName: Full=MHC class II regulatory factor RFX1; AltName: Full=Enhancer factor C; Short=EF-C; AltName: Full=Regulatory factor X 1; Short=RFX; AltName: Full=Transcription factor RFX1; taxon_id:9606 Homo sapiens	189	219	S204	X	X
VERPPSPFSMAPQASLPPVPPR	P22681	RecName: Full=E3 ubiquitin-protein ligase CBL; EC=6.3.2.-; AltName: Full=Casitas B-lineage lymphoma proto-oncogene; AltName: Full=Proto-oncogene c-Cbl; AltName: Full=RING finger protein 55; AltName: Full=Signal transduction protein CBL; taxon_id:9606 Homo sapiens	478	499	S483; S486	X	X	X		X
ELTNRHSLPFSLPSQMEPRPDVPR	P22681	RecName: Full=E3 ubiquitin-protein ligase CBL; EC=6.3.2.-; AltName: Full=Casitas B-lineage lymphoma proto-oncogene; AltName: Full=Proto-oncogene c-Cbl; AltName: Full=RING finger protein 55; AltName: Full=Signal transduction protein CBL; taxon_id:9606 Homo sapiens	613	636	S619	X	X	X
HSLPFSLPSQMEPRPDVPR	P22681	RecName: Full=E3 ubiquitin-protein ligase CBL; EC=6.3.2.-; AltName: Full=Casitas B-lineage lymphoma proto-oncogene; AltName: Full=Proto-oncogene c-Cbl; AltName: Full=RING finger protein 55; AltName: Full=Signal transduction protein CBL; taxon_id:9606 Homo sapiens	618	636	S619	X	X
TLSDISNASSSFGWLSLDGDPTTNVTEGSQVPERPPKPFPR	P22681	RecName: Full=E3 ubiquitin-protein ligase CBL; EC=6.3.2.-; AltName: Full=Casitas B-lineage lymphoma proto-oncogene; AltName: Full=Proto-oncogene c-Cbl; AltName: Full=RING finger protein 55; AltName: Full=Signal transduction protein CBL; taxon_id:9606 Homo sapiens	789	829	S791; S798	X	X
SNGDFLASGLWPAESDTWKR	P22794	RecName: Full=Protein EVI2A; AltName: Full=Ecotropic viral integration site 2A protein homolog; Short=EVI-2A; Flags: Precursor; taxon_id:9606 Homo sapiens	179	198	T195			X
QLTGPNLVMQSTGVLTATR	P22794	RecName: Full=Protein EVI2A; AltName: Full=Ecotropic viral integration site 2A protein homolog; Short=EVI-2A; Flags: Precursor; taxon_id:9606 Homo sapiens	201	219	T216			X
KKEPAITSQNSPEAR	P23193	RecName: Full=Transcription elongation factor A protein 1; AltName: Full=Transcription elongation factor S-II protein 1; AltName: Full=Transcription elongation factor TFIIS.o; taxon_id:9606 Homo sapiens	90	104	S100	X	X	X
EPAITSQNSPEAR	P23193	RecName: Full=Transcription elongation factor A protein 1; AltName: Full=Transcription elongation factor S-II protein 1; AltName: Full=Transcription elongation factor TFIIS.o; taxon_id:9606 Homo sapiens	92	104	S100	X	X
MPGGPKPGGGPGLSTPGGHPKPPHR	P23246	RecName: Full=Splicing factor, proline- and glutamine-rich; AltName: Full=100 kDa DNA-pairing protein; Short=hPOMp100; AltName: Full=DNA-binding p52/p100 complex, 100 kDa subunit; AltName: Full=Polypyrimidine tract-binding protein-associated-splicing factor; Short=PSF; Short=PTB-associated-splicing factor; taxon_id:9606 Homo sapiens	212	236	T226		X
ANLSLLR	P23246	RecName: Full=Splicing factor, proline- and glutamine-rich; AltName: Full=100 kDa DNA-pairing protein; Short=hPOMp100; AltName: Full=DNA-binding p52/p100 complex, 100 kDa subunit; AltName: Full=Polypyrimidine tract-binding protein-associated-splicing factor; Short=PSF; Short=PTB-associated-splicing factor; taxon_id:9606 Homo sapiens	280	286	S283			X
TDSRDKPLKDVIIADCGK	P23284	RecName: Full=Peptidyl-prolyl cis-trans isomerase B; Short=PPIase B; EC=5.2.1.8; AltName: Full=CYP-S1; AltName: Full=Cyclophilin B; AltName: Full=Rotamase B; AltName: Full=S-cyclophilin; Short=SCYLP; Flags: Precursor; taxon_id:9606 Homo sapiens	187	204	S189			X
KLSFDFQ	P23381	RecName: Full=Tryptophan--tRNA ligase, cytoplasmic; EC=6.1.1.2; AltName: Full=Interferon-induced protein 53; Short=IFP53; AltName: Full=Tryptophanyl-tRNA synthetase; Short=TrpRS; Short=hWRS; Contains: RecName: Full=T1-TrpRS; Contains: RecName: Full=T2-TrpRS; taxon_id:9606 Homo sapiens	465	471	S467	X
KPLPDHVSIVEPKDEILPTTPISEQK	P23396	RecName: Full=40S ribosomal protein S3; taxon_id:9606 Homo sapiens	202	227	T221			X
DEILPTTPISEQK	P23396	RecName: Full=40S ribosomal protein S3; taxon_id:9606 Homo sapiens	215	227	T221	X	X	X
ESIHDGTVTHTFCGTIEYMAPEILMR	P23443	RecName: Full=Ribosomal protein S6 kinase beta-1; Short=S6K-beta-1; Short=S6K1; EC=2.7.11.1; AltName: Full=70 kDa ribosomal protein S6 kinase 1; Short=P70S6K1; Short=p70-S6K 1; AltName: Full=Ribosomal protein S6 kinase I; AltName: Full=Serine/threonine-protein kinase 14A; AltName: Full=p70 ribosomal S6 kinase alpha; Short=p70 S6 kinase alpha; Short=p70 S6K-alpha; Short=p70 S6KA; taxon_id:9606 Hom…	242	267	T248		X
TPVSPVKFSPGDFWGR	P23443	RecName: Full=Ribosomal protein S6 kinase beta-1; Short=S6K-beta-1; Short=S6K1; EC=2.7.11.1; AltName: Full=70 kDa ribosomal protein S6 kinase 1; Short=P70S6K1; Short=p70-S6K 1; AltName: Full=Ribosomal protein S6 kinase I; AltName: Full=Serine/threonine-protein kinase 14A; AltName: Full=p70 ribosomal S6 kinase alpha; Short=p70 S6 kinase alpha; Short=p70 S6K-alpha; Short=p70 S6KA; taxon_id:9606 Hom…	444	459	S447			X
YIPETLNKSIR	P23458	RecName: Full=Tyrosine-protein kinase JAK1; EC=2.7.10.2; AltName: Full=Janus kinase 1; Short=JAK-1; taxon_id:9606 Homo sapiens	220	230	S228			X
LNECISPVANEMNHLPAHSHDLQR	P23497	RecName: Full=Nuclear autoantigen Sp-100; AltName: Full=Nuclear dot-associated Sp100 protein; AltName: Full=Speckled 100 kDa; taxon_id:9606 Homo sapiens	13	36	S18	X	X
EMPCPLPCDEESPEAELHNHGIQINSCSVR	P23497	RecName: Full=Nuclear autoantigen Sp-100; AltName: Full=Nuclear dot-associated Sp100 protein; AltName: Full=Speckled 100 kDa; taxon_id:9606 Homo sapiens	263	292	S274	X
RFSSSDFSDLSNGEELQETCSSSLR	P23497	RecName: Full=Nuclear autoantigen Sp-100; AltName: Full=Nuclear dot-associated Sp100 protein; AltName: Full=Speckled 100 kDa; taxon_id:9606 Homo sapiens	449	473	S451; S456	X	X
HIEQLTTASEHCDLAIK	P23508	RecName: Full=Colorectal mutant cancer protein; Short=Protein MCC; taxon_id:9606 Homo sapiens	191	207	S199	X	X	X
EKDSPHMQDPNQADEEAMTQIIR	P23511	RecName: Full=Nuclear transcription factor Y subunit alpha; AltName: Full=CAAT box DNA-binding protein subunit A; AltName: Full=Nuclear transcription factor Y subunit A; Short=NF-YA; taxon_id:9606 Homo sapiens	323	345	S326	X	X	X
ASGVAVSDGVIK	P23528	RecName: Full=Cofilin-1; AltName: Full=18 kDa phosphoprotein; Short=p18; AltName: Full=Cofilin, non-muscle isoform; taxon_id:9606 Homo sapiens	2	13	S3			X
LGGSAVISLEGKPL	P23528	RecName: Full=Cofilin-1; AltName: Full=18 kDa phosphoprotein; Short=p18; AltName: Full=Cofilin, non-muscle isoform; taxon_id:9606 Homo sapiens	153	166	S156	X		X
SPPYTAFLGNLPYDVTEESIK	P23588	RecName: Full=Eukaryotic translation initiation factor 4B; Short=eIF-4B; taxon_id:9606 Homo sapiens	93	113	S93	X	X
AASIFGGAKPVDTAAR	P23588	RecName: Full=Eukaryotic translation initiation factor 4B; Short=eIF-4B; taxon_id:9606 Homo sapiens	357	372	S359			X
ERHPSWR	P23588	RecName: Full=Eukaryotic translation initiation factor 4B; Short=eIF-4B; taxon_id:9606 Homo sapiens	402	408	S406			X
SLENETLNKEEDCHSPTSKPPKPDQPLK	P23588	RecName: Full=Eukaryotic translation initiation factor 4B; Short=eIF-4B; taxon_id:9606 Homo sapiens	445	472	S459	X	X
EEDCHSPTSKPPKPDQPLK	P23588	RecName: Full=Eukaryotic translation initiation factor 4B; Short=eIF-4B; taxon_id:9606 Homo sapiens	454	472	S459	X	X
SIHSFMTHPEFAIEEELPRTPLLDEEEEENPDKASK	P23634	RecName: Full=Plasma membrane calcium-transporting ATPase 4; Short=PMCA4; EC=3.6.3.8; AltName: Full=Matrix-remodeling-associated protein 1; AltName: Full=Plasma membrane calcium ATPase isoform 4; AltName: Full=Plasma membrane calcium pump isoform 4; taxon_id:9606 Homo sapiens	1162	1197	T1181			X
SIHSFMTHPEFAIEEELPR	P23634	RecName: Full=Plasma membrane calcium-transporting ATPase 4; Short=PMCA4; EC=3.6.3.8; AltName: Full=Matrix-remodeling-associated protein 1; AltName: Full=Plasma membrane calcium ATPase isoform 4; AltName: Full=Plasma membrane calcium pump isoform 4; taxon_id:9606 Homo sapiens	1162	1180	S1162; T1168	X	X	X
EPPRSPQSSHLPSSSPEHLGLEPGEK	P24394	RecName: Full=Interleukin-4 receptor subunit alpha; Short=IL-4 receptor subunit alpha; Short=IL-4R subunit alpha; Short=IL-4R-alpha; Short=IL-4RA; AltName: CD_antigen=CD124; Contains: RecName: Full=Soluble interleukin-4 receptor subunit alpha; Short=Soluble IL-4 receptor subunit alpha; Short=Soluble IL-4R-alpha; Short=sIL4Ralpha/prot; AltName: Full=IL-4-binding protein; Short=IL4-BP; Flags: Precu…	660	685	S668	X
GFGDLKSPAGLQVLNDYLADK	P24534	RecName: Full=Elongation factor 1-beta; Short=EF-1-beta; taxon_id:9606 Homo sapiens	2	22	S8		X
SYIEGYVPSQADVAVFEAVSSPPPADLCHALR	P24534	RecName: Full=Elongation factor 1-beta; Short=EF-1-beta; taxon_id:9606 Homo sapiens	23	54	S43	X	X	X
DDDDIDLFGSDDEEESEEAKR	P24534	RecName: Full=Elongation factor 1-beta; Short=EF-1-beta; taxon_id:9606 Homo sapiens	97	117	S106				X
DDDDIDLFGSDDEEESEEAK	P24534	RecName: Full=Elongation factor 1-beta; Short=EF-1-beta; taxon_id:9606 Homo sapiens	97	116	S106				X
SIQADGLVWGSSK	P24534	RecName: Full=Elongation factor 1-beta; Short=EF-1-beta; taxon_id:9606 Homo sapiens	164	176	S174			X
TLAGMGLQPGNISPTSK	P24723	RecName: Full=Protein kinase C eta type; EC=2.7.11.13; AltName: Full=PKC-L; AltName: Full=nPKC-eta; taxon_id:9606 Homo sapiens	305	321	S317	X	X	X	X	X
EEPVLTPIDEGHLPMINQDEFR	P24723	RecName: Full=Protein kinase C eta type; EC=2.7.11.13; AltName: Full=PKC-L; AltName: Full=nPKC-eta; taxon_id:9606 Homo sapiens	651	672	T656	X
NFSYVSPELQP	P24723	RecName: Full=Protein kinase C eta type; EC=2.7.11.13; AltName: Full=PKC-L; AltName: Full=nPKC-eta; taxon_id:9606 Homo sapiens	673	683	S675	X
YTPTSPSYSPSSPEYTPTSPK	P24928	RecName: Full=DNA-directed RNA polymerase II subunit RPB1; Short=RNA polymerase II subunit B1; EC=2.7.7.6; AltName: Full=DNA-directed RNA polymerase II subunit A; AltName: Full=DNA-directed RNA polymerase III largest subunit; AltName: Full=RNA-directed RNA polymerase II subunit RPB1; EC=2.7.7.48; taxon_id:9606 Homo sapiens	1839	1859	T1842; Y1846	X	X
YSPTSPTYSPTTPK	P24928	RecName: Full=DNA-directed RNA polymerase II subunit RPB1; Short=RNA polymerase II subunit B1; EC=2.7.7.6; AltName: Full=DNA-directed RNA polymerase II subunit A; AltName: Full=DNA-directed RNA polymerase III largest subunit; AltName: Full=RNA-directed RNA polymerase II subunit RPB1; EC=2.7.7.48; taxon_id:9606 Homo sapiens	1874	1887	S1878			X
YSPTSPTYSPTSPVYTPTSPK	P24928	RecName: Full=DNA-directed RNA polymerase II subunit RPB1; Short=RNA polymerase II subunit B1; EC=2.7.7.6; AltName: Full=DNA-directed RNA polymerase II subunit A; AltName: Full=DNA-directed RNA polymerase III largest subunit; AltName: Full=RNA-directed RNA polymerase II subunit RPB1; EC=2.7.7.48; taxon_id:9606 Homo sapiens	1888	1908	S1906	X	X
YSPTSPTYSPTSPK	P24928	RecName: Full=DNA-directed RNA polymerase II subunit RPB1; Short=RNA polymerase II subunit B1; EC=2.7.7.6; AltName: Full=DNA-directed RNA polymerase II subunit A; AltName: Full=DNA-directed RNA polymerase III largest subunit; AltName: Full=RNA-directed RNA polymerase II subunit RPB1; EC=2.7.7.48; taxon_id:9606 Homo sapiens	1909	1922	S1913	X	X	X
TYTHEVVTLWYR	P24941	RecName: Full=Cyclin-dependent kinase 2; EC=2.7.11.22; AltName: Full=Cell division protein kinase 2; AltName: Full=p33 protein kinase; taxon_id:9606 Homo sapiens	158	169	T160	X	X	X
DANIMSPGSSLPSLHVR	P25054	RecName: Full=Adenomatous polyposis coli protein; Short=Protein APC; AltName: Full=Deleted in polyposis 2.5; taxon_id:9606 Homo sapiens	739	755	S744	X	X
ALEAELDAQHLSETFDNIDNLSPK	P25054	RecName: Full=Adenomatous polyposis coli protein; Short=Protein APC; AltName: Full=Deleted in polyposis 2.5; taxon_id:9606 Homo sapiens	759	782	S780	X	X	X
SPPEHYVQETPLMFSR	P25054	RecName: Full=Adenomatous polyposis coli protein; Short=Protein APC; AltName: Full=Deleted in polyposis 2.5; taxon_id:9606 Homo sapiens	1371	1386	S1371	X	X
SFHVEDTPVCFSR	P25054	RecName: Full=Adenomatous polyposis coli protein; Short=Protein APC; AltName: Full=Deleted in polyposis 2.5; taxon_id:9606 Homo sapiens	2011	2023	S2022	X
AIQEGANSIVSSLHQAAAAACLSR	P25054	RecName: Full=Adenomatous polyposis coli protein; Short=Protein APC; AltName: Full=Deleted in polyposis 2.5; taxon_id:9606 Homo sapiens	2103	2126	S2125	X	X
NKPRSPVVELSK	P25098	RecName: Full=Beta-adrenergic receptor kinase 1; Short=Beta-ARK-1; EC=2.7.11.15; AltName: Full=G-protein coupled receptor kinase 2; taxon_id:9606 Homo sapiens	666	677	S670			X
MDTCSSNLNNSIYKK	P25116	RecName: Full=Proteinase-activated receptor 1; Short=PAR-1; AltName: Full=Coagulation factor II receptor; AltName: Full=Thrombin receptor; Flags: Precursor; taxon_id:9606 Homo sapiens	408	422	S418	X	X	X
SVHYCPATKKTIER	P25205	RecName: Full=DNA replication licensing factor MCM3; EC=3.6.4.12; AltName: Full=DNA polymerase alpha holoenzyme-associated protein P1; AltName: Full=P1-MCM3; AltName: Full=RLF subunit beta; AltName: Full=p102; taxon_id:9606 Homo sapiens	144	157	T154			X
RYSDLTTLVAFPSSSVYPTK	P25205	RecName: Full=DNA replication licensing factor MCM3; EC=3.6.4.12; AltName: Full=DNA polymerase alpha holoenzyme-associated protein P1; AltName: Full=P1-MCM3; AltName: Full=RLF subunit beta; AltName: Full=p102; taxon_id:9606 Homo sapiens	158	177	S160	X	X
RYSDLTTLVAFPSSSVYPTKDEENNPLETEYGLSVYK	P25205	RecName: Full=DNA replication licensing factor MCM3; EC=3.6.4.12; AltName: Full=DNA polymerase alpha holoenzyme-associated protein P1; AltName: Full=P1-MCM3; AltName: Full=RLF subunit beta; AltName: Full=p102; taxon_id:9606 Homo sapiens	158	194	S160	X
YSDLTTLVAFPSSSVYPTK	P25205	RecName: Full=DNA replication licensing factor MCM3; EC=3.6.4.12; AltName: Full=DNA polymerase alpha holoenzyme-associated protein P1; AltName: Full=P1-MCM3; AltName: Full=RLF subunit beta; AltName: Full=p102; taxon_id:9606 Homo sapiens	159	177	S160	X	X
DGDSYDPYDFSDTEEEMPQVHTPK	P25205	RecName: Full=DNA replication licensing factor MCM3; EC=3.6.4.12; AltName: Full=DNA polymerase alpha holoenzyme-associated protein P1; AltName: Full=P1-MCM3; AltName: Full=RLF subunit beta; AltName: Full=p102; taxon_id:9606 Homo sapiens	701	724	T713; T722	X	X	X
KADTTTPTPTAILAPGSPASPPGSLEPK	P25440	RecName: Full=Bromodomain-containing protein 2; AltName: Full=O27.1.1; AltName: Full=Really interesting new gene 3 protein; taxon_id:9606 Homo sapiens	282	309	S298; S301	X	X
KENQGSHESPTLNPETVAINLSDVDLSK	P25445	RecName: Full=Tumor necrosis factor receptor superfamily member 6; AltName: Full=Apo-1 antigen; AltName: Full=Apoptosis-mediating surface antigen FAS; AltName: Full=FASLG receptor; AltName: CD_antigen=CD95; Flags: Precursor; taxon_id:9606 Homo sapiens	204	231	S212; T214	X	X	X
ENQGSHESPTLNPETVAINLSDVDLSK	P25445	RecName: Full=Tumor necrosis factor receptor superfamily member 6; AltName: Full=Apo-1 antigen; AltName: Full=Apoptosis-mediating surface antigen FAS; AltName: Full=FASLG receptor; AltName: CD_antigen=CD95; Flags: Precursor; taxon_id:9606 Homo sapiens	205	231	S209; S212; T219	X	X	X
KDIDHETVVEEQIIGENSPPDYSEYMTGK	P25490	RecName: Full=Transcriptional repressor protein YY1; AltName: Full=Delta transcription factor; AltName: Full=INO80 complex subunit S; AltName: Full=NF-E1; AltName: Full=Yin and yang 1; Short=YY-1; taxon_id:9606 Homo sapiens	230	258	S247		X
DIDHETVVEEQIIGENSPPDYSEYMTGK	P25490	RecName: Full=Transcriptional repressor protein YY1; AltName: Full=Delta transcription factor; AltName: Full=INO80 complex subunit S; AltName: Full=NF-E1; AltName: Full=Yin and yang 1; Short=YY-1; taxon_id:9606 Homo sapiens	231	258	S247	X	X		X
MFRDNSAMR	P25490	RecName: Full=Transcriptional repressor protein YY1; AltName: Full=Delta transcription factor; AltName: Full=INO80 complex subunit S; AltName: Full=NF-E1; AltName: Full=Yin and yang 1; Short=YY-1; taxon_id:9606 Homo sapiens	306	314	S311			X
HQLVHTGEKPFQCTFEGCGK	P25490	RecName: Full=Transcriptional repressor protein YY1; AltName: Full=Delta transcription factor; AltName: Full=INO80 complex subunit S; AltName: Full=NF-E1; AltName: Full=Yin and yang 1; Short=YY-1; taxon_id:9606 Homo sapiens	343	362	T348	X
ISVREPMQTGIK	P25705	RecName: Full=ATP synthase subunit alpha, mitochondrial; Flags: Precursor; taxon_id:9606 Homo sapiens	183	194	S184			X
AVDSLVPIGR	P25705	RecName: Full=ATP synthase subunit alpha, mitochondrial; Flags: Precursor; taxon_id:9606 Homo sapiens	195	204	S198			X
GYSFSLTTFSPSGK	P25787	RecName: Full=Proteasome subunit alpha type-2; EC=3.4.25.1; AltName: Full=Macropain subunit C3; AltName: Full=Multicatalytic endopeptidase complex subunit C3; AltName: Full=Proteasome component C3; taxon_id:9606 Homo sapiens	5	18	S7; S14	X	X
ESLKEEDESDDDNM	P25788	RecName: Full=Proteasome subunit alpha type-3; EC=3.4.25.1; AltName: Full=Macropain subunit C8; AltName: Full=Multicatalytic endopeptidase complex subunit C8; AltName: Full=Proteasome component C8; taxon_id:9606 Homo sapiens	242	255	S250	X			X
FEKEQQQLNWKQDSNPLYK	P26010	RecName: Full=Integrin beta-7; AltName: Full=Gut homing receptor beta subunit; Flags: Precursor; taxon_id:9606 Homo sapiens	761	779	S774			X
EQQQLNWKQDSNPLYK	P26010	RecName: Full=Integrin beta-7; AltName: Full=Gut homing receptor beta subunit; Flags: Precursor; taxon_id:9606 Homo sapiens	764	779	S774			X
EVHKSGYLAGDK	P26038	RecName: Full=Moesin; AltName: Full=Membrane-organizing extension spike protein; taxon_id:9606 Homo sapiens	140	151	S144			X
QRIDEFESM	P26038	RecName: Full=Moesin; AltName: Full=Membrane-organizing extension spike protein; taxon_id:9606 Homo sapiens	569	577	S576			X
RVGMADANSPPKPLSKPR	P26358	RecName: Full=DNA (cytosine-5)-methyltransferase 1; Short=Dnmt1; EC=2.1.1.37; AltName: Full=CXXC-type zinc finger protein 9; AltName: Full=DNA methyltransferase HsaI; Short=DNA MTase HsaI; Short=M.HsaI; AltName: Full=MCMT; taxon_id:9606 Homo sapiens	119	136	S127	X	X
VGMADANSPPKPLSKPR	P26358	RecName: Full=DNA (cytosine-5)-methyltransferase 1; Short=Dnmt1; EC=2.1.1.37; AltName: Full=CXXC-type zinc finger protein 9; AltName: Full=DNA methyltransferase HsaI; Short=DNA MTase HsaI; Short=M.HsaI; AltName: Full=MCMT; taxon_id:9606 Homo sapiens	120	136	S127	X	X
QTTITSHFAK	P26358	RecName: Full=DNA (cytosine-5)-methyltransferase 1; Short=Dnmt1; EC=2.1.1.37; AltName: Full=CXXC-type zinc finger protein 9; AltName: Full=DNA methyltransferase HsaI; Short=DNA MTase HsaI; Short=M.HsaI; AltName: Full=MCMT; taxon_id:9606 Homo sapiens	164	173	T166			X
LSIFDANESGFESYEALPQHK	P26358	RecName: Full=DNA (cytosine-5)-methyltransferase 1; Short=Dnmt1; EC=2.1.1.37; AltName: Full=CXXC-type zinc finger protein 9; AltName: Full=DNA methyltransferase HsaI; Short=DNA MTase HsaI; Short=M.HsaI; AltName: Full=MCMT; taxon_id:9606 Homo sapiens	386	406	S394; S398	X	X
LTCFSVYCK	P26358	RecName: Full=DNA (cytosine-5)-methyltransferase 1; Short=Dnmt1; EC=2.1.1.37; AltName: Full=CXXC-type zinc finger protein 9; AltName: Full=DNA methyltransferase HsaI; Short=DNA MTase HsaI; Short=M.HsaI; AltName: Full=MCMT; taxon_id:9606 Homo sapiens	407	415	S411		X
GAKEEHGGLIRSPR	P26368	RecName: Full=Splicing factor U2AF 65 kDa subunit; AltName: Full=U2 auxiliary factor 65 kDa subunit; Short=hU2AF(65); Short=hU2AF65; AltName: Full=U2 snRNP auxiliary factor large subunit; taxon_id:9606 Homo sapiens	68	81	S79			X
EEHGGLIRSPR	P26368	RecName: Full=Splicing factor U2AF 65 kDa subunit; AltName: Full=U2 auxiliary factor 65 kDa subunit; Short=hU2AF(65); Short=hU2AF65; AltName: Full=U2 snRNP auxiliary factor large subunit; taxon_id:9606 Homo sapiens	71	81	S79		X	X
KGDSSAEELKLATQLTGPVMPVR	P26373	RecName: Full=60S ribosomal protein L13; AltName: Full=Breast basic conserved protein 1; taxon_id:9606 Homo sapiens	136	158	S140			X
KKHPDSSVNFAEFSK	P26583	RecName: Full=High mobility group protein B2; AltName: Full=High mobility group protein 2; Short=HMG-2; taxon_id:9606 Homo sapiens	29	43	S35			X
KHPDSSVNFAEFSK	P26583	RecName: Full=High mobility group protein B2; AltName: Full=High mobility group protein 2; Short=HMG-2; taxon_id:9606 Homo sapiens	30	43	S35		X	X
RPPSAFFLFCSEHRPK	P26583	RecName: Full=High mobility group protein B2; AltName: Full=High mobility group protein 2; Short=HMG-2; taxon_id:9606 Homo sapiens	97	112	S100			X
RGSDELFSTCVTNGPFIMSSNSASAANGNDSK	P26599	RecName: Full=Polypyrimidine tract-binding protein 1; Short=PTB; AltName: Full=57 kDa RNA-binding protein PPTB-1; AltName: Full=Heterogeneous nuclear ribonucleoprotein I; Short=hnRNP I; taxon_id:9606 Homo sapiens	14	45	S16		X
VLSAPPHFHFGQTNRTPEFLR	P26641	RecName: Full=Elongation factor 1-gamma; Short=EF-1-gamma; AltName: Full=eEF-1B gamma; taxon_id:9606 Homo sapiens	31	51	T46			X
QSISFSGLPSGR	P26651	RecName: Full=Tristetraprolin; Short=TTP; AltName: Full=G0/G1 switch regulatory protein 24; AltName: Full=Growth factor-inducible nuclear protein NUP475; AltName: Full=Protein TIS11A; Short=TIS11; AltName: Full=Zinc finger protein 36 homolog; Short=Zfp-36; taxon_id:9606 Homo sapiens	183	194	S186; S188	X		X
IADPEHDHTGFLTEYVATR	P27361	RecName: Full=Mitogen-activated protein kinase 3; Short=MAP kinase 3; Short=MAPK 3; EC=2.7.11.24; AltName: Full=ERT2; AltName: Full=Extracellular signal-regulated kinase 1; Short=ERK-1; AltName: Full=Insulin-stimulated MAP2 kinase; AltName: Full=MAP kinase isoform p44; Short=p44-MAPK; AltName: Full=Microtubule-associated protein 2 kinase; AltName: Full=p44-ERK1; taxon_id:9606 Homo sapiens	190	208	T202			X
LDTFCGSPPYAAPELFQGK	P27448	RecName: Full=MAP/microtubule affinity-regulating kinase 3; EC=2.7.11.1; AltName: Full=C-TAK1; Short=cTAK1; AltName: Full=Cdc25C-associated protein kinase 1; AltName: Full=ELKL motif kinase 2; Short=EMK-2; AltName: Full=Protein kinase STK10; AltName: Full=Ser/Thr protein kinase PAR-1; Short=Par-1a; AltName: Full=Serine/threonine-protein kinase p78; taxon_id:9606 Homo sapiens	209	227	T211				X	X
VRPSSDLNNSTGQSPHHK	P27448	RecName: Full=MAP/microtubule affinity-regulating kinase 3; EC=2.7.11.1; AltName: Full=C-TAK1; Short=cTAK1; AltName: Full=Cdc25C-associated protein kinase 1; AltName: Full=ELKL motif kinase 2; Short=EMK-2; AltName: Full=Protein kinase STK10; AltName: Full=Ser/Thr protein kinase PAR-1; Short=Par-1a; AltName: Full=Serine/threonine-protein kinase p78; taxon_id:9606 Homo sapiens	387	404	S391			X
RYSDHAGPAIPSVVAYPK	P27448	RecName: Full=MAP/microtubule affinity-regulating kinase 3; EC=2.7.11.1; AltName: Full=C-TAK1; Short=cTAK1; AltName: Full=Cdc25C-associated protein kinase 1; AltName: Full=ELKL motif kinase 2; Short=EMK-2; AltName: Full=Protein kinase STK10; AltName: Full=Ser/Thr protein kinase PAR-1; Short=Par-1a; AltName: Full=Serine/threonine-protein kinase p78; taxon_id:9606 Homo sapiens	417	434	S419	X	X	X
YSDHAGPAIPSVVAYPK	P27448	RecName: Full=MAP/microtubule affinity-regulating kinase 3; EC=2.7.11.1; AltName: Full=C-TAK1; Short=cTAK1; AltName: Full=Cdc25C-associated protein kinase 1; AltName: Full=ELKL motif kinase 2; Short=EMK-2; AltName: Full=Protein kinase STK10; AltName: Full=Ser/Thr protein kinase PAR-1; Short=Par-1a; AltName: Full=Serine/threonine-protein kinase p78; taxon_id:9606 Homo sapiens	418	434	S419	X
GIAPASPMLGNASNPNKADIPER	P27448	RecName: Full=MAP/microtubule affinity-regulating kinase 3; EC=2.7.11.1; AltName: Full=C-TAK1; Short=cTAK1; AltName: Full=Cdc25C-associated protein kinase 1; AltName: Full=ELKL motif kinase 2; Short=EMK-2; AltName: Full=Protein kinase STK10; AltName: Full=Ser/Thr protein kinase PAR-1; Short=Par-1a; AltName: Full=Serine/threonine-protein kinase p78; taxon_id:9606 Homo sapiens	464	486	S469	X	X
GIAPASPMLGNASNPNK	P27448	RecName: Full=MAP/microtubule affinity-regulating kinase 3; EC=2.7.11.1; AltName: Full=C-TAK1; Short=cTAK1; AltName: Full=Cdc25C-associated protein kinase 1; AltName: Full=ELKL motif kinase 2; Short=EMK-2; AltName: Full=Protein kinase STK10; AltName: Full=Ser/Thr protein kinase PAR-1; Short=Par-1a; AltName: Full=Serine/threonine-protein kinase p78; taxon_id:9606 Homo sapiens	464	480	S469	X	X	X		X
TATYNGPPASPSLSHEATPLSQTR	P27448	RecName: Full=MAP/microtubule affinity-regulating kinase 3; EC=2.7.11.1; AltName: Full=C-TAK1; Short=cTAK1; AltName: Full=Cdc25C-associated protein kinase 1; AltName: Full=ELKL motif kinase 2; Short=EMK-2; AltName: Full=Protein kinase STK10; AltName: Full=Ser/Thr protein kinase PAR-1; Short=Par-1a; AltName: Full=Serine/threonine-protein kinase p78; taxon_id:9606 Homo sapiens	574	597	S583	X	X
SRGSTNLFSK	P27448	RecName: Full=MAP/microtubule affinity-regulating kinase 3; EC=2.7.11.1; AltName: Full=C-TAK1; Short=cTAK1; AltName: Full=Cdc25C-associated protein kinase 1; AltName: Full=ELKL motif kinase 2; Short=EMK-2; AltName: Full=Protein kinase STK10; AltName: Full=Ser/Thr protein kinase PAR-1; Short=Par-1a; AltName: Full=Serine/threonine-protein kinase p78; taxon_id:9606 Homo sapiens	598	607	S601			X
GDTNIKPILQVINIRPITTGNSPPR	P27694	RecName: Full=Replication protein A 70 kDa DNA-binding subunit; Short=RP-A p70; AltName: Full=Replication factor A protein 1; Short=RF-A protein 1; AltName: Full=Single-stranded DNA-binding protein; Contains: RecName: Full=Replication protein A 70 kDa DNA-binding subunit, N-terminally processed; taxon_id:9606 Homo sapiens	17	41	S38		X
WCNVQSTQDEFEELTMSQK	P27707	RecName: Full=Deoxycytidine kinase; Short=dCK; EC=2.7.1.74; taxon_id:9606 Homo sapiens	58	76	S74	X	X	X	X
KWPQGAVPQLPPSAPATSEMTTTPERPR	P27708	RecName: Full=CAD protein; Includes: RecName: Full=Glutamine-dependent carbamoyl-phosphate synthase; EC=6.3.5.5; Includes: RecName: Full=Aspartate carbamoyltransferase; EC=2.1.3.2; Includes: RecName: Full=Dihydroorotase; EC=3.5.2.3; taxon_id:9606 Homo sapiens	1811	1838	T1833	X	X
WPQGAVPQLPPSAPATSEMTTTPERPR	P27708	RecName: Full=CAD protein; Includes: RecName: Full=Glutamine-dependent carbamoyl-phosphate synthase; EC=6.3.5.5; Includes: RecName: Full=Aspartate carbamoyltransferase; EC=2.1.3.2; Includes: RecName: Full=Dihydroorotase; EC=3.5.2.3; taxon_id:9606 Homo sapiens	1812	1838	T1833	X	X
IHRASDPGLPAEEPK	P27708	RecName: Full=CAD protein; Includes: RecName: Full=Glutamine-dependent carbamoyl-phosphate synthase; EC=6.3.5.5; Includes: RecName: Full=Aspartate carbamoyltransferase; EC=2.1.3.2; Includes: RecName: Full=Dihydroorotase; EC=3.5.2.3; taxon_id:9606 Homo sapiens	1855	1869	S1859	X	X	X
ASDPGLPAEEPK	P27708	RecName: Full=CAD protein; Includes: RecName: Full=Glutamine-dependent carbamoyl-phosphate synthase; EC=6.3.5.5; Includes: RecName: Full=Aspartate carbamoyltransferase; EC=2.1.3.2; Includes: RecName: Full=Dihydroorotase; EC=3.5.2.3; taxon_id:9606 Homo sapiens	1858	1869	S1859	X
KVAEPELMGTPDGTCYPPPPVPR	P27708	RecName: Full=CAD protein; Includes: RecName: Full=Glutamine-dependent carbamoyl-phosphate synthase; EC=6.3.5.5; Includes: RecName: Full=Aspartate carbamoyltransferase; EC=2.1.3.2; Includes: RecName: Full=Dihydroorotase; EC=3.5.2.3; taxon_id:9606 Homo sapiens	1875	1897	T1884	X
VAEPELMGTPDGTCYPPPPVPR	P27708	RecName: Full=CAD protein; Includes: RecName: Full=Glutamine-dependent carbamoyl-phosphate synthase; EC=6.3.5.5; Includes: RecName: Full=Aspartate carbamoyltransferase; EC=2.1.3.2; Includes: RecName: Full=Dihydroorotase; EC=3.5.2.3; taxon_id:9606 Homo sapiens	1876	1897	T1884	X	X
SLSLSLPGPR	P27815	RecName: Full=cAMP-specific 3',5'-cyclic phosphodiesterase 4A; EC=3.1.4.17; AltName: Full=DPDE2; AltName: Full=PDE46; taxon_id:9606 Homo sapiens	11	20	S13	X
MSWPSSFHGTGTGSGGAGGGSSR	P27815	RecName: Full=cAMP-specific 3',5'-cyclic phosphodiesterase 4A; EC=3.1.4.17; AltName: Full=DPDE2; AltName: Full=PDE46; taxon_id:9606 Homo sapiens	84	106	S85	X	X
SPLDSQASPGLVLHAGAATSQRR	P27815	RecName: Full=cAMP-specific 3',5'-cyclic phosphodiesterase 4A; EC=3.1.4.17; AltName: Full=DPDE2; AltName: Full=PDE46; taxon_id:9606 Homo sapiens	121	143	S140	X	X
SPLDSQASPGLVLHAGAATSQR	P27815	RecName: Full=cAMP-specific 3',5'-cyclic phosphodiesterase 4A; EC=3.1.4.17; AltName: Full=DPDE2; AltName: Full=PDE46; taxon_id:9606 Homo sapiens	121	142	S128; S140	X	X
NSSVTSEAHAEDLIVTPFAQVLASLR	P27815	RecName: Full=cAMP-specific 3',5'-cyclic phosphodiesterase 4A; EC=3.1.4.17; AltName: Full=DPDE2; AltName: Full=PDE46; taxon_id:9606 Homo sapiens	164	189	S166; S169	X	X	X
SGNQVSEYISTTFLDK	P27815	RecName: Full=cAMP-specific 3',5'-cyclic phosphodiesterase 4A; EC=3.1.4.17; AltName: Full=DPDE2; AltName: Full=PDE46; taxon_id:9606 Homo sapiens	279	294	S279	X
SGNQVSEYISTTFLDKQNEVEIPSPTMK	P27815	RecName: Full=cAMP-specific 3',5'-cyclic phosphodiesterase 4A; EC=3.1.4.17; AltName: Full=DPDE2; AltName: Full=PDE46; taxon_id:9606 Homo sapiens	279	306	T304			X
KLMHSNSLNNSNIPR	P27815	RecName: Full=cAMP-specific 3',5'-cyclic phosphodiesterase 4A; EC=3.1.4.17; AltName: Full=DPDE2; AltName: Full=PDE46; taxon_id:9606 Homo sapiens	340	354	S346			X
LMHSNSLNNSNIPR	P27815	RecName: Full=cAMP-specific 3',5'-cyclic phosphodiesterase 4A; EC=3.1.4.17; AltName: Full=DPDE2; AltName: Full=PDE46; taxon_id:9606 Homo sapiens	341	354	S346	X	X	X	X	X
TLSVSEHAPGLPGLPSTAAEVEAQR	P27815	RecName: Full=cAMP-specific 3',5'-cyclic phosphodiesterase 4A; EC=3.1.4.17; AltName: Full=DPDE2; AltName: Full=PDE46; taxon_id:9606 Homo sapiens	826	850	S828; S830	X	X
KKPCSETSQIEDTPSSKPTLLANGGHGVEGSDTTGSPTEFLEEK	P27816	RecName: Full=Microtubule-associated protein 4; Short=MAP-4; taxon_id:9606 Homo sapiens	64	107	S99	X	X	X
DMESPTKLDVTLAK	P27816	RecName: Full=Microtubule-associated protein 4; Short=MAP-4; taxon_id:9606 Homo sapiens	277	290	S280	X	X	X
ETERASPIKMDLAPSK	P27816	RecName: Full=Microtubule-associated protein 4; Short=MAP-4; taxon_id:9606 Homo sapiens	353	368	S358	X	X	X
ASPIKMDLAPSK	P27816	RecName: Full=Microtubule-associated protein 4; Short=MAP-4; taxon_id:9606 Homo sapiens	357	368	S358	X	X	X
DMSPLSETEMALGK	P27816	RecName: Full=Microtubule-associated protein 4; Short=MAP-4; taxon_id:9606 Homo sapiens	505	518	S507	X
DMSPLSETEMALGKDVTPPPETEVVLIK	P27816	RecName: Full=Microtubule-associated protein 4; Short=MAP-4; taxon_id:9606 Homo sapiens	505	532	S507; T521	X		X
DVTPPPETEVVLIK	P27816	RecName: Full=Microtubule-associated protein 4; Short=MAP-4; taxon_id:9606 Homo sapiens	519	532	T521	X	X	X
DGVLTLANNVTPAKDVPPLSETEATPVPIK	P27816	RecName: Full=Microtubule-associated protein 4; Short=MAP-4; taxon_id:9606 Homo sapiens	561	590	T565; T571; T585	X	X
GISEDSHLESLQDVGQSAAPTFMISPETVTGTGK	P27816	RecName: Full=Microtubule-associated protein 4; Short=MAP-4; taxon_id:9606 Homo sapiens	600	633	S624	X	X
KPCNSQPSELSSETSGIARPEEGRPVVSGTGNDITTPPNK	P27816	RecName: Full=Microtubule-associated protein 4; Short=MAP-4; taxon_id:9606 Homo sapiens	652	691	S656; S659		X	X
ELPPSPEKK	P27816	RecName: Full=Microtubule-associated protein 4; Short=MAP-4; taxon_id:9606 Homo sapiens	692	700	S696	X
RASPSKPASAPASR	P27816	RecName: Full=Microtubule-associated protein 4; Short=MAP-4; taxon_id:9606 Homo sapiens	785	798	S787	X	X
ASPSKPASAPASR	P27816	RecName: Full=Microtubule-associated protein 4; Short=MAP-4; taxon_id:9606 Homo sapiens	786	798	S787	X
TTTAAAVASTGPSSRSPSTLLPK	P27816	RecName: Full=Microtubule-associated protein 4; Short=MAP-4; taxon_id:9606 Homo sapiens	810	832	S825			X
LATNTSAPDLK	P27816	RecName: Full=Microtubule-associated protein 4; Short=MAP-4; taxon_id:9606 Homo sapiens	923	933	S928			X
KVSYSHIQSK	P27816	RecName: Full=Microtubule-associated protein 4; Short=MAP-4; taxon_id:9606 Homo sapiens	998	1007	S1002	X
VGSLDNVGHLPAGGAVK	P27816	RecName: Full=Microtubule-associated protein 4; Short=MAP-4; taxon_id:9606 Homo sapiens	1071	1087	S1073	X	X	X	X
QKSDAEEDGGTVSQEEEDRKPK	P27824	RecName: Full=Calnexin; AltName: Full=IP90; AltName: Full=Major histocompatibility complex class I antigen-binding protein p88; AltName: Full=p90; Flags: Precursor; taxon_id:9606 Homo sapiens	552	573	S554	X
QKSDAEEDGGTVSQEEEDR	P27824	RecName: Full=Calnexin; AltName: Full=IP90; AltName: Full=Major histocompatibility complex class I antigen-binding protein p88; AltName: Full=p90; Flags: Precursor; taxon_id:9606 Homo sapiens	552	570	S554		X
SDAEEDGGTVSQEEEDR	P27824	RecName: Full=Calnexin; AltName: Full=IP90; AltName: Full=Major histocompatibility complex class I antigen-binding protein p88; AltName: Full=p90; Flags: Precursor; taxon_id:9606 Homo sapiens	554	570	S564	X
SDAEEDGGTVSQEEEDRKPK	P27824	RecName: Full=Calnexin; AltName: Full=IP90; AltName: Full=Major histocompatibility complex class I antigen-binding protein p88; AltName: Full=p90; Flags: Precursor; taxon_id:9606 Homo sapiens	554	573	S564	X
AEEDEILNRSPR	P27824	RecName: Full=Calnexin; AltName: Full=IP90; AltName: Full=Major histocompatibility complex class I antigen-binding protein p88; AltName: Full=p90; Flags: Precursor; taxon_id:9606 Homo sapiens	574	585	S583	X	X	X
GASFLFPPAESLSPEEPR	P27987	RecName: Full=Inositol-trisphosphate 3-kinase B; EC=2.7.1.127; AltName: Full=Inositol 1,4,5-trisphosphate 3-kinase B; Short=IP3 3-kinase B; Short=IP3K B; Short=InsP 3-kinase B; taxon_id:9606 Homo sapiens	53	70	S65	X	X
CGSPTAMEIDKR	P27987	RecName: Full=Inositol-trisphosphate 3-kinase B; EC=2.7.1.127; AltName: Full=Inositol 1,4,5-trisphosphate 3-kinase B; Short=IP3 3-kinase B; Short=IP3K B; Short=InsP 3-kinase B; taxon_id:9606 Homo sapiens	267	278	S269			X
VEGGSPTLGLLGGSPSAQPGTGNVEAGIPSGR	P27987	RecName: Full=Inositol-trisphosphate 3-kinase B; EC=2.7.1.127; AltName: Full=Inositol 1,4,5-trisphosphate 3-kinase B; Short=IP3 3-kinase B; Short=IP3K B; Short=InsP 3-kinase B; taxon_id:9606 Homo sapiens	443	474	S447; T449	X	X
RITSPLMEPSSIEK	P28066	RecName: Full=Proteasome subunit alpha type-5; EC=3.4.25.1; AltName: Full=Macropain zeta chain; AltName: Full=Multicatalytic endopeptidase complex zeta chain; AltName: Full=Proteasome zeta chain; taxon_id:9606 Homo sapiens	53	66	S56			X
ITSPLMEPSSIEK	P28066	RecName: Full=Proteasome subunit alpha type-5; EC=3.4.25.1; AltName: Full=Macropain zeta chain; AltName: Full=Multicatalytic endopeptidase complex zeta chain; AltName: Full=Proteasome zeta chain; taxon_id:9606 Homo sapiens	54	66	S56			X
AGHSSYTPLPGSNYSEGWHIS	P28068	RecName: Full=HLA class II histocompatibility antigen, DM beta chain; AltName: Full=MHC class II antigen DMB; AltName: Full=Really interesting new gene 7 protein; Flags: Precursor; taxon_id:9606 Homo sapiens	243	263	S247	X
QVLGQMVIDEELLGDGHSYSPR	P28070	RecName: Full=Proteasome subunit beta type-4; EC=3.4.25.1; AltName: Full=26 kDa prosomal protein; Short=HsBPROS26; Short=PROS-26; AltName: Full=Macropain beta chain; AltName: Full=Multicatalytic endopeptidase complex beta chain; AltName: Full=Proteasome beta chain; AltName: Full=Proteasome chain 3; Short=HsN3; Flags: Precursor; taxon_id:9606 Homo sapiens	110	131	S129	X
SVHISTPEKEPCAPLTIPSIR	P28290	RecName: Full=Sperm-specific antigen 2; AltName: Full=Cleavage signal-1 protein; Short=CS-1; AltName: Full=Ki-ras-induced actin-interacting protein; taxon_id:9606 Homo sapiens	437	457	T442	X	X
SQSLPTTLLSPVR	P28290	RecName: Full=Sperm-specific antigen 2; AltName: Full=Cleavage signal-1 protein; Short=CS-1; AltName: Full=Ki-ras-induced actin-interacting protein; taxon_id:9606 Homo sapiens	737	749	S739	X	X	X	X	X
CSPPSFTYK	P28290	RecName: Full=Sperm-specific antigen 2; AltName: Full=Cleavage signal-1 protein; Short=CS-1; AltName: Full=Ki-ras-induced actin-interacting protein; taxon_id:9606 Homo sapiens	766	774	T772	X
TLSTHSVPNISGATCSAFASPFGCPYSHR	P28290	RecName: Full=Sperm-specific antigen 2; AltName: Full=Cleavage signal-1 protein; Short=CS-1; AltName: Full=Ki-ras-induced actin-interacting protein; taxon_id:9606 Homo sapiens	864	892	T867; S869	X	X
VCSVNPPSAIEMQLR	P28290	RecName: Full=Sperm-specific antigen 2; AltName: Full=Cleavage signal-1 protein; Short=CS-1; AltName: Full=Ki-ras-induced actin-interacting protein; taxon_id:9606 Homo sapiens	900	914	S902	X
SADNLSCPSPLNVMEPVTELMQEQSYLK	P28290	RecName: Full=Sperm-specific antigen 2; AltName: Full=Cleavage signal-1 protein; Short=CS-1; AltName: Full=Ki-ras-induced actin-interacting protein; taxon_id:9606 Homo sapiens	1055	1082	S1055	X
KPPVEPVAATISIGPSISPSSEETIQALETLVSPK	P28324	RecName: Full=ETS domain-containing protein Elk-4; AltName: Full=Serum response factor accessory protein 1; Short=SAP-1; Short=SRF accessory protein 1; taxon_id:9606 Homo sapiens	198	232	S217	X
VSANSVYGFTGAQVGK	P28340	RecName: Full=DNA polymerase delta catalytic subunit; EC=2.7.7.7; AltName: Full=DNA polymerase subunit delta p125; taxon_id:9606 Homo sapiens	695	710	S699		X
DNCPLVANLVTASLRR	P28340	RecName: Full=DNA polymerase delta catalytic subunit; EC=2.7.7.7; AltName: Full=DNA polymerase subunit delta p125; taxon_id:9606 Homo sapiens	835	850	S847		X
TVLSHQGAVCEFCQPR	P28340	RecName: Full=DNA polymerase delta catalytic subunit; EC=2.7.7.7; AltName: Full=DNA polymerase subunit delta p125; taxon_id:9606 Homo sapiens	1017	1032	S1020		X
VADPDHDHTGFLTEYVATR	P28482	RecName: Full=Mitogen-activated protein kinase 1; Short=MAP kinase 1; Short=MAPK 1; EC=2.7.11.24; AltName: Full=ERT1; AltName: Full=Extracellular signal-regulated kinase 2; Short=ERK-2; AltName: Full=MAP kinase isoform p42; Short=p42-MAPK; AltName: Full=Mitogen-activated protein kinase 2; Short=MAP kinase 2; Short=MAPK 2; taxon_id:9606 Homo sapiens	173	191	T185			X
NAPAAVDEGSISPR	P28715	RecName: Full=DNA repair protein complementing XP-G cells; EC=3.1.-.-; AltName: Full=DNA excision repair protein ERCC-5; AltName: Full=Xeroderma pigmentosum group G-complementing protein; taxon_id:9606 Homo sapiens	373	386	S384		X
DMQPLSPISVHER	P28749	RecName: Full=Retinoblastoma-like protein 1; AltName: Full=107 kDa retinoblastoma-associated protein; Short=p107; AltName: Full=pRb1; taxon_id:9606 Homo sapiens	635	647	S640	X		X
VKSPVSLTAHSLIGASPK	P28749	RecName: Full=Retinoblastoma-like protein 1; AltName: Full=107 kDa retinoblastoma-associated protein; Short=p107; AltName: Full=pRb1; taxon_id:9606 Homo sapiens	747	764	T754; S762	X	X
ISQQHSIYISPHK	P28749	RecName: Full=Retinoblastoma-like protein 1; AltName: Full=107 kDa retinoblastoma-associated protein; Short=p107; AltName: Full=pRb1; taxon_id:9606 Homo sapiens	979	991	S988	X	X
LHLCYPVQTSQPK	P28908	RecName: Full=Tumor necrosis factor receptor superfamily member 8; AltName: Full=CD30L receptor; AltName: Full=Ki-1 antigen; AltName: Full=Lymphocyte activation antigen CD30; AltName: CD_antigen=CD30; Flags: Precursor; taxon_id:9606 Homo sapiens	420	432	S429	X	X	X
SGASVTEPVAEER	P28908	RecName: Full=Tumor necrosis factor receptor superfamily member 8; AltName: Full=CD30L receptor; AltName: Full=Ki-1 antigen; AltName: Full=Lymphocyte activation antigen CD30; AltName: CD_antigen=CD30; Flags: Precursor; taxon_id:9606 Homo sapiens	449	461	S452	X	X
GLMSQPLMETCHSVGAAYLESLPLQDASPAGGPSSPR	P28908	RecName: Full=Tumor necrosis factor receptor superfamily member 8; AltName: Full=CD30L receptor; AltName: Full=Ki-1 antigen; AltName: Full=Lymphocyte activation antigen CD30; AltName: CD_antigen=CD30; Flags: Precursor; taxon_id:9606 Homo sapiens	462	498	S496	X
GPSYEDLYTQNVVINMDDQEDLHRASLEGK	P29083	RecName: Full=General transcription factor IIE subunit 1; AltName: Full=General transcription factor IIE 56 kDa subunit; AltName: Full=Transcription initiation factor IIE subunit alpha; Short=TFIIE-alpha; taxon_id:9606 Homo sapiens	243	272	S268	X	X
SLLVTELGSSRTPETVR	P29218	RecName: Full=Inositol monophosphatase 1; Short=IMP 1; Short=IMPase 1; EC=3.1.3.25; AltName: Full=Inositol-1(or 4)-monophosphatase 1; AltName: Full=Lithium-sensitive myo-inositol monophosphatase A1; taxon_id:9606 Homo sapiens	157	173	T168			X
STLSSNMPYGLSK	P29374	RecName: Full=AT-rich interactive domain-containing protein 4A; Short=ARID domain-containing protein 4A; AltName: Full=Retinoblastoma-binding protein 1; Short=RBBP-1; taxon_id:9606 Homo sapiens	673	685	S677	X
EVSHAGASMSSASSDTGMSPSSSSPPQNVLAVECR	P29374	RecName: Full=AT-rich interactive domain-containing protein 4A; Short=ARID domain-containing protein 4A; AltName: Full=Retinoblastoma-binding protein 1; Short=RBBP-1; taxon_id:9606 Homo sapiens	1223	1257	S1246	X	X
KQGPVSPGPAPPPSFIMSYK	P29375	RecName: Full=Lysine-specific demethylase 5A; EC=1.14.11.-; AltName: Full=Histone demethylase JARID1A; AltName: Full=Jumonji/ARID domain-containing protein 1A; AltName: Full=Retinoblastoma-binding protein 2; Short=RBBP-2; taxon_id:9606 Homo sapiens	1661	1680	S1666			X
QGPVSPGPAPPPSFIMSYK	P29375	RecName: Full=Lysine-specific demethylase 5A; EC=1.14.11.-; AltName: Full=Histone demethylase JARID1A; AltName: Full=Jumonji/ARID domain-containing protein 1A; AltName: Full=Retinoblastoma-binding protein 2; Short=RBBP-2; taxon_id:9606 Homo sapiens	1662	1680	S1666	X
ILATPPQEDAPSVDIANIR	P29401	RecName: Full=Transketolase; Short=TK; EC=2.2.1.1; taxon_id:9606 Homo sapiens	284	302	S295	X	X
QSLVPAHPMAPPSPSTTSSNNNSSSSSNSGWDQLSK	P29558	RecName: Full=RNA-binding motif, single-stranded-interacting protein 1; AltName: Full=Single-stranded DNA-binding protein MSSP-1; AltName: Full=Suppressor of CDC2 with RNA-binding motif 2; taxon_id:9606 Homo sapiens	26	61	S50			X
SPRPQQDPARPQEPTMPPPETPSEGR	P29590	RecName: Full=Protein PML; AltName: Full=Promyelocytic leukemia protein; AltName: Full=RING finger protein 71; AltName: Full=Tripartite motif-containing protein 19; taxon_id:9606 Homo sapiens	8	33	S8	X	X
NQSVREFLDGTR	P29590	RecName: Full=Protein PML; AltName: Full=Promyelocytic leukemia protein; AltName: Full=RING finger protein 71; AltName: Full=Tripartite motif-containing protein 19; taxon_id:9606 Homo sapiens	171	182	S173			X
SSPEQPRPSTSK	P29590	RecName: Full=Protein PML; AltName: Full=Promyelocytic leukemia protein; AltName: Full=RING finger protein 71; AltName: Full=Tripartite motif-containing protein 19; taxon_id:9606 Homo sapiens	504	515	S505		X
AVSPPHLDGPPSPR	P29590	RecName: Full=Protein PML; AltName: Full=Promyelocytic leukemia protein; AltName: Full=RING finger protein 71; AltName: Full=Tripartite motif-containing protein 19; taxon_id:9606 Homo sapiens	516	529	S518; S527	X	X	X
AVSPPHLDGPPSPRSPVIGSEVFLPNSNHVASGAGEAEER	P29590	RecName: Full=Protein PML; AltName: Full=Promyelocytic leukemia protein; AltName: Full=RING finger protein 71; AltName: Full=Tripartite motif-containing protein 19; taxon_id:9606 Homo sapiens	516	555	S518; S527; S530	X	X
SPVIGSEVFLPNSNHVASGAGEAEER	P29590	RecName: Full=Protein PML; AltName: Full=Promyelocytic leukemia protein; AltName: Full=RING finger protein 71; AltName: Full=Tripartite motif-containing protein 19; taxon_id:9606 Homo sapiens	530	555	S530	X	X
TLNLSQLSFHR	P29597	RecName: Full=Non-receptor tyrosine-protein kinase TYK2; EC=2.7.10.2; taxon_id:9606 Homo sapiens	573	583	S580	X	X	X
LNVLEKSSPGHR	P29692	RecName: Full=Elongation factor 1-delta; Short=EF-1-delta; AltName: Full=Antigen NY-CO-4; taxon_id:9606 Homo sapiens	112	123	S119			X
ATAPQTQHVSPMR	P29692	RecName: Full=Elongation factor 1-delta; Short=EF-1-delta; AltName: Full=Antigen NY-CO-4; taxon_id:9606 Homo sapiens	124	136	S133	X	X	X	X	X
ATAPQTQHVSPMRQVEPPAK	P29692	RecName: Full=Elongation factor 1-delta; Short=EF-1-delta; AltName: Full=Antigen NY-CO-4; taxon_id:9606 Homo sapiens	124	143	S133			X
TGSDADLVVFHNSLK	P29728	RecName: Full=2'-5'-oligoadenylate synthase 2; Short=(2-5')oligo(A) synthase 2; Short=2-5A synthase 2; EC=2.7.7.84; AltName: Full=p69 OAS / p71 OAS; Short=p69OAS / p71OAS; taxon_id:9606 Homo sapiens	405	419	S417			X
DFTPVCTTELGR	P30041	RecName: Full=Peroxiredoxin-6; EC=1.11.1.15; AltName: Full=1-Cys peroxiredoxin; Short=1-Cys PRX; AltName: Full=24 kDa protein; AltName: Full=Acidic calcium-independent phospholipase A2; Short=aiPLA2; EC=3.1.1.-; AltName: Full=Antioxidant protein 2; AltName: Full=Liver 2D page spot 40; AltName: Full=Non-selenium glutathione peroxidase; Short=NSGPx; EC=1.11.1.9; AltName: Full=Red blood cells page s…	42	53	T44			X
WSGPLSLQEVDEQPQHPLHVTYAGAAVDELGK	P30086	RecName: Full=Phosphatidylethanolamine-binding protein 1; Short=PEBP-1; AltName: Full=HCNPpp; AltName: Full=Neuropolypeptide h3; AltName: Full=Prostatic-binding protein; AltName: Full=Raf kinase inhibitor protein; Short=RKIP; Contains: RecName: Full=Hippocampal cholinergic neurostimulating peptide; Short=HCNP; taxon_id:9606 Homo sapiens	8	39	S13			X
SPAAPYFLGSSFSPVR	P30291	RecName: Full=Wee1-like protein kinase; Short=WEE1hu; EC=2.7.10.2; AltName: Full=Wee1A kinase; taxon_id:9606 Homo sapiens	127	142	S139	X
AAASSPVTTLTQTMHDLAGLGSETPK	P30305	RecName: Full=M-phase inducer phosphatase 2; EC=3.1.3.48; AltName: Full=Dual specificity phosphatase Cdc25B; taxon_id:9606 Homo sapiens	46	71	S50	X
EAFAQRPSSAPDLMCLSPDRK	P30305	RecName: Full=M-phase inducer phosphatase 2; EC=3.1.3.48; AltName: Full=Dual specificity phosphatase Cdc25B; taxon_id:9606 Homo sapiens	222	242	S230; S238	X	X
EAFAQRPSSAPDLMCLSPDR	P30305	RecName: Full=M-phase inducer phosphatase 2; EC=3.1.3.48; AltName: Full=Dual specificity phosphatase Cdc25B; taxon_id:9606 Homo sapiens	222	241	S230	X	X
SLCHDEIENLLDSDHR	P30305	RecName: Full=M-phase inducer phosphatase 2; EC=3.1.3.48; AltName: Full=Dual specificity phosphatase Cdc25B; taxon_id:9606 Homo sapiens	375	390	S375	X
TVSLCDITITQMLEEDSNQGHLIGDFSK	P30307	RecName: Full=M-phase inducer phosphatase 3; EC=3.1.3.48; AltName: Full=Dual specificity phosphatase Cdc25C; taxon_id:9606 Homo sapiens	261	288	S263	X
GGLSPANDTGAK	P30419	RecName: Full=Glycylpeptide N-tetradecanoyltransferase 1; EC=2.3.1.97; AltName: Full=Myristoyl-CoA:protein N-myristoyltransferase 1; Short=NMT 1; Short=Type I N-myristoyltransferase; AltName: Full=Peptide N-myristoyltransferase 1; taxon_id:9606 Homo sapiens	44	55	S47	X
ATSPLCTSTASMVSSSPSTPSNIPQKPSQPAAK	P30622	RecName: Full=CAP-Gly domain-containing linker protein 1; AltName: Full=Cytoplasmic linker protein 1; AltName: Full=Cytoplasmic linker protein 170 alpha-2; Short=CLIP-170; AltName: Full=Reed-Sternberg intermediate filament-associated protein; AltName: Full=Restin; taxon_id:9606 Homo sapiens	145	177	S147	X	X	X		X
KISGTTALQEALK	P30622	RecName: Full=CAP-Gly domain-containing linker protein 1; AltName: Full=Cytoplasmic linker protein 1; AltName: Full=Cytoplasmic linker protein 170 alpha-2; Short=CLIP-170; AltName: Full=Reed-Sternberg intermediate filament-associated protein; AltName: Full=Restin; taxon_id:9606 Homo sapiens	346	358	S348	X
GERPRSEEDNELNLPNLAAAYSSILSSLGENPQR	P30793	RecName: Full=GTP cyclohydrolase 1; EC=3.5.4.16; AltName: Full=GTP cyclohydrolase I; Short=GTP-CH-I; taxon_id:9606 Homo sapiens	55	88	S60	X
TCNVLVALEQQSPDIAQGVHLDR	P31153	RecName: Full=S-adenosylmethionine synthase isoform type-2; Short=AdoMet synthase 2; EC=2.5.1.6; AltName: Full=Methionine adenosyltransferase 2; Short=MAT 2; AltName: Full=Methionine adenosyltransferase II; Short=MAT-II; taxon_id:9606 Homo sapiens	103	125	S114	X
VPLAPITDPQQLQLSPLK	P31350	RecName: Full=Ribonucleoside-diphosphate reductase subunit M2; EC=1.17.4.1; AltName: Full=Ribonucleotide reductase small chain; AltName: Full=Ribonucleotide reductase small subunit; taxon_id:9606 Homo sapiens	6	23	S20	X			X	X
GLSLVDKENTPPALSGTR	P31350	RecName: Full=Ribonucleoside-diphosphate reductase subunit M2; EC=1.17.4.1; AltName: Full=Ribonucleotide reductase small chain; AltName: Full=Ribonucleotide reductase small subunit; taxon_id:9606 Homo sapiens	24	41	T33	X	X
FDPCRPQLQPGSPSLVSEESPSAIDSDK	P31629	RecName: Full=Transcription factor HIVEP2; AltName: Full=Human immunodeficiency virus type I enhancer-binding protein 2; Short=HIV-EP2; AltName: Full=MHC-binding protein 2; Short=MBP-2; taxon_id:9606 Homo sapiens	758	785	S769	X
SKSFDYGNLSHAPVSGAAASTVSPSR	P31629	RecName: Full=Transcription factor HIVEP2; AltName: Full=Human immunodeficiency virus type I enhancer-binding protein 2; Short=HIV-EP2; AltName: Full=MHC-binding protein 2; Short=MBP-2; taxon_id:9606 Homo sapiens	1048	1073	S1050		X
MLSPASSLELFMETK	P31629	RecName: Full=Transcription factor HIVEP2; AltName: Full=Human immunodeficiency virus type I enhancer-binding protein 2; Short=HIV-EP2; AltName: Full=MHC-binding protein 2; Short=MBP-2; taxon_id:9606 Homo sapiens	1441	1455	S1446; S1447	X
VNFPENGFLSPDKLSLLEK	P31689	RecName: Full=DnaJ homolog subfamily A member 1; AltName: Full=DnaJ protein homolog 2; AltName: Full=HSDJ; AltName: Full=Heat shock 40 kDa protein 4; AltName: Full=Heat shock protein J2; Short=HSJ-2; AltName: Full=Human DnaJ protein 2; Short=hDj-2; Flags: Precursor; taxon_id:9606 Homo sapiens	326	344	S335	X
SGSPSDNSGAEEMEVSLAKPK	P31749	RecName: Full=RAC-alpha serine/threonine-protein kinase; EC=2.7.11.1; AltName: Full=Protein kinase B; Short=PKB; AltName: Full=Protein kinase B alpha; Short=PKB alpha; AltName: Full=Proto-oncogene c-Akt; AltName: Full=RAC-PK-alpha; taxon_id:9606 Homo sapiens	122	142	S122			X
YFDDEFTAQSITITPPDR	P31751	RecName: Full=RAC-beta serine/threonine-protein kinase; EC=2.7.11.1; AltName: Full=Protein kinase Akt-2; AltName: Full=Protein kinase B beta; Short=PKB beta; AltName: Full=RAC-PK-beta; taxon_id:9606 Homo sapiens	438	455	T451	X	X
YFDDEFTAQSITITPPDRYDSLGLLELDQR	P31751	RecName: Full=RAC-beta serine/threonine-protein kinase; EC=2.7.11.1; AltName: Full=Protein kinase Akt-2; AltName: Full=Protein kinase B beta; Short=PKB beta; AltName: Full=RAC-PK-beta; taxon_id:9606 Homo sapiens	438	467	T451	X
THFPQFSYSASIRE	P31751	RecName: Full=RAC-beta serine/threonine-protein kinase; EC=2.7.11.1; AltName: Full=Protein kinase Akt-2; AltName: Full=Protein kinase B beta; Short=PKB beta; AltName: Full=RAC-PK-beta; taxon_id:9606 Homo sapiens	468	481	S478			X
GGALGEGPGASPCNQHSPYWAPPCYTLKPET	P31785	RecName: Full=Cytokine receptor common subunit gamma; AltName: Full=Interleukin-2 receptor subunit gamma; Short=IL-2 receptor subunit gamma; Short=IL-2R subunit gamma; Short=IL-2RG; AltName: Full=gammaC; AltName: Full=p64; AltName: CD_antigen=CD132; Flags: Precursor; taxon_id:9606 Homo sapiens	339	369	S349	X	X
HTGPNSPDTANDGFVR	P31943	RecName: Full=Heterogeneous nuclear ribonucleoprotein H; Short=hnRNP H; Contains: RecName: Full=Heterogeneous nuclear ribonucleoprotein H, N-terminally processed; taxon_id:9606 Homo sapiens	99	114	S104	X	X	X
DLNYCFSGMSDHR	P31943	RecName: Full=Heterogeneous nuclear ribonucleoprotein H; Short=hnRNP H; Contains: RecName: Full=Heterogeneous nuclear ribonucleoprotein H, N-terminally processed; taxon_id:9606 Homo sapiens	263	275	S272	X	X
HDSPEDVKR	P31948	RecName: Full=Stress-induced-phosphoprotein 1; Short=STI1; AltName: Full=Hsc70/Hsp90-organizing protein; Short=Hop; AltName: Full=Renal carcinoma antigen NY-REN-11; AltName: Full=Transformation-sensitive protein IEF SSP 3521; taxon_id:9606 Homo sapiens	479	487	S481	X
HDSPEDVK	P31948	RecName: Full=Stress-induced-phosphoprotein 1; Short=STI1; AltName: Full=Hsc70/Hsp90-organizing protein; Short=Hop; AltName: Full=Renal carcinoma antigen NY-REN-11; AltName: Full=Transformation-sensitive protein IEF SSP 3521; taxon_id:9606 Homo sapiens	479	486	S481	X	X
RSSMSVEAETTTTFSP	P32248	RecName: Full=C-C chemokine receptor type 7; Short=C-C CKR-7; Short=CC-CKR-7; Short=CCR-7; AltName: Full=BLR2; AltName: Full=CDw197; AltName: Full=Epstein-Barr virus-induced G-protein coupled receptor 1; Short=EBI1; Short=EBV-induced G-protein coupled receptor 1; AltName: Full=MIP-3 beta receptor; AltName: CD_antigen=CD197; Flags: Precursor; taxon_id:9606 Homo sapiens	363	378	S367			X
YADSPGASSPEQPK	P32519	RecName: Full=ETS-related transcription factor Elf-1; AltName: Full=E74-like factor 1; taxon_id:9606 Homo sapiens	160	173	S168		X	X
KTKPPRPDSPATTPNISVK	P32519	RecName: Full=ETS-related transcription factor Elf-1; AltName: Full=E74-like factor 1; taxon_id:9606 Homo sapiens	179	197	S187	X		X
TKPPRPDSPATTPNISVK	P32519	RecName: Full=ETS-related transcription factor Elf-1; AltName: Full=E74-like factor 1; taxon_id:9606 Homo sapiens	180	197	S187	X	X	X
TVQPTQSPYPTQLFR	P32519	RecName: Full=ETS-related transcription factor Elf-1; AltName: Full=E74-like factor 1; taxon_id:9606 Homo sapiens	370	384	S376	X	X	X
TIQAPTQVPVVVSPR	P32519	RecName: Full=ETS-related transcription factor Elf-1; AltName: Full=E74-like factor 1; taxon_id:9606 Homo sapiens	420	434	S432	X	X
SSQLVAHPPGTVITSVIK	P32519	RecName: Full=ETS-related transcription factor Elf-1; AltName: Full=E74-like factor 1; taxon_id:9606 Homo sapiens	541	558	S542	X
EESTYLPLTSMQPTEAMGEEPSR	P32942	RecName: Full=Intercellular adhesion molecule 3; Short=ICAM-3; AltName: Full=CDw50; AltName: Full=ICAM-R; AltName: CD_antigen=CD50; Flags: Precursor; taxon_id:9606 Homo sapiens	523	545	T526	X
GHSAQIAKPIRPGQHPAASPTHPSAIR	P33176	RecName: Full=Kinesin-1 heavy chain; AltName: Full=Conventional kinesin heavy chain; AltName: Full=Ubiquitous kinesin heavy chain; Short=UKHC; taxon_id:9606 Homo sapiens	915	941	S933	X
QVPVMQGTGMQGASIQGGSQPGGFSPGQNQVTPQDHEK	P33240	RecName: Full=Cleavage stimulation factor subunit 2; AltName: Full=CF-1 64 kDa subunit; AltName: Full=Cleavage stimulation factor 64 kDa subunit; Short=CSTF 64 kDa subunit; Short=CstF-64; taxon_id:9606 Homo sapiens	500	537	S524	X	X	X	X	X
SPEGEQEDRPGLHAYEK	P33241	RecName: Full=Lymphocyte-specific protein 1; AltName: Full=47 kDa actin-binding protein; AltName: Full=52 kDa phosphoprotein; Short=pp52; AltName: Full=Lymphocyte-specific antigen WP34; taxon_id:9606 Homo sapiens	111	127	S111	X
SPEGEQEDRPGLHAYEKEDSDEVHLEELSLSK	P33241	RecName: Full=Lymphocyte-specific protein 1; AltName: Full=47 kDa actin-binding protein; AltName: Full=52 kDa phosphoprotein; Short=pp52; AltName: Full=Lymphocyte-specific antigen WP34; taxon_id:9606 Homo sapiens	111	142	S130	X
TPSPLVLEGTIEQSSPPLSPTTK	P33241	RecName: Full=Lymphocyte-specific protein 1; AltName: Full=47 kDa actin-binding protein; AltName: Full=52 kDa phosphoprotein; Short=pp52; AltName: Full=Lymphocyte-specific antigen WP34; taxon_id:9606 Homo sapiens	175	197	S189; S193	X	X		X	X
LIDRTESLNR	P33241	RecName: Full=Lymphocyte-specific protein 1; AltName: Full=47 kDa actin-binding protein; AltName: Full=52 kDa phosphoprotein; Short=pp52; AltName: Full=Lymphocyte-specific antigen WP34; taxon_id:9606 Homo sapiens	198	207	S204			X
QASIELPSMAVASTK	P33241	RecName: Full=Lymphocyte-specific protein 1; AltName: Full=47 kDa actin-binding protein; AltName: Full=52 kDa phosphoprotein; Short=pp52; AltName: Full=Lymphocyte-specific antigen WP34; taxon_id:9606 Homo sapiens	250	264	S252	X	X	X	X	X
AGGSPAPGPETPAISPSK	P33316	RecName: Full=Deoxyuridine 5'-triphosphate nucleotidohydrolase, mitochondrial; Short=dUTPase; EC=3.6.1.23; AltName: Full=dUTP pyrophosphatase; Flags: Precursor; taxon_id:9606 Homo sapiens	85	102	S88			X
HTTFEQPVFSVSKQSPPISTSK	P33981	RecName: Full=Dual specificity protein kinase TTK; EC=2.7.12.1; AltName: Full=Phosphotyrosine picked threonine-protein kinase; Short=PYT; taxon_id:9606 Homo sapiens	422	443	S436	X	X
TPSSNTLDDYMSCFR	P33981	RecName: Full=Dual specificity protein kinase TTK; EC=2.7.12.1; AltName: Full=Phosphotyrosine picked threonine-protein kinase; Short=PYT; taxon_id:9606 Homo sapiens	453	467	T458	X
NTLTNIAMRPGLEGYALPR	P33992	RecName: Full=DNA replication licensing factor MCM5; EC=3.6.4.12; AltName: Full=CDC46 homolog; AltName: Full=P1-CDC46; taxon_id:9606 Homo sapiens	177	195	T178	X	X
CSVLAAANSVFGR	P33992	RecName: Full=DNA replication licensing factor MCM5; EC=3.6.4.12; AltName: Full=CDC46 homolog; AltName: Full=P1-CDC46; taxon_id:9606 Homo sapiens	482	494	S483	X	X
SPQNQYPAELMR	P33993	RecName: Full=DNA replication licensing factor MCM7; EC=3.6.4.12; AltName: Full=CDC47 homolog; AltName: Full=P1.1-MCM3; taxon_id:9606 Homo sapiens	121	132	S121	X
CSILAAANPAYGR	P33993	RecName: Full=DNA replication licensing factor MCM7; EC=3.6.4.12; AltName: Full=CDC47 homolog; AltName: Full=P1.1-MCM3; taxon_id:9606 Homo sapiens	482	494	S483	X	X	X
RSLEQNIQLPAALLSR	P33993	RecName: Full=DNA replication licensing factor MCM7; EC=3.6.4.12; AltName: Full=CDC47 homolog; AltName: Full=P1.1-MCM3; taxon_id:9606 Homo sapiens	499	514	S500	X
SLEQNIQLPAALLSR	P33993	RecName: Full=DNA replication licensing factor MCM7; EC=3.6.4.12; AltName: Full=CDC47 homolog; AltName: Full=P1.1-MCM3; taxon_id:9606 Homo sapiens	500	514	S500	X	X	X
SPFADGETPDICMDNIR	P34910	RecName: Full=Protein EVI2B; AltName: Full=Ecotropic viral integration site 2B protein homolog; Short=EVI-2B; AltName: CD_antigen=CD361; Flags: Precursor; taxon_id:9606 Homo sapiens	242	258	S242	X
RTSIISLTPWKPSK	P34910	RecName: Full=Protein EVI2B; AltName: Full=Ecotropic viral integration site 2B protein homolog; Short=EVI-2B; AltName: CD_antigen=CD361; Flags: Precursor; taxon_id:9606 Homo sapiens	266	279	S268	X	X	X
TSIISLTPWKPSK	P34910	RecName: Full=Protein EVI2B; AltName: Full=Ecotropic viral integration site 2B protein homolog; Short=EVI-2B; AltName: CD_antigen=CD361; Flags: Precursor; taxon_id:9606 Homo sapiens	267	279	S268	X	X	X
FVSEDDRNSFTLK	P34932	RecName: Full=Heat shock 70 kDa protein 4; AltName: Full=HSP70RY; AltName: Full=Heat shock 70-related protein APG-2; taxon_id:9606 Homo sapiens	639	651	S647			X
RGSNVALMLDVR	P35236	RecName: Full=Tyrosine-protein phosphatase non-receptor type 7; EC=3.1.3.48; AltName: Full=Hematopoietic protein-tyrosine phosphatase; Short=HEPTP; AltName: Full=Protein-tyrosine phosphatase LC-PTP; taxon_id:9606 Homo sapiens	42	53	S44	X	X	X	X	X
SLGAVEPICSVNTPR	P35236	RecName: Full=Tyrosine-protein phosphatase non-receptor type 7; EC=3.1.3.48; AltName: Full=Hematopoietic protein-tyrosine phosphatase; Short=HEPTP; AltName: Full=Protein-tyrosine phosphatase LC-PTP; taxon_id:9606 Homo sapiens	54	68	T66			X
MSFSSLKR	P35240	RecName: Full=Merlin; AltName: Full=Moesin-ezrin-radixin-like protein; AltName: Full=Neurofibromin-2; AltName: Full=Schwannomerlin; AltName: Full=Schwannomin; taxon_id:9606 Homo sapiens	9	16	S13			X
NKPLSPIKLTPTSVLDYFGTGSVQR	P35251	RecName: Full=Replication factor C subunit 1; AltName: Full=Activator 1 140 kDa subunit; Short=A1 140 kDa subunit; AltName: Full=Activator 1 large subunit; AltName: Full=Activator 1 subunit 1; AltName: Full=DNA-binding protein PO-GA; AltName: Full=Replication factor C 140 kDa subunit; Short=RF-C 140 kDa subunit; Short=RFC140; AltName: Full=Replication factor C large subunit; taxon_id:9606 Homo sa…	152	176	S156; T161	X
SKSKITVTSEVPFSK	P35268	RecName: Full=60S ribosomal protein L22; AltName: Full=EBER-associated protein; Short=EAP; AltName: Full=Epstein-Barr virus small RNA-associated protein; AltName: Full=Heparin-binding protein HBp15; taxon_id:9606 Homo sapiens	66	80	T71			X
VLNHFSIMQQR	P35269	RecName: Full=General transcription factor IIF subunit 1; AltName: Full=General transcription factor IIF 74 kDa subunit; AltName: Full=Transcription initiation factor IIF subunit alpha; Short=TFIIF-alpha; AltName: Full=Transcription initiation factor RAP74; taxon_id:9606 Homo sapiens	170	180	S175			X
GNSRPGTPSAEGGSTSSTLR	P35269	RecName: Full=General transcription factor IIF subunit 1; AltName: Full=General transcription factor IIF 74 kDa subunit; AltName: Full=Transcription initiation factor IIF subunit alpha; Short=TFIIF-alpha; AltName: Full=Transcription initiation factor RAP74; taxon_id:9606 Homo sapiens	383	402	T389	X	X
LRLDTGPQSLSGK	P35269	RecName: Full=General transcription factor IIF subunit 1; AltName: Full=General transcription factor IIF 74 kDa subunit; AltName: Full=Transcription initiation factor IIF subunit alpha; Short=TFIIF-alpha; AltName: Full=Transcription initiation factor RAP74; taxon_id:9606 Homo sapiens	423	435	S433			X
LDTGPQSLSGK	P35269	RecName: Full=General transcription factor IIF subunit 1; AltName: Full=General transcription factor IIF 74 kDa subunit; AltName: Full=Transcription initiation factor IIF subunit alpha; Short=TFIIF-alpha; AltName: Full=Transcription initiation factor RAP74; taxon_id:9606 Homo sapiens	425	435	S433			X
RTSLGTEQHHAAAAASVASR	P35408	RecName: Full=Prostaglandin E2 receptor EP4 subtype; Short=PGE receptor EP4 subtype; Short=PGE2 receptor EP4 subtype; AltName: Full=Prostanoid EP4 receptor; taxon_id:9606 Homo sapiens	220	239	S222; T225	X	X	X
TSLGTEQHHAAAAASVASR	P35408	RecName: Full=Prostaglandin E2 receptor EP4 subtype; Short=PGE receptor EP4 subtype; Short=PGE2 receptor EP4 subtype; AltName: Full=Prostanoid EP4 receptor; taxon_id:9606 Homo sapiens	221	239	S222			X
GHPAASPALPR	P35408	RecName: Full=Prostaglandin E2 receptor EP4 subtype; Short=PGE receptor EP4 subtype; Short=PGE2 receptor EP4 subtype; AltName: Full=Prostanoid EP4 receptor; taxon_id:9606 Homo sapiens	240	250	S245			X
EIISFGSGYGGNSLLGK	P35558	RecName: Full=Phosphoenolpyruvate carboxykinase, cytosolic [GTP]; Short=PEPCK-C; EC=4.1.1.32; AltName: Full=Phosphoenolpyruvate carboxylase; taxon_id:9606 Homo sapiens	227	243	S233		X
TESITATSPASMVGGKPGSFR	P35568	RecName: Full=Insulin receptor substrate 1; Short=IRS-1; taxon_id:9606 Homo sapiens	305	325	S323	X	X	X
ASSDGEGTMSRPASVDGSPVSPSTNR	P35568	RecName: Full=Insulin receptor substrate 1; Short=IRS-1; taxon_id:9606 Homo sapiens	328	353	S348			X
CSPSATSPVSLSSSSTSGHGSTSDCLFPR	P35568	RecName: Full=Insulin receptor substrate 1; Short=IRS-1; taxon_id:9606 Homo sapiens	382	410	S383	X
SVTPDSLGHTPPARGEEELSNYICMGGK	P35568	RecName: Full=Insulin receptor substrate 1; Short=IRS-1; taxon_id:9606 Homo sapiens	444	471	T453	X	X
THSAGTSPTITHQK	P35568	RecName: Full=Insulin receptor substrate 1; Short=IRS-1; taxon_id:9606 Homo sapiens	525	538	S531			X
KGSGDYMPMSPK	P35568	RecName: Full=Insulin receptor substrate 1; Short=IRS-1; taxon_id:9606 Homo sapiens	627	638	S636			X
SPGEYVNIEFGSDQSGYLSGPVAFHSSPSVR	P35568	RecName: Full=Insulin receptor substrate 1; Short=IRS-1; taxon_id:9606 Homo sapiens	892	922	S892	X	X
QSYVDTSPAAPVSYADMR	P35568	RecName: Full=Insulin receptor substrate 1; Short=IRS-1; taxon_id:9606 Homo sapiens	999	1016	S1005	X	X
HSSETFSSTPSATR	P35568	RecName: Full=Insulin receptor substrate 1; Short=IRS-1; taxon_id:9606 Homo sapiens	1099	1112	S1101			X
VGNTVPFGAGAAVGGGGGSSSSSEDVKR	P35568	RecName: Full=Insulin receptor substrate 1; Short=IRS-1; taxon_id:9606 Homo sapiens	1113	1140	S1135	X
RHSSASFENVWLRPGELGGAPK	P35568	RecName: Full=Insulin receptor substrate 1; Short=IRS-1; taxon_id:9606 Homo sapiens	1140	1161	S1145			X
HSSASFENVWLRPGELGGAPK	P35568	RecName: Full=Insulin receptor substrate 1; Short=IRS-1; taxon_id:9606 Homo sapiens	1141	1161	S1143; S1145	X	X
SSEDLSAYASISFQK	P35568	RecName: Full=Insulin receptor substrate 1; Short=IRS-1; taxon_id:9606 Homo sapiens	1222	1236	S1223	X		X
QRYEILTPNSIPK	P35579	RecName: Full=Myosin-9; AltName: Full=Cellular myosin heavy chain, type A; AltName: Full=Myosin heavy chain 9; AltName: Full=Myosin heavy chain, non-muscle IIa; AltName: Full=Non-muscle myosin heavy chain A; Short=NMMHC-A; AltName: Full=Non-muscle myosin heavy chain IIa; Short=NMMHC II-a; Short=NMMHC-IIA; taxon_id:9606 Homo sapiens	719	731	T725			X
KGAGDGSDEEVDGK	P35579	RecName: Full=Myosin-9; AltName: Full=Cellular myosin heavy chain, type A; AltName: Full=Myosin heavy chain 9; AltName: Full=Myosin heavy chain, non-muscle IIa; AltName: Full=Non-muscle myosin heavy chain A; Short=NMMHC-A; AltName: Full=Non-muscle myosin heavy chain IIa; Short=NMMHC II-a; Short=NMMHC-IIA; taxon_id:9606 Homo sapiens	1937	1950	S1943	X	X		X
STAQQELDGKPASPTPVIVASHTANKEEK	P35606	RecName: Full=Coatomer subunit beta'; AltName: Full=Beta'-coat protein; Short=Beta'-COP; AltName: Full=p102; taxon_id:9606 Homo sapiens	847	875	S859	X	X	X
STAQQELDGKPASPTPVIVASHTANK	P35606	RecName: Full=Coatomer subunit beta'; AltName: Full=Beta'-coat protein; Short=Beta'-COP; AltName: Full=p102; taxon_id:9606 Homo sapiens	847	872	S859; T861	X	X	X	X	X
AAVVTSPPPTTAPHK	P35611	RecName: Full=Alpha-adducin; AltName: Full=Erythrocyte adducin subunit alpha; taxon_id:9606 Homo sapiens	7	21	T11; S12	X	X	X
SRSPGSPVGEGTGSPPK	P35611	RecName: Full=Alpha-adducin; AltName: Full=Erythrocyte adducin subunit alpha; taxon_id:9606 Homo sapiens	353	369	S358			X
SPGSPVGEGTGSPPKWQIGEQEFEALMR	P35611	RecName: Full=Alpha-adducin; AltName: Full=Erythrocyte adducin subunit alpha; taxon_id:9606 Homo sapiens	355	382	S366	X		X
KYSDVEVPASVTGYSFASDGDSGTCSPLR	P35611	RecName: Full=Alpha-adducin; AltName: Full=Erythrocyte adducin subunit alpha; taxon_id:9606 Homo sapiens	406	434	S431	X	X
YSDVEVPASVTGYSFASDGDSGTCSPLR	P35611	RecName: Full=Alpha-adducin; AltName: Full=Erythrocyte adducin subunit alpha; taxon_id:9606 Homo sapiens	407	434	S431	X	X	X	X	X
YSDVEVPASVTGYSFASDGDSGTCSPLRHSFQK	P35611	RecName: Full=Alpha-adducin; AltName: Full=Erythrocyte adducin subunit alpha; taxon_id:9606 Homo sapiens	407	439	S436	X	X	X
EDGHRTSTSAVPNLFVPLNTNPK	P35611	RecName: Full=Alpha-adducin; AltName: Full=Erythrocyte adducin subunit alpha; taxon_id:9606 Homo sapiens	475	497	S483	X	X
TSTSAVPNLFVPLNTNPK	P35611	RecName: Full=Alpha-adducin; AltName: Full=Erythrocyte adducin subunit alpha; taxon_id:9606 Homo sapiens	480	497	S481	X
EKSPPDQPAVPHPPPSTPIK	P35611	RecName: Full=Alpha-adducin; AltName: Full=Erythrocyte adducin subunit alpha; taxon_id:9606 Homo sapiens	598	617	S600	X	X
LEEDLVPEPTTGDDSDAATFKPTLPDLSPDEPSEALGFPMLEK	P35611	RecName: Full=Alpha-adducin; AltName: Full=Erythrocyte adducin subunit alpha; taxon_id:9606 Homo sapiens	618	660	S632	X
DQGSRHDSEQDNSDNNTIFVQGLGENVTIESVADYFK	P35637	RecName: Full=RNA-binding protein FUS; AltName: Full=75 kDa DNA-pairing protein; AltName: Full=Oncogene FUS; AltName: Full=Oncogene TLS; AltName: Full=POMp75; AltName: Full=Translocated in liposarcoma protein; taxon_id:9606 Homo sapiens	270	306	T286	X	X	X
HDSEQDNSDNNTIFVQGLGENVTIESVADYFK	P35637	RecName: Full=RNA-binding protein FUS; AltName: Full=75 kDa DNA-pairing protein; AltName: Full=Oncogene FUS; AltName: Full=Oncogene TLS; AltName: Full=POMp75; AltName: Full=Translocated in liposarcoma protein; taxon_id:9606 Homo sapiens	275	306	T286		X
ITPPAAKPGSPQAK	P35658	RecName: Full=Nuclear pore complex protein Nup214; AltName: Full=214 kDa nucleoporin; AltName: Full=Nucleoporin Nup214; AltName: Full=Protein CAN; taxon_id:9606 Homo sapiens	669	682	S678	X		X
HGAPSPSHPISAPQAAAAAALR	P35658	RecName: Full=Nuclear pore complex protein Nup214; AltName: Full=214 kDa nucleoporin; AltName: Full=Nucleoporin Nup214; AltName: Full=Protein CAN; taxon_id:9606 Homo sapiens	1077	1098	S1081	X	X
TFGGFASSSFGEQKPTGTFSSGGGSVASQGFGFSSPNK	P35658	RecName: Full=Nuclear pore complex protein Nup214; AltName: Full=214 kDa nucleoporin; AltName: Full=Nucleoporin Nup214; AltName: Full=Protein CAN; taxon_id:9606 Homo sapiens	1929	1966	S1936; S1963	X	X
RKPVLPALTINPTIAEGPSPTSEGASEANLVDLQK	P36507	RecName: Full=Dual specificity mitogen-activated protein kinase kinase 2; Short=MAP kinase kinase 2; Short=MAPKK 2; EC=2.7.12.2; AltName: Full=ERK activator kinase 2; AltName: Full=MAPK/ERK kinase 2; Short=MEK 2; taxon_id:9606 Homo sapiens	5	39	S23		X
KPVLPALTINPTIAEGPSPTSEGASEANLVDLQK	P36507	RecName: Full=Dual specificity mitogen-activated protein kinase kinase 2; Short=MAP kinase kinase 2; Short=MAPKK 2; EC=2.7.12.2; AltName: Full=ERK activator kinase 2; AltName: Full=MAPK/ERK kinase 2; Short=MEK 2; taxon_id:9606 Homo sapiens	6	39	S23; S26	X	X
LCDFGVSGQLIDSMANSFVGTR	P36507	RecName: Full=Dual specificity mitogen-activated protein kinase kinase 2; Short=MAP kinase kinase 2; Short=MAPKK 2; EC=2.7.12.2; AltName: Full=ERK activator kinase 2; AltName: Full=MAPK/ERK kinase 2; Short=MEK 2; taxon_id:9606 Homo sapiens	210	231	S226	X
LNQPGTPTR	P36507	RecName: Full=Dual specificity mitogen-activated protein kinase kinase 2; Short=MAP kinase kinase 2; Short=MAPKK 2; EC=2.7.12.2; AltName: Full=ERK activator kinase 2; AltName: Full=MAPK/ERK kinase 2; Short=MEK 2; taxon_id:9606 Homo sapiens	389	397	T394	X	X
GLCGAIHSSIAK	P36542	RecName: Full=ATP synthase subunit gamma, mitochondrial; AltName: Full=F-ATPase gamma subunit; Flags: Precursor; taxon_id:9606 Homo sapiens	101	112	S109			X
THSDQFLVAFK	P36542	RecName: Full=ATP synthase subunit gamma, mitochondrial; AltName: Full=F-ATPase gamma subunit; Flags: Precursor; taxon_id:9606 Homo sapiens	144	154	S146			X
QPYAVSELAGHQTSAESWGTGR	P36578	RecName: Full=60S ribosomal protein L4; AltName: Full=60S ribosomal protein L1; taxon_id:9606 Homo sapiens	50	71	S63		X
ILKSPEIQR	P36578	RecName: Full=60S ribosomal protein L4; AltName: Full=60S ribosomal protein L1; taxon_id:9606 Homo sapiens	292	300	S295			X
AIGGIILTASHNPGGPNGDFGIK	P36871	RecName: Full=Phosphoglucomutase-1; Short=PGM 1; EC=5.4.2.2; AltName: Full=Glucose phosphomutase 1; taxon_id:9606 Homo sapiens	108	130	S117	X	X	X	X	X
EEQTDTSDGESVTHHIR	P36915	RecName: Full=Guanine nucleotide-binding protein-like 1; AltName: Full=GTP-binding protein HSR1; taxon_id:9606 Homo sapiens	45	61	S51	X
MYPSMPAFSPGPGIK	P36956	RecName: Full=Sterol regulatory element-binding protein 1; Short=SREBP-1; AltName: Full=Class D basic helix-loop-helix protein 1; Short=bHLHd1; AltName: Full=Sterol regulatory element-binding transcription factor 1; Contains: RecName: Full=Processed sterol regulatory element-binding protein 1; taxon_id:9606 Homo sapiens	109	123	S117	X
QGTPEASGHDENGTPDAFSQLLTCPYCDR	P37275	RecName: Full=Zinc finger E-box-binding homeobox 1; AltName: Full=NIL-2-A zinc finger protein; AltName: Full=Negative regulator of IL2; AltName: Full=Transcription factor 8; Short=TCF-8; taxon_id:9606 Homo sapiens	149	177	T151	X	X
TSQCSSPSLSASPGSPTRPQIR	P37275	RecName: Full=Zinc finger E-box-binding homeobox 1; AltName: Full=NIL-2-A zinc finger protein; AltName: Full=Negative regulator of IL2; AltName: Full=Transcription factor 8; Short=TCF-8; taxon_id:9606 Homo sapiens	308	329	S315; S317; S319; S322	X	X	X
EQETINASPIQQGGHSVISAISLPLVDQDGTTK	P37275	RecName: Full=Zinc finger E-box-binding homeobox 1; AltName: Full=NIL-2-A zinc finger protein; AltName: Full=Negative regulator of IL2; AltName: Full=Transcription factor 8; Short=TCF-8; taxon_id:9606 Homo sapiens	440	472	S447	X	X
MQAGQISVQSSEPSSPEPGKVNIPAK	P37275	RecName: Full=Zinc finger E-box-binding homeobox 1; AltName: Full=NIL-2-A zinc finger protein; AltName: Full=Negative regulator of IL2; AltName: Full=Transcription factor 8; Short=TCF-8; taxon_id:9606 Homo sapiens	632	657	S646	X
GASQAGMTGYGMPR	P37802	RecName: Full=Transgelin-2; AltName: Full=Epididymis tissue protein Li 7e; AltName: Full=SM22-alpha homolog; taxon_id:9606 Homo sapiens	183	196	S185	X	X	X
TIVMGASFR	P37837	RecName: Full=Transaldolase; EC=2.2.1.2; taxon_id:9606 Homo sapiens	231	239	S237	X	X	X
KENNSPEHLKDEVSIIQSMGYR	P38398	RecName: Full=Breast cancer type 1 susceptibility protein; EC=6.3.2.-; AltName: Full=RING finger protein 53; taxon_id:9606 Homo sapiens	110	131	S114			X
ENNSPEHLKDEVSIIQSMGYR	P38398	RecName: Full=Breast cancer type 1 susceptibility protein; EC=6.3.2.-; AltName: Full=RING finger protein 53; taxon_id:9606 Homo sapiens	111	131	S114		X
SPSPFTHTHLAQGYR	P38398	RecName: Full=Breast cancer type 1 susceptibility protein; EC=6.3.2.-; AltName: Full=RING finger protein 53; taxon_id:9606 Homo sapiens	1189	1203	S1191		X
CELSSSVQTDINLPYLTMDSSGPK	P38646	RecName: Full=Stress-70 protein, mitochondrial; AltName: Full=75 kDa glucose-regulated protein; Short=GRP-75; AltName: Full=Heat shock 70 kDa protein 9; AltName: Full=Mortalin; Short=MOT; AltName: Full=Peptide-binding protein 74; Short=PBP74; Flags: Precursor; taxon_id:9606 Homo sapiens	317	340	S321	X
KLDYGQHVVAGTPGR	P38919	RecName: Full=Eukaryotic initiation factor 4A-III; Short=eIF-4A-III; Short=eIF4A-III; EC=3.6.4.13; AltName: Full=ATP-dependent RNA helicase DDX48; AltName: Full=ATP-dependent RNA helicase eIF4A-3; AltName: Full=DEAD box protein 48; AltName: Full=Eukaryotic initiation factor 4A-like NUK-34; AltName: Full=Eukaryotic translation initiation factor 4A isoform 3; AltName: Full=Nuclear matrix protein 26…	152	166	T163	X	X	X
LDYGQHVVAGTPGR	P38919	RecName: Full=Eukaryotic initiation factor 4A-III; Short=eIF-4A-III; Short=eIF4A-III; EC=3.6.4.13; AltName: Full=ATP-dependent RNA helicase DDX48; AltName: Full=ATP-dependent RNA helicase eIF4A-3; AltName: Full=DEAD box protein 48; AltName: Full=Eukaryotic initiation factor 4A-like NUK-34; AltName: Full=Eukaryotic translation initiation factor 4A isoform 3; AltName: Full=Nuclear matrix protein 26…	153	166	T163	X	X
NRTPSDVKELVLDNSR	P39687	RecName: Full=Acidic leucine-rich nuclear phosphoprotein 32 family member A; AltName: Full=Acidic nuclear phosphoprotein pp32; AltName: Full=Leucine-rich acidic nuclear protein; Short=LANP; AltName: Full=Mapmodulin; AltName: Full=Potent heat-stable protein phosphatase 2A inhibitor I1PP2A; AltName: Full=Putative HLA-DR-associated protein I; Short=PHAPI; taxon_id:9606 Homo sapiens	13	28	T15			X
HKSIEEIVR	P39748	RecName: Full=Flap endonuclease 1; Short=FEN-1; EC=3.1.-.-; AltName: Full=DNase IV; AltName: Full=Flap structure-specific endonuclease 1; AltName: Full=Maturation factor 1; Short=MF1; Short=hFEN-1; taxon_id:9606 Homo sapiens	253	261	S255			X
EWPSAESPYSQSSELSLTGASR	P39880	RecName: Full=Homeobox protein cut-like 1; AltName: Full=CCAAT displacement protein; Short=CDP; AltName: Full=Homeobox protein cux-1; taxon_id:9606 Homo sapiens	881	902	S887	X
HSSVSDSQPCEPPSVGTEYSQGASPQPQHQLK	P39880	RecName: Full=Homeobox protein cut-like 1; AltName: Full=CCAAT displacement protein; Short=CDP; AltName: Full=Homeobox protein cux-1; taxon_id:9606 Homo sapiens	1214	1245	S1220		X
AYQQKPYPSPK	P39880	RecName: Full=Homeobox protein cut-like 1; AltName: Full=CCAAT displacement protein; Short=CDP; AltName: Full=Homeobox protein cux-1; taxon_id:9606 Homo sapiens	1262	1272	S1270	X
RPSSLQSLFGLPEAAGAR	P39880	RecName: Full=Homeobox protein cut-like 1; AltName: Full=CCAAT displacement protein; Short=CDP; AltName: Full=Homeobox protein cux-1; taxon_id:9606 Homo sapiens	1452	1469	S1458	X
SHIAQWSPHTPPR	P40189	RecName: Full=Interleukin-6 receptor subunit beta; Short=IL-6 receptor subunit beta; Short=IL-6R subunit beta; Short=IL-6R-beta; Short=IL-6RB; AltName: Full=CDw130; AltName: Full=Interleukin-6 signal transducer; AltName: Full=Membrane glycoprotein 130; Short=gp130; AltName: Full=Oncostatin-M receptor subunit alpha; AltName: CD_antigen=CD130; Flags: Precursor; taxon_id:9606 Homo sapiens	661	673	S667	X	X	X
IPSETYSSSPSGAGSTLHDNVFTSTAR	P40200	RecName: Full=T-cell surface protein tactile; AltName: Full=Cell surface antigen CD96; AltName: Full=T cell-activated increased late expression protein; AltName: CD_antigen=CD96; Flags: Precursor; taxon_id:9606 Homo sapiens	461	487	S468; S469	X	X
YTCIQEPNESDLPYHEMETL	P40200	RecName: Full=T-cell surface protein tactile; AltName: Full=Cell surface antigen CD96; AltName: Full=T cell-activated increased late expression protein; AltName: CD_antigen=CD96; Flags: Precursor; taxon_id:9606 Homo sapiens	566	585	T584	X
SSPGQPEAGPEGAQERPSQAAPAVEAEGPGSSQAPR	P40222	RecName: Full=Alpha-taxilin; taxon_id:9606 Homo sapiens	18	53	S19	X
RPEGPGAQAPSSPR	P40222	RecName: Full=Alpha-taxilin; taxon_id:9606 Homo sapiens	504	517	S515		X	X
TLSSPTEPVKR	P40306	RecName: Full=Proteasome subunit beta type-10; EC=3.4.25.1; AltName: Full=Low molecular mass protein 10; AltName: Full=Macropain subunit MECl-1; AltName: Full=Multicatalytic endopeptidase complex subunit MECl-1; AltName: Full=Proteasome MECl-1; AltName: Full=Proteasome subunit beta-2i; Flags: Precursor; taxon_id:9606 Homo sapiens	227	237	S230	X		X
GGGSAAAAAAAAASGGGVSPDNSIEHSDYR	P40425	RecName: Full=Pre-B-cell leukemia transcription factor 2; AltName: Full=Homeobox protein PBX2; AltName: Full=Protein G17; taxon_id:9606 Homo sapiens	133	162	S151	X	X	X	X	X
HSMGPGGYGDNLGGGQMYSPR	P40425	RecName: Full=Pre-B-cell leukemia transcription factor 2; AltName: Full=Homeobox protein PBX2; AltName: Full=Protein G17; taxon_id:9606 Homo sapiens	377	397	S395	X	X
YCRPESQEHPEADPGSAAPYLK	P40763	RecName: Full=Signal transducer and activator of transcription 3; AltName: Full=Acute-phase response factor; taxon_id:9606 Homo sapiens	686	707	Y705	X	X
FICVTPTTCSNTIDLPMSPR	P40763	RecName: Full=Signal transducer and activator of transcription 3; AltName: Full=Acute-phase response factor; taxon_id:9606 Homo sapiens	710	729	S727	X	X	X	X	X
RCPTPEIQKK	P40818	RecName: Full=Ubiquitin carboxyl-terminal hydrolase 8; EC=3.4.19.12; AltName: Full=Deubiquitinating enzyme 8; AltName: Full=Ubiquitin isopeptidase Y; Short=hUBPy; AltName: Full=Ubiquitin thioesterase 8; AltName: Full=Ubiquitin-specific-processing protease 8; taxon_id:9606 Homo sapiens	574	583	T577			X
YYHSPTNTVHMYPPEMAPSSAPPSTPPTHK	P40818	RecName: Full=Ubiquitin carboxyl-terminal hydrolase 8; EC=3.4.19.12; AltName: Full=Deubiquitinating enzyme 8; AltName: Full=Ubiquitin isopeptidase Y; Short=hUBPy; AltName: Full=Ubiquitin thioesterase 8; AltName: Full=Ubiquitin-specific-processing protease 8; taxon_id:9606 Homo sapiens	668	697	T692	X
SYSSPDITQAIQEEEKR	P40818	RecName: Full=Ubiquitin carboxyl-terminal hydrolase 8; EC=3.4.19.12; AltName: Full=Deubiquitinating enzyme 8; AltName: Full=Ubiquitin isopeptidase Y; Short=hUBPy; AltName: Full=Ubiquitin thioesterase 8; AltName: Full=Ubiquitin-specific-processing protease 8; taxon_id:9606 Homo sapiens	716	732	S718	X	X	X
KLSSAMSAAK	P40925	RecName: Full=Malate dehydrogenase, cytoplasmic; EC=1.1.1.37; AltName: Full=Cytosolic malate dehydrogenase; AltName: Full=Diiodophenylpyruvate reductase; EC=1.1.1.96; taxon_id:9606 Homo sapiens	239	248	S241			X
QFTPCQLLADHANSPNKK	P40939	RecName: Full=Trifunctional enzyme subunit alpha, mitochondrial; AltName: Full=78 kDa gastrin-binding protein; AltName: Full=TP-alpha; Includes: RecName: Full=Long-chain enoyl-CoA hydratase; EC=4.2.1.17; Includes: RecName: Full=Long chain 3-hydroxyacyl-CoA dehydrogenase; EC=1.1.1.211; Flags: Precursor; taxon_id:9606 Homo sapiens	743	760	S756	X	X	X
QFTPCQLLADHANSPNK	P40939	RecName: Full=Trifunctional enzyme subunit alpha, mitochondrial; AltName: Full=78 kDa gastrin-binding protein; AltName: Full=TP-alpha; Includes: RecName: Full=Long-chain enoyl-CoA hydratase; EC=4.2.1.17; Includes: RecName: Full=Long chain 3-hydroxyacyl-CoA dehydrogenase; EC=1.1.1.211; Flags: Precursor; taxon_id:9606 Homo sapiens	743	759	S756		X
FIVLNSLNQNAKPEGPEQAELGRLSPR	P41182	RecName: Full=B-cell lymphoma 6 protein; Short=BCL-6; AltName: Full=B-cell lymphoma 5 protein; Short=BCL-5; AltName: Full=Protein LAZ-3; AltName: Full=Zinc finger and BTB domain-containing protein 27; AltName: Full=Zinc finger protein 51; taxon_id:9606 Homo sapiens	380	406	S404	X	X	X
RMSPKPELTEEQKQEIR	P41208	RecName: Full=Centrin-2; AltName: Full=Caltractin isoform 1; taxon_id:9606 Homo sapiens	18	34	S20	X		X
MSPKPELTEEQKQEIR	P41208	RecName: Full=Centrin-2; AltName: Full=Caltractin isoform 1; taxon_id:9606 Homo sapiens	19	34	S20			X
ISYTPPESPVPSYASSTPLHVPVPR	P41212	RecName: Full=Transcription factor ETV6; AltName: Full=ETS translocation variant 6; AltName: Full=ETS-related protein Tel1; Short=Tel; taxon_id:9606 Homo sapiens	15	39	Y17; T18; S22	X	X
SRSPITTNHRPSPDPEQRPLR	P41212	RecName: Full=Transcription factor ETV6; AltName: Full=ETS translocation variant 6; AltName: Full=ETS-related protein Tel1; Short=Tel; taxon_id:9606 Homo sapiens	182	202	S184		X
EDLAYMNHIMVSVSPPEEHAMPIGR	P41212	RecName: Full=Transcription factor ETV6; AltName: Full=ETS translocation variant 6; AltName: Full=ETS-related protein Tel1; Short=Tel; taxon_id:9606 Homo sapiens	310	334	S321; S323	X	X	X
QLYVLGSPAMQR	P41226	RecName: Full=Ubiquitin-like modifier-activating enzyme 7; Short=Ubiquitin-activating enzyme 7; AltName: Full=D8; AltName: Full=Ubiquitin-activating enzyme E1 homolog; taxon_id:9606 Homo sapiens	18	29	S24	X	X
HVVLGAIENKVESK	P41227	RecName: Full=N-alpha-acetyltransferase 10; EC=2.3.1.-; EC=2.3.1.88; AltName: Full=N-terminal acetyltransferase complex ARD1 subunit homolog A; AltName: Full=NatA catalytic subunit; taxon_id:9606 Homo sapiens	170	183	S182	X	X
GNSPPSSGEACR	P41227	RecName: Full=N-alpha-acetyltransferase 10; EC=2.3.1.-; EC=2.3.1.88; AltName: Full=N-terminal acetyltransferase complex ARD1 subunit homolog A; AltName: Full=NatA catalytic subunit; taxon_id:9606 Homo sapiens	184	195	S186		X
TFLESKEELSHSPEPCTK	P41229	RecName: Full=Lysine-specific demethylase 5C; EC=1.14.11.-; AltName: Full=Histone demethylase JARID1C; AltName: Full=Jumonji/ARID domain-containing protein 1C; AltName: Full=Protein SmcX; AltName: Full=Protein Xe169; taxon_id:9606 Homo sapiens	290	307	S301			X
NHSNAQFIESYVCR	P41229	RecName: Full=Lysine-specific demethylase 5C; EC=1.14.11.-; AltName: Full=Histone demethylase JARID1C; AltName: Full=Jumonji/ARID domain-containing protein 1C; AltName: Full=Protein SmcX; AltName: Full=Protein Xe169; taxon_id:9606 Homo sapiens	315	328	S317	X	X
EALASLPSSPGLLQSLLER	P41229	RecName: Full=Lysine-specific demethylase 5C; EC=1.14.11.-; AltName: Full=Histone demethylase JARID1C; AltName: Full=Jumonji/ARID domain-containing protein 1C; AltName: Full=Protein SmcX; AltName: Full=Protein Xe169; taxon_id:9606 Homo sapiens	889	907	S893		X
IDEPSTPYHSMMGDDEDACSDTEATEAMAPDILAR	P41236	RecName: Full=Protein phosphatase inhibitor 2; Short=IPP-2; taxon_id:9606 Homo sapiens	68	102	T89	X	X		X
KDSLPVCPVDASGCFTTEVTDFAGQYVK	P41252	RecName: Full=Isoleucine--tRNA ligase, cytoplasmic; EC=6.1.1.5; AltName: Full=Isoleucyl-tRNA synthetase; Short=IRS; Short=IleRS; taxon_id:9606 Homo sapiens	344	371	S346	X
APLKPYPVSPSDK	P41252	RecName: Full=Isoleucine--tRNA ligase, cytoplasmic; EC=6.1.1.5; AltName: Full=Isoleucyl-tRNA synthetase; Short=IRS; Short=IleRS; taxon_id:9606 Homo sapiens	1039	1051	S1047	X	X	X
APLKPYPVSPSDKVLIQEK	P41252	RecName: Full=Isoleucine--tRNA ligase, cytoplasmic; EC=6.1.1.5; AltName: Full=Isoleucyl-tRNA synthetase; Short=IRS; Short=IleRS; taxon_id:9606 Homo sapiens	1039	1057	S1047			X
NIGSDFIPR	P41279	RecName: Full=Mitogen-activated protein kinase kinase kinase 8; EC=2.7.11.25; AltName: Full=Cancer Osaka thyroid oncogene; AltName: Full=Proto-oncogene c-Cot; AltName: Full=Serine/threonine-protein kinase cot; AltName: Full=Tumor progression locus 2; Short=TPL-2; taxon_id:9606 Homo sapiens	138	146	S141			X
GLGGLQPAQSPPLSPEDSLGAVGPASLEQR	P41440	RecName: Full=Folate transporter 1; Short=FOLT; AltName: Full=Intestinal folate carrier 1; Short=IFC-1; AltName: Full=Placental folate transporter; AltName: Full=Reduced folate carrier protein; Short=RFC; AltName: Full=Solute carrier family 19 member 1; taxon_id:9606 Homo sapiens	490	519	S515	X	X
EGLRPGDTTSTFCGTPNYIAPEILR	P41743	RecName: Full=Protein kinase C iota type; EC=2.7.11.13; AltName: Full=Atypical protein kinase C-lambda/iota; Short=PRKC-lambda/iota; Short=aPKC-lambda/iota; AltName: Full=nPKC-iota; taxon_id:9606 Homo sapiens	402	426	T412	X	X	X
AASPVLLSSNSQK	P41970	RecName: Full=ETS domain-containing protein Elk-3; AltName: Full=ETS-related protein ERP; AltName: Full=ETS-related protein NET; AltName: Full=Serum response factor accessory protein 2; Short=SAP-2; Short=SRF accessory protein 2; taxon_id:9606 Homo sapiens	394	406	S396			X
SSSSSSQPEHSAMLVSTAASPSLIK	P42166	RecName: Full=Lamina-associated polypeptide 2, isoform alpha; AltName: Full=Thymopoietin isoform alpha; Short=TP alpha; AltName: Full=Thymopoietin-related peptide isoform alpha; Short=TPRP isoform alpha; Contains: RecName: Full=Thymopoietin; Short=TP; AltName: Full=Splenin; Contains: RecName: Full=Thymopentin; AltName: Full=TP5; taxon_id:9606 Homo sapiens	291	315	S293; S310	X	X
SHISDQSPLSSK	P42166	RecName: Full=Lamina-associated polypeptide 2, isoform alpha; AltName: Full=Thymopoietin isoform alpha; Short=TP alpha; AltName: Full=Thymopoietin-related peptide isoform alpha; Short=TPRP isoform alpha; Contains: RecName: Full=Thymopoietin; Short=TP; AltName: Full=Splenin; Contains: RecName: Full=Thymopentin; AltName: Full=TP5; taxon_id:9606 Homo sapiens	345	356	S355	X	X
SVEERDSGSFVAFQNIPGSELMSSFAK	P42166	RecName: Full=Lamina-associated polypeptide 2, isoform alpha; AltName: Full=Thymopoietin isoform alpha; Short=TP alpha; AltName: Full=Thymopoietin-related peptide isoform alpha; Short=TPRP isoform alpha; Contains: RecName: Full=Thymopoietin; Short=TP; AltName: Full=Splenin; Contains: RecName: Full=Thymopentin; AltName: Full=TP5; taxon_id:9606 Homo sapiens	436	462	S442	X
DSGSFVAFQNIPGSELMSSFAK	P42166	RecName: Full=Lamina-associated polypeptide 2, isoform alpha; AltName: Full=Thymopoietin isoform alpha; Short=TP alpha; AltName: Full=Thymopoietin-related peptide isoform alpha; Short=TPRP isoform alpha; Contains: RecName: Full=Thymopoietin; Short=TP; AltName: Full=Splenin; Contains: RecName: Full=Thymopentin; AltName: Full=TP5; taxon_id:9606 Homo sapiens	441	462	S444	X
AKTPVTLK	P42167	RecName: Full=Lamina-associated polypeptide 2, isoforms beta/gamma; AltName: Full=Thymopoietin, isoforms beta/gamma; Short=TP beta/gamma; AltName: Full=Thymopoietin-related peptide isoforms beta/gamma; Short=TPRP isoforms beta/gamma; Contains: RecName: Full=Thymopoietin; Short=TP; AltName: Full=Splenin; Contains: RecName: Full=Thymopentin; AltName: Full=TP5; taxon_id:9606 Homo sapiens	206	213	T208			X
RVEHNQSYSQAGITETEWTSGSSK	P42167	RecName: Full=Lamina-associated polypeptide 2, isoforms beta/gamma; AltName: Full=Thymopoietin, isoforms beta/gamma; Short=TP beta/gamma; AltName: Full=Thymopoietin-related peptide isoforms beta/gamma; Short=TPRP isoforms beta/gamma; Contains: RecName: Full=Thymopoietin; Short=TP; AltName: Full=Splenin; Contains: RecName: Full=Thymopentin; AltName: Full=TP5; taxon_id:9606 Homo sapiens	216	239	S224	X
VEHNQSYSQAGITETEWTSGSSK	P42167	RecName: Full=Lamina-associated polypeptide 2, isoforms beta/gamma; AltName: Full=Thymopoietin, isoforms beta/gamma; Short=TP beta/gamma; AltName: Full=Thymopoietin-related peptide isoforms beta/gamma; Short=TPRP isoforms beta/gamma; Contains: RecName: Full=Thymopoietin; Short=TP; AltName: Full=Splenin; Contains: RecName: Full=Thymopentin; AltName: Full=TP5; taxon_id:9606 Homo sapiens	217	239	S224	X
GGPLQALTRESTR	P42167	RecName: Full=Lamina-associated polypeptide 2, isoforms beta/gamma; AltName: Full=Thymopoietin, isoforms beta/gamma; Short=TP beta/gamma; AltName: Full=Thymopoietin-related peptide isoforms beta/gamma; Short=TPRP isoforms beta/gamma; Contains: RecName: Full=Thymopoietin; Short=TP; AltName: Full=Splenin; Contains: RecName: Full=Thymopentin; AltName: Full=TP5; taxon_id:9606 Homo sapiens	240	252	S250			X
HASPILPITEFSDIPR	P42167	RecName: Full=Lamina-associated polypeptide 2, isoforms beta/gamma; AltName: Full=Thymopoietin, isoforms beta/gamma; Short=TP beta/gamma; AltName: Full=Thymopoietin-related peptide isoforms beta/gamma; Short=TPRP isoforms beta/gamma; Contains: RecName: Full=Thymopoietin; Short=TP; AltName: Full=Splenin; Contains: RecName: Full=Thymopentin; AltName: Full=TP5; taxon_id:9606 Homo sapiens	304	319	S306	X	X	X	X
EMFPYEASTPTGISASCR	P42167	RecName: Full=Lamina-associated polypeptide 2, isoforms beta/gamma; AltName: Full=Thymopoietin, isoforms beta/gamma; Short=TP beta/gamma; AltName: Full=Thymopoietin-related peptide isoforms beta/gamma; Short=TPRP isoforms beta/gamma; Contains: RecName: Full=Thymopoietin; Short=TP; AltName: Full=Splenin; Contains: RecName: Full=Thymopentin; AltName: Full=TP5; taxon_id:9606 Homo sapiens	347	364	T355; S362	X	X	X
GTGYIKTELISVSEVHPSR	P42224	RecName: Full=Signal transducer and activator of transcription 1-alpha/beta; AltName: Full=Transcription factor ISGF-3 components p91/p84; taxon_id:9606 Homo sapiens	698	716	T704			X
LQTTDNLLPMSPEEFDEVSR	P42224	RecName: Full=Signal transducer and activator of transcription 1-alpha/beta; AltName: Full=Transcription factor ISGF-3 components p91/p84; taxon_id:9606 Homo sapiens	717	736	S727	X	X	X
SRSVMTGEQMAAFHPSSTPNPLERPIK	P42331	RecName: Full=Rho GTPase-activating protein 25; AltName: Full=Rho-type GTPase-activating protein 25; taxon_id:9606 Homo sapiens	23	49	S25			X
SKDIPLSPPAQK	P42331	RecName: Full=Rho GTPase-activating protein 25; AltName: Full=Rho-type GTPase-activating protein 25; taxon_id:9606 Homo sapiens	356	367	S362			X
SSVGWDATEDLR	P42331	RecName: Full=Rho GTPase-activating protein 25; AltName: Full=Rho-type GTPase-activating protein 25; taxon_id:9606 Homo sapiens	378	389	S379			X
TSTYDNVPSLPGSPGEEASALSSQACDSK	P42331	RecName: Full=Rho GTPase-activating protein 25; AltName: Full=Rho-type GTPase-activating protein 25; taxon_id:9606 Homo sapiens	499	527	S507		X
HASGANITNATTAATTAATATTTASTEGSNSESEAESTENSPTPSPLQK	P42345	RecName: Full=Serine/threonine-protein kinase mTOR; EC=2.7.11.1; AltName: Full=FK506-binding protein 12-rapamycin complex-associated protein 1; AltName: Full=FKBP12-rapamycin complex-associated protein; AltName: Full=Mammalian target of rapamycin; Short=mTOR; AltName: Full=Mechanistic target of rapamycin; AltName: Full=Rapamycin and FKBP12 target 1; AltName: Full=Rapamycin target protein 1; taxon…	1819	1867	S1821; T1826	X	X
TRTDSYSAGQSVEILDGVELGEPAHK	P42345	RecName: Full=Serine/threonine-protein kinase mTOR; EC=2.7.11.1; AltName: Full=FK506-binding protein 12-rapamycin complex-associated protein 1; AltName: Full=FKBP12-rapamycin complex-associated protein; AltName: Full=Mammalian target of rapamycin; Short=mTOR; AltName: Full=Mechanistic target of rapamycin; AltName: Full=Rapamycin and FKBP12 target 1; AltName: Full=Rapamycin target protein 1; taxon…	2444	2469	S2450	X	X	X
TGTTVPESIHSFIGDGLVKPEALNK	P42345	RecName: Full=Serine/threonine-protein kinase mTOR; EC=2.7.11.1; AltName: Full=FK506-binding protein 12-rapamycin complex-associated protein 1; AltName: Full=FKBP12-rapamycin complex-associated protein; AltName: Full=Mammalian target of rapamycin; Short=mTOR; AltName: Full=Mechanistic target of rapamycin; AltName: Full=Rapamycin and FKBP12 target 1; AltName: Full=Rapamycin target protein 1; taxon…	2471	2495	S2481	X	X
RRSFNDFR	P42356	RecName: Full=Phosphatidylinositol 4-kinase alpha; Short=PI4-kinase alpha; Short=PI4K-alpha; Short=PtdIns-4-kinase alpha; EC=2.7.1.67; taxon_id:9606 Homo sapiens	170	177	S172			X
SILPSNLLTVCQEGTLKR	P42356	RecName: Full=Phosphatidylinositol 4-kinase alpha; Short=PI4-kinase alpha; Short=PI4K-alpha; Short=PtdIns-4-kinase alpha; EC=2.7.1.67; taxon_id:9606 Homo sapiens	178	195	T192			X
SILPSNLLTVCQEGTLKRK	P42356	RecName: Full=Phosphatidylinositol 4-kinase alpha; Short=PI4-kinase alpha; Short=PI4K-alpha; Short=PtdIns-4-kinase alpha; EC=2.7.1.67; taxon_id:9606 Homo sapiens	178	196	T192			X
YLTASQLVPPDNQDTR	P42356	RecName: Full=Phosphatidylinositol 4-kinase alpha; Short=PI4-kinase alpha; Short=PI4K-alpha; Short=PtdIns-4-kinase alpha; EC=2.7.1.67; taxon_id:9606 Homo sapiens	1362	1377	S1366	X
FHDTSSPLLISGTSAAELPWAVKPEDK	P42566	RecName: Full=Epidermal growth factor receptor substrate 15; Short=Protein Eps15; AltName: Full=Protein AF-1p; taxon_id:9606 Homo sapiens	103	129	S108	X	X
NIIGSSPVADFSAIK	P42566	RecName: Full=Epidermal growth factor receptor substrate 15; Short=Protein Eps15; AltName: Full=Protein AF-1p; taxon_id:9606 Homo sapiens	319	333	S324	X
AQLEPLQQHLQDSQQEISSMQMK	P42566	RecName: Full=Epidermal growth factor receptor substrate 15; Short=Protein Eps15; AltName: Full=Protein AF-1p; taxon_id:9606 Homo sapiens	473	495	S485		X
IGTPTRPCPLPPGKR	P42566	RecName: Full=Epidermal growth factor receptor substrate 15; Short=Protein Eps15; AltName: Full=Protein AF-1p; taxon_id:9606 Homo sapiens	775	789	T777	X	X	X
IGTPTRPCPLPPGK	P42566	RecName: Full=Epidermal growth factor receptor substrate 15; Short=Protein Eps15; AltName: Full=Protein AF-1p; taxon_id:9606 Homo sapiens	775	788	T777	X	X	X
SINKLDSPDPFKLNDPFQPFPGNDSPK	P42566	RecName: Full=Epidermal growth factor receptor substrate 15; Short=Protein Eps15; AltName: Full=Protein AF-1p; taxon_id:9606 Homo sapiens	790	816	S796			X
LDSPDPFKLNDPFQPFPGNDSPK	P42566	RecName: Full=Epidermal growth factor receptor substrate 15; Short=Protein Eps15; AltName: Full=Protein AF-1p; taxon_id:9606 Homo sapiens	794	816	S796	X
LNDPFQPFPGNDSPKEKDPEIFCDPFTSATTTTNK	P42566	RecName: Full=Epidermal growth factor receptor substrate 15; Short=Protein Eps15; AltName: Full=Protein AF-1p; taxon_id:9606 Homo sapiens	802	836	S814	X	X
LNDPFQPFPGNDSPKEK	P42566	RecName: Full=Epidermal growth factor receptor substrate 15; Short=Protein Eps15; AltName: Full=Protein AF-1p; taxon_id:9606 Homo sapiens	802	818	S814	X
LNDPFQPFPGNDSPK	P42566	RecName: Full=Epidermal growth factor receptor substrate 15; Short=Protein Eps15; AltName: Full=Protein AF-1p; taxon_id:9606 Homo sapiens	802	816	S814	X	X		X	X
IIHGSESMDSGISLDNSYK	P42574	RecName: Full=Caspase-3; Short=CASP-3; EC=3.4.22.56; AltName: Full=Apopain; AltName: Full=Cysteine protease CPP32; Short=CPP-32; AltName: Full=Protein Yama; AltName: Full=SREBP cleavage activity 1; Short=SCA-1; Contains: RecName: Full=Caspase-3 subunit p17; Contains: RecName: Full=Caspase-3 subunit p12; Flags: Precursor; taxon_id:9606 Homo sapiens	20	38	S26	X	X
DLLHPSPEEEK	P42677	RecName: Full=40S ribosomal protein S27; AltName: Full=Metallopan-stimulin 1; Short=MPS-1; taxon_id:9606 Homo sapiens	6	16	S11	X
DLLHPSPEEEKRK	P42677	RecName: Full=40S ribosomal protein S27; AltName: Full=Metallopan-stimulin 1; Short=MPS-1; taxon_id:9606 Homo sapiens	6	18	S11			X
LVQSPNSYFMDVK	P42677	RecName: Full=40S ribosomal protein S27; AltName: Full=Metallopan-stimulin 1; Short=MPS-1; taxon_id:9606 Homo sapiens	24	36	S27	X	X
TGGSSPEALHRPYGCDVEPQALNEAIR	P42684	RecName: Full=Abelson tyrosine-protein kinase 2; EC=2.7.10.2; AltName: Full=Abelson murine leukemia viral oncogene homolog 2; AltName: Full=Abelson-related gene protein; AltName: Full=Tyrosine-protein kinase ARG; taxon_id:9606 Homo sapiens	68	94	S72	X	X
AYTPPPPLGPHPNLGK	P42694	RecName: Full=Probable helicase with zinc finger domain; EC=3.6.4.-; AltName: Full=Down-regulated in human cancers protein; taxon_id:9606 Homo sapiens	1161	1176	T1163	X	X	X
GSPIPYGLGHHPPVTIGQPQNQHQEK	P42694	RecName: Full=Probable helicase with zinc finger domain; EC=3.6.4.-; AltName: Full=Down-regulated in human cancers protein; taxon_id:9606 Homo sapiens	1246	1271	S1247	X	X
QVDLESNPQNRSPESRPSVVYPSTK	P42694	RecName: Full=Probable helicase with zinc finger domain; EC=3.6.4.-; AltName: Full=Down-regulated in human cancers protein; taxon_id:9606 Homo sapiens	1306	1330	S1317	X	X
QVQSRSPPAVPSPPSSTDHSSHFSNFNDNSR	P42694	RecName: Full=Probable helicase with zinc finger domain; EC=3.6.4.-; AltName: Full=Down-regulated in human cancers protein; taxon_id:9606 Homo sapiens	1609	1639	S1614; S1620			X
SPPAVPSPPSSTDHSSHFSNFNDNSR	P42694	RecName: Full=Probable helicase with zinc finger domain; EC=3.6.4.-; AltName: Full=Down-regulated in human cancers protein; taxon_id:9606 Homo sapiens	1614	1639	S1614; S1620	X	X	X
TVSSSSLPSLEEYEPR	P42694	RecName: Full=Probable helicase with zinc finger domain; EC=3.6.4.-; AltName: Full=Down-regulated in human cancers protein; taxon_id:9606 Homo sapiens	1736	1751	S1738; S1739	X	X
RISSSSVQPCSEEVSTPQDSLAQCK	P42694	RecName: Full=Probable helicase with zinc finger domain; EC=3.6.4.-; AltName: Full=Down-regulated in human cancers protein; taxon_id:9606 Homo sapiens	1761	1785	S1763; S1766	X	X	X
SLGVLPFTLNSGSPEK	P42695	RecName: Full=Condensin-2 complex subunit D3; AltName: Full=Non-SMC condensin II complex subunit D3; Short=hCAP-D3; taxon_id:9606 Homo sapiens	1372	1387	S1384	X	X	X	X	X
LIYDFIEDQGGLEAVR	P42768	RecName: Full=Wiskott-Aldrich syndrome protein; Short=WASp; taxon_id:9606 Homo sapiens	289	304	Y291	X
SGPLPPVPLGIAPPPPTPR	P42768	RecName: Full=Wiskott-Aldrich syndrome protein; Short=WASp; taxon_id:9606 Homo sapiens	339	357	S339	X
SGSIVELIAGGGSSCSPVLSR	P42858	RecName: Full=Huntingtin; AltName: Full=Huntington disease protein; Short=HD protein; taxon_id:9606 Homo sapiens	417	437	S419; S432	X	X	X	X	X
AALPSLTNPPSLSPIR	P42858	RecName: Full=Huntingtin; AltName: Full=Huntington disease protein; Short=HD protein; taxon_id:9606 Homo sapiens	1167	1182	S1179		X
VEAIPNCKSEEETSPLVTHQNPAGPVASAPELESK	P43007	RecName: Full=Neutral amino acid transporter A; AltName: Full=Alanine/serine/cysteine/threonine transporter 1; Short=ASCT-1; AltName: Full=SATT; AltName: Full=Solute carrier family 1 member 4; taxon_id:9606 Homo sapiens	494	528	S507	X
SEEETSPLVTHQNPAGPVASAPELESK	P43007	RecName: Full=Neutral amino acid transporter A; AltName: Full=Alanine/serine/cysteine/threonine transporter 1; Short=ASCT-1; AltName: Full=SATT; AltName: Full=Solute carrier family 1 member 4; taxon_id:9606 Homo sapiens	502	528	S507	X	X	X
RDSFDDRGPSLNPVLDYDHGSR	P43243	RecName: Full=Matrin-3; taxon_id:9606 Homo sapiens	186	207	S188; S195	X	X	X
GPSLNPVLDYDHGSR	P43243	RecName: Full=Matrin-3; taxon_id:9606 Homo sapiens	193	207	S206	X	X
VEMGTSSQNDVDMSWIPQETLNQINKASPR	P43307	RecName: Full=Translocon-associated protein subunit alpha; Short=TRAP-alpha; AltName: Full=Signal sequence receptor subunit alpha; Short=SSR-alpha; Flags: Precursor; taxon_id:9606 Homo sapiens	241	270	S268	X	X	X
ENPVGTFHCSMSPGNLEK	P43378	RecName: Full=Tyrosine-protein phosphatase non-receptor type 9; EC=3.1.3.48; AltName: Full=Protein-tyrosine phosphatase MEG2; Short=PTPase MEG2; taxon_id:9606 Homo sapiens	313	330	S324		X
FASENDLPEWK	P43487	RecName: Full=Ran-specific GTPase-activating protein; AltName: Full=Ran-binding protein 1; Short=RanBP1; taxon_id:9606 Homo sapiens	58	68	S60			X
SYSFDEIRK	P43490	RecName: Full=Nicotinamide phosphoribosyltransferase; Short=NAmPRTase; Short=Nampt; EC=2.4.2.12; AltName: Full=Pre-B-cell colony-enhancing factor 1; Short=Pre-B cell-enhancing factor; AltName: Full=Visfatin; taxon_id:9606 Homo sapiens	470	478	S472			X
LTFDTTFSPNTGKK	P45880	RecName: Full=Voltage-dependent anion-selective channel protein 2; Short=VDAC-2; Short=hVDAC2; AltName: Full=Outer mitochondrial membrane protein porin 2; taxon_id:9606 Homo sapiens	108	121	S115	X	X	X
LTFDTTFSPNTGK	P45880	RecName: Full=Voltage-dependent anion-selective channel protein 2; Short=VDAC-2; Short=hVDAC2; AltName: Full=Outer mitochondrial membrane protein porin 2; taxon_id:9606 Homo sapiens	108	120	S115		X	X
ILDQMPATPSSPMYVD	P45985	RecName: Full=Dual specificity mitogen-activated protein kinase kinase 4; Short=MAP kinase kinase 4; Short=MAPKK 4; EC=2.7.12.2; AltName: Full=JNK-activating kinase 1; AltName: Full=MAPK/ERK kinase 4; Short=MEK 4; AltName: Full=SAPK/ERK kinase 1; Short=SEK1; AltName: Full=Stress-activated protein kinase kinase 1; Short=SAPK kinase 1; Short=SAPKK-1; Short=SAPKK1; AltName: Full=c-Jun N-terminal kin…	384	399	S394	X
SGGSGHAVAEPASPEQELDQNKGK	P46013	RecName: Full=Antigen KI-67; taxon_id:9606 Homo sapiens	296	319	S308			X
TPVQYSQQQNSPQK	P46013	RecName: Full=Antigen KI-67; taxon_id:9606 Homo sapiens	347	360	S357	X		X
SLVMHTPPVLK	P46013	RecName: Full=Antigen KI-67; taxon_id:9606 Homo sapiens	538	548	T543	X
AQSLVISPPAPSPR	P46013	RecName: Full=Antigen KI-67; taxon_id:9606 Homo sapiens	573	586	S584	X	X	X		X
KPVGEVHSQFSTGHANSPCTIIIGK	P46013	RecName: Full=Antigen KI-67; taxon_id:9606 Homo sapiens	697	721	S713	X
EDLSGIAEMFKTPVK	P46013	RecName: Full=Antigen KI-67; taxon_id:9606 Homo sapiens	750	764	T761	X	X
LDLAGTLPGSKR	P46013	RecName: Full=Antigen KI-67; taxon_id:9606 Homo sapiens	1198	1209	S1207	X
ELFQTPGHTEELVAAGK	P46013	RecName: Full=Antigen KI-67; taxon_id:9606 Homo sapiens	1229	1245	T1233	X
LDLTENLTGSKR	P46013	RecName: Full=Antigen KI-67; taxon_id:9606 Homo sapiens	1320	1331	T1327			X
RRPQTPKEEAQALEDLTGFK	P46013	RecName: Full=Antigen KI-67; taxon_id:9606 Homo sapiens	1331	1350	T1335			X
RPQTPKEEAQALEDLTGFK	P46013	RecName: Full=Antigen KI-67; taxon_id:9606 Homo sapiens	1332	1350	T1335	X		X
SEVPEDLAGFIELFQTPSHTK	P46013	RecName: Full=Antigen KI-67; taxon_id:9606 Homo sapiens	1704	1724	T1719	X	X
LDQPGNLPGSNRR	P46013	RecName: Full=Antigen KI-67; taxon_id:9606 Homo sapiens	1806	1818	S1815	X
LDLLGNLPGSKR	P46013	RecName: Full=Antigen KI-67; taxon_id:9606 Homo sapiens	1928	1939	S1937	X	X
IACRSPQPDPVGTPTIFKPQSK	P46013	RecName: Full=Antigen KI-67; taxon_id:9606 Homo sapiens	2219	2240	S2223	X	X
SPQPDPVGTPTIFKPQSK	P46013	RecName: Full=Antigen KI-67; taxon_id:9606 Homo sapiens	2223	2240	S2223	X	X
NINTFVETPVQK	P46013	RecName: Full=Antigen KI-67; taxon_id:9606 Homo sapiens	2399	2410	T2406	X
ELFQTPGHTEESMTDDKITEVSCKSPQPESFK	P46013	RecName: Full=Antigen KI-67; taxon_id:9606 Homo sapiens	2442	2473	S2466	X
AFKESPKQILDPAASVTGSR	P46013	RecName: Full=Antigen KI-67; taxon_id:9606 Homo sapiens	2524	2543	S2528			X
SLNLVDSPQPLLEK	P46019	RecName: Full=Phosphorylase b kinase regulatory subunit alpha, liver isoform; Short=Phosphorylase kinase alpha L subunit; taxon_id:9606 Homo sapiens	729	742	S729	X
SVRPIHSSTSSPTISIHEVGHTGVTK	P46019	RecName: Full=Phosphorylase b kinase regulatory subunit alpha, liver isoform; Short=Phosphorylase kinase alpha L subunit; taxon_id:9606 Homo sapiens	969	994	T977; S979	X	X
RFSADEQFFSVGQAASSSAHSSK	P46019	RecName: Full=Phosphorylase b kinase regulatory subunit alpha, liver isoform; Short=Phosphorylase kinase alpha L subunit; taxon_id:9606 Homo sapiens	1013	1035	S1015	X	X
SSTPSSPTGTSSSDSGGHHIGWGER	P46019	RecName: Full=Phosphorylase b kinase regulatory subunit alpha, liver isoform; Short=Phosphorylase kinase alpha L subunit; taxon_id:9606 Homo sapiens	1039	1063	S1039; S1044	X	X	X
LFQASRPSFNLLDSPHPR	P46020	RecName: Full=Phosphorylase b kinase regulatory subunit alpha, skeletal muscle isoform; Short=Phosphorylase kinase alpha M subunit; taxon_id:9606 Homo sapiens	722	739	S729	X
EFGVERSVRPTDSNVSPAISIHEIGAVGATK	P46020	RecName: Full=Phosphorylase b kinase regulatory subunit alpha, skeletal muscle isoform; Short=Phosphorylase kinase alpha M subunit; taxon_id:9606 Homo sapiens	966	996	S985			X
SVRPTDSNVSPAISIHEIGAVGATK	P46020	RecName: Full=Phosphorylase b kinase regulatory subunit alpha, skeletal muscle isoform; Short=Phosphorylase kinase alpha M subunit; taxon_id:9606 Homo sapiens	972	996	S972; S985	X	X	X
TQVAGGQLSFK	P46060	RecName: Full=Ran GTPase-activating protein 1; Short=RanGAP1; taxon_id:9606 Homo sapiens	16	26	S24			X
ILDPNTGEPAPVLSSPPPADVSTFLAFPSPEK	P46060	RecName: Full=Ran GTPase-activating protein 1; Short=RanGAP1; taxon_id:9606 Homo sapiens	414	445	S428; T436; S442	X	X	X
QFPNASLIGLTATATNHVLTDAQK	P46063	RecName: Full=ATP-dependent DNA helicase Q1; EC=3.6.4.12; AltName: Full=DNA helicase, RecQ-like type 1; Short=RecQ1; AltName: Full=DNA-dependent ATPase Q1; AltName: Full=RecQ protein-like 1; taxon_id:9606 Homo sapiens	244	267	S249		X
FVIHHSMSK	P46063	RecName: Full=ATP-dependent DNA helicase Q1; EC=3.6.4.12; AltName: Full=DNA helicase, RecQ-like type 1; Short=RecQ1; AltName: Full=DNA-dependent ATPase Q1; AltName: Full=RecQ protein-like 1; taxon_id:9606 Homo sapiens	385	393	S392			X
STQNSFRAESSQTCHSEQGDKK	P46063	RecName: Full=ATP-dependent DNA helicase Q1; EC=3.6.4.12; AltName: Full=DNA helicase, RecQ-like type 1; Short=RecQ1; AltName: Full=DNA-dependent ATPase Q1; AltName: Full=RecQ protein-like 1; taxon_id:9606 Homo sapiens	593	614	S597			X
GPQPPTVSPIR	P46087	RecName: Full=Putative ribosomal RNA methyltransferase NOP2; EC=2.1.1.-; AltName: Full=Nucleolar protein 1; AltName: Full=Nucleolar protein 2 homolog; AltName: Full=Proliferating-cell nucleolar antigen p120; AltName: Full=Proliferation-associated nucleolar protein p120; taxon_id:9606 Homo sapiens	779	789	S786			X
KLDDSCSGSVTYSYSALIVPK	P46100	RecName: Full=Transcriptional regulator ATRX; EC=3.6.4.12; AltName: Full=ATP-dependent helicase ATRX; AltName: Full=X-linked helicase II; AltName: Full=X-linked nuclear protein; Short=XNP; AltName: Full=Znf-HX; taxon_id:9606 Homo sapiens	330	350	S334	X
LTPVSLSNSPIK	P46100	RecName: Full=Transcriptional regulator ATRX; EC=3.6.4.12; AltName: Full=ATP-dependent helicase ATRX; AltName: Full=X-linked helicase II; AltName: Full=X-linked nuclear protein; Short=XNP; AltName: Full=Znf-HX; taxon_id:9606 Homo sapiens	590	601	S598	X	X
LTPVSLSNSPIKGADCQEVPQDK	P46100	RecName: Full=Transcriptional regulator ATRX; EC=3.6.4.12; AltName: Full=ATP-dependent helicase ATRX; AltName: Full=X-linked helicase II; AltName: Full=X-linked nuclear protein; Short=XNP; AltName: Full=Znf-HX; taxon_id:9606 Homo sapiens	590	612	S598		X
LTPVSLSNSPIKGADCQEVPQDKDGYK	P46100	RecName: Full=Transcriptional regulator ATRX; EC=3.6.4.12; AltName: Full=ATP-dependent helicase ATRX; AltName: Full=X-linked helicase II; AltName: Full=X-linked nuclear protein; Short=XNP; AltName: Full=Znf-HX; taxon_id:9606 Homo sapiens	590	616	S594	X
[truncated: 5,424 more rows]

## Sheet: IMAC A Orig PD (inverted label)
	Search ID	Processing Node No	Sequence	Unique Sequence ID	PSM Ambiguity	Protein Descriptions	# Proteins	# Protein Groups	Protein Group Accessions	Modifications	Activation Type	ΔScore	ΔCn	Rank	Search Engine Rank	QuanResultID	# Missing Channels	# Single-Peak Channels	Precursor Area	Quan Channel	Quan Info	Quan Usage	Medium/Light	Light	Medium	phosphoRS Isoform Probability	phosphoRS Site Probabilities	q-Value	phosphoRS Binomial Peptide Score	PEP	Peptides Matched	Decoy Peptides Matched	Identity High	Identity Middle	IonScore	Exp Value	Homology Threshold	# Missed Cleavages	Isolation Interference [%]	Ion Inject Time [ms]	Intensity	Charge	m/z [Da]	MH+ [Da]	ΔM [ppm]	RT [min]	First Scan	Last Scan	MS Order
[truncated: 34,987 more rows]
[truncated: 5 more columns]

[truncated: 9 more sheets: IMAC A Final (inverted label), IMAC B Orig PD, IMAC B Final, IMAC C Orig PD, IMAC C Final, TiO A Orig PD, TiO A Final, TiO B Orig PD, TiO B Final]
