# Supplementary material for: Integrative Phosphoproteomics Links IL-23R Signaling with Metabolic Adaptation in Lymphocytes
Source: Sci Rep. 2016 Apr 15;6:24491. doi: 10.1038/srep24491 (PMC4832251; doi:10.1038/srep24491)
Supplement: Supplementary Table S2 [file srep24491-s3.xls]

## Sheet: TableS2_final.csv
									Normalized abundance														Raw abundance														Spectral counts
									Ctrl		IL23 5min		IL23 15min		IL23 30min		IL2 5min		IL2 15min		IL2 30min		Ctrl		IL23 5min		IL23 15min		IL23 30min		IL2 5min		IL2 15min		IL2 30min		Ctrl		IL23 5min		IL23 15min		IL23 30min		IL2 5min		IL2 15min		IL2 30min
Accession	Peptide count	Peptides used for quantitation	Confidence score	Anova (p)	Max fold change	Highest mean condition	Lowest mean condition	Description	QE0257_CorinneL_140724_1a_140730001146	QE0257_CorinneL_140724_1b_140730032029	QE0257_CorinneL_140724_2a_140730072403	QE0257_CorinneL_140724_2b_140730103300	QE0257_CorinneL_140724_3a_140730143658	QE0257_CorinneL_140724_3b_140730174612	QE0257_CorinneL_140724_4a_140730214927	QE0257_CorinneL_140724_4b_140731005758	QE0257_CorinneL_140724_5a_140731050108	QE0257_CorinneL_140724_5b_140731080943	QE0257_CorinneL_140724_6a_140731121311	QE0257_CorinneL_140724_6b_140731152205	QE0257_CorinneL_140724_7a_140731192525	QE0257_CorinneL_140724_7b_140731223406	QE0257_CorinneL_140724_1a_140730001146	QE0257_CorinneL_140724_1b_140730032029	QE0257_CorinneL_140724_2a_140730072403	QE0257_CorinneL_140724_2b_140730103300	QE0257_CorinneL_140724_3a_140730143658	QE0257_CorinneL_140724_3b_140730174612	QE0257_CorinneL_140724_4a_140730214927	QE0257_CorinneL_140724_4b_140731005758	QE0257_CorinneL_140724_5a_140731050108	QE0257_CorinneL_140724_5b_140731080943	QE0257_CorinneL_140724_6a_140731121311	QE0257_CorinneL_140724_6b_140731152205	QE0257_CorinneL_140724_7a_140731192525	QE0257_CorinneL_140724_7b_140731223406	QE0257_CorinneL_140724_1a_140730001146	QE0257_CorinneL_140724_1b_140730032029	QE0257_CorinneL_140724_2a_140730072403	QE0257_CorinneL_140724_2b_140730103300	QE0257_CorinneL_140724_3a_140730143658	QE0257_CorinneL_140724_3b_140730174612	QE0257_CorinneL_140724_4a_140730214927	QE0257_CorinneL_140724_4b_140731005758	QE0257_CorinneL_140724_5a_140731050108	QE0257_CorinneL_140724_5b_140731080943	QE0257_CorinneL_140724_6a_140731121311	QE0257_CorinneL_140724_6b_140731152205	QE0257_CorinneL_140724_7a_140731192525
Q86U86	1	1	20.85	2.75e-11	Infinity	IL23 30min	Ctrl	RecName: Full=Protein polybromo-1; Short=hPB1; AltName: Full=BRG1-associated factor 180; Short=BAF180; AltName: Full=Polybromo-1D;	0	0	0	0	0	0	11587.3	8117.74	3910.91	5495.82	0	0	0	0	0	0	0	0	0	0	7746.64	4864.21	2868.21	4922.56	0	0	0	0	0	0	0	0	0	0	1	0	0	0	1	0	0
P18621	1	1	36.53	2.33e-09	Infinity	Ctrl	IL23 5min	RecName: Full=60S ribosomal protein L17; AltName: Full=60S ribosomal protein L23; AltName: Full=PD-1;	58147	80889.5	0	0	35812.5	43825.2	22069.9	14453.9	24259.5	57298.4	30998.8	44836	0	0	67395.6	85823	0	0	35812.5	43408.5	14754.7	8660.9	17791.6	51321.7	36432.4	76673.2	0	0	0	1	0	0	0	1	0	1	0	1	0	1	0
Q7Z3U7	2	1	72.55	2.6e-09	Infinity	Ctrl	IL23 5min	RecName: Full=Protein MON2 homolog; AltName: Full=Protein SF21;	21644.4	9825.07	0	0	0	0	0	0	0	0	0	0	0	0	25087.1	10424.3	0	0	0	0	0	0	0	0	0	0	0	0	1	0	0	0	0	0	0	0	0	0	0	0	0
O15091	1	1	42.08	5.18e-09	Infinity	IL2 15min	Ctrl	RecName: Full=Mitochondrial ribonuclease P protein 3; Short=Mitochondrial RNase P protein 3; Flags: Precursor;	0	0	4469.41	13090	0	0	2013.09	1406.92	44023.9	45840.2	82711.1	48204.1	0	0	0	0	1766.42	6033.32	0	0	1345.84	843.036	32286.5	41058.7	97208.9	82433	0	0	0	0	0	0	0	0	0	0	1	0	1	0	0
Q9H0E2	1	1	43.87	5.82e-08	Infinity	Ctrl	IL23 5min	RecName: Full=Toll-interacting protein;	61924.4	27544.4	0	0	20921.4	8484.67	15785.6	16995.1	23303.4	14227.4	5834.61	15239.2	0	0	71773.8	29224.3	0	0	20921.4	8404	10553.4	10183.6	17090.4	12743.3	6857.32	26060.2	0	0	0	1	0	0	0	0	0	0	0	0	0	0	0
O75306	3	3	155.26	1.25e-07	27.6668	Ctrl	IL2 30min	RecName: Full=NADH dehydrogenase [ubiquinone] iron-sulfur protein 2, mitochondrial; EC=1.6.5.3; EC=1.6.99.3; AltName: Full=Complex I-49kD; Short=CI-49kD; AltName: Full=NADH-ubiquinone oxidoreductase 49 kDa subunit; Flags: Precursor;	686554	569554	288308	341343	458477	418048	636842	561257	386929	364874	277012	222039	20935.7	24465.6	795754	604292	113946	157329	458477	414073	425757	336310	283769	326815	325568	379705	21075.1	25465.8	2	1	1	2	1	1	1	1	1	0	1	0	0
O95671	7	7	468.63	1.57e-07	9.06723	IL2 5min	IL23 30min	RecName: Full=N-acetylserotonin O-methyltransferase-like protein; Short=ASMTL; EC=2.1.1.-;	919005	903525	1.69399e+06	1.33535e+06	490553	502571	215376	240163	1.97867e+06	2.15182e+06	1.74244e+06	1.72435e+06	1.09357e+06	1.17791e+06	1.06518e+06	958632	669509	615475	490553	497793	143989	143908	1.45113e+06	1.92737e+06	2.04786e+06	2.94877e+06	1.10085e+06	1.22607e+06	2	2	1	2	2	2	0	0	3	4	2	5	3
Q9ULC5	2	1	71.15	2.2e-07	Infinity	Ctrl	IL23 5min	RecName: Full=Long-chain-fatty-acid--CoA ligase 5; EC=6.2.1.3; AltName: Full=Long-chain acyl-CoA synthetase 5; Short=LACS 5;	29318.9	21255.8	0	0	9971.05	17905.5	19832.5	26538.5	26737.8	20488.9	8901.38	33091.5	10723.8	12104.4	33982.2	22552.2	0	0	9971.05	17735.3	13258.9	15902.1	19609.1	18351.7	10461.6	56589.2	10795.2	12599.2	0	0	0	0	0	0	0	1	0	1	0	1	0
Q9NPI6	1	1	20.83	4.81e-07	119.512	IL23 15min	IL2 30min	RecName: Full=mRNA-decapping enzyme 1A; EC=3.-.-.-; AltName: Full=Smad4-interacting transcriptional co-activator; AltName: Full=Transcription factor SMIF;	89546.1	75071.2	1188.12	1173.23	130712	109096	113481	84857.1	79572.6	89158.4	65016.5	39147.7	1323.08	683.484	103789	79649.8	469.574	540.755	130712	108059	75866.9	50847.1	58357.5	79858.5	76412.7	66945.8	1331.89	711.426	0	1	0	0	0	1	0	1	0	0	0	1	0
P16930	2	2	79.18	4.97e-07	12.3921	Ctrl	IL23 30min	RecName: Full=Fumarylacetoacetase; Short=FAA; EC=3.7.1.2; AltName: Full=Beta-diketonase; AltName: Full=Fumarylacetoacetate hydrolase;	931832	845380	271302	268358	439434	451609	80531.3	62883.2	483601	396204	575212	574722	455694	414202	1.08005e+06	896941	107225	123689	439434	447314	53838.8	37680.1	354666	354877	676036	982821	458729	431136	1	0	1	0	1	0	0	0	1	0	2	0	0
Q9P2I0	1	1	27.72	5.56e-07	Infinity	IL23 30min	IL23 5min	RecName: Full=Cleavage and polyadenylation specificity factor subunit 2; AltName: Full=Cleavage and polyadenylation specificity factor 100 kDa subunit; Short=CPSF 100 kDa subunit;	27401.2	14582.9	0	0	30125.5	11133.2	79032.9	38421.3	5734.96	5946.73	53668.3	27378	31217.5	12331.8	31759.5	15472.4	0	0	30125.5	11027.3	52837	23022.4	4205.94	5326.44	63075.4	46818.5	31425.4	12835.9	0	0	0	0	0	0	0	0	0	0	0	1	0
P20933	1	1	54.72	5.64e-07	Infinity	Ctrl	IL23 5min	RecName: Full=N(4)-(beta-N-acetylglucosaminyl)-L-asparaginase; EC=3.5.1.26; AltName: Full=Aspartylglucosaminidase; AltName: Full=Glycosylasparaginase; AltName: Full=N4-(N-acetyl-beta-glucosaminyl)-L-asparagine amidase; Contains: RecName: Full=Glycosylasparaginase alpha chain; Contains: RecName: Full=Glycosylasparaginase beta chain; Flags: Precursor;	250507	431795	0	0	176757	225102	127930	174982	79510.7	120602	167169	202289	50649.3	7278.86	290351	458130	0	0	176757	222961	85526.9	104850	58312.1	108023	196470	345931	50986.6	7576.44	1	0	0	0	1	0	0	0	0	0	0	0	0
P52565	5	4	356.16	5.72e-07	5.59384	IL2 15min	IL23 30min	RecName: Full=Rho GDP-dissociation inhibitor 1; Short=Rho GDI 1; AltName: Full=Rho-GDI alpha;	1.63031e+06	1.85927e+06	2.48136e+06	2.52577e+06	1.67118e+06	1.67914e+06	650971	734181	1.68784e+06	2.02292e+06	3.76234e+06	3.98598e+06	3.84207e+06	3.89786e+06	1.88961e+06	1.97267e+06	980696	1.16415e+06	1.67118e+06	1.66318e+06	435203	439927	1.23784e+06	1.81191e+06	4.42181e+06	6.81635e+06	3.86765e+06	4.05721e+06	0	1	0	1	1	2	0	0	1	2	0	5	1
Q92925;Q6STE5;Q96GM5	13	11	495.21	1.18e-06	3.6121	IL23 30min	Ctrl	RecName: Full=SWI/SNF-related matrix-associated actin-dependent regulator of chromatin subfamily D member 2; AltName: Full=60 kDa BRG-1/Brm-associated factor subunit B; AltName: Full=BRG1-associated factor 60B; Short=BAF60B;	1.79646e+06	1.85664e+06	3.18621e+06	2.88351e+06	2.50497e+06	2.44808e+06	6.50041e+06	6.69495e+06	3.45111e+06	3.54065e+06	3.21362e+06	3.58238e+06	3.45087e+06	3.85816e+06	2.08219e+06	1.96988e+06	1.25927e+06	1.32904e+06	2.50497e+06	2.4248e+06	4.34581e+06	4.01167e+06	2.531e+06	3.17133e+06	3.77691e+06	6.12616e+06	3.47385e+06	4.01588e+06	3	2	5	2	7	4	5	5	4	1	7	2	1
P99999	9	9	612.99	1.18e-06	6.03519	Ctrl	IL23 30min	RecName: Full=Cytochrome c;	1.09086e+07	9.27894e+06	3.00876e+06	3.42529e+06	3.16507e+06	2.6948e+06	1.67777e+06	1.66721e+06	2.361e+06	2.366e+06	8.97319e+06	7.48656e+06	5.30837e+06	5.0234e+06	1.26437e+07	9.84487e+06	1.18914e+06	1.57875e+06	3.16507e+06	2.66917e+06	1.12166e+06	999006	1.73153e+06	2.11921e+06	1.0546e+07	1.28026e+07	5.34372e+06	5.22876e+06	5	6	3	2	4	4	2	1	3	3	7	5	5
P43487	6	5	696.62	1.23e-06	3.87461	IL2 30min	IL23 30min	RecName: Full=Ran-specific GTPase-activating protein; AltName: Full=Ran-binding protein 1; Short=RanBP1;	2.61395e+07	2.55521e+07	3.12363e+07	3.21048e+07	2.46237e+07	2.52765e+07	1.29e+07	1.20962e+07	2.38621e+07	2.26003e+07	3.06899e+07	2.57518e+07	4.85502e+07	4.83005e+07	3.02971e+07	2.71105e+07	1.23454e+07	1.47974e+07	2.46237e+07	2.50362e+07	8.62426e+06	7.24813e+06	1.75001e+07	2.02429e+07	3.60693e+07	4.40377e+07	4.88735e+07	5.02751e+07	3	8	4	7	5	9	4	4	3	11	4	9	5
Q96K76	3	3	86.75	1.29e-06	24.388	IL23 5min	IL23 30min	RecName: Full=Ubiquitin carboxyl-terminal hydrolase 47; EC=3.4.19.12; AltName: Full=Deubiquitinating enzyme 47; AltName: Full=Ubiquitin thioesterase 47; AltName: Full=Ubiquitin-specific-processing protease 47;	128781	150809	245930	229546	61215.4	79113.3	8697.95	10798.3	207135	241411	199074	213888	70445.2	47682	149264	160007	97197.7	105800	61215.4	78361	5814.97	6470.42	151910	216230	233969	365765	70914.3	49631.3	0	1	0	1	0	1	0	0	0	3	0	2	0
Q13488	1	1	90.55	1.39e-06	5.63936	IL23 5min	Ctrl	RecName: Full=V-type proton ATPase 116 kDa subunit a isoform 3; Short=V-ATPase 116 kDa isoform a3; AltName: Full=Osteoclastic proton pump 116 kDa subunit; Short=OC-116 kDa; Short=OC116; AltName: Full=T-cell immune regulator 1; AltName: Full=T-cell immune response cDNA7 protein; Short=TIRC7; AltName: Full=Vacuolar proton translocating ATPase 116 kDa subunit a isoform 3;	22406.8	29125.9	137765	152847	43323.8	37075.2	71849.1	69200.3	108354	115456	112493	106143	35642.9	35543.1	25970.8	30902.3	54448.1	70448.8	43323.8	36722.7	48034.3	41465.4	79465.5	103413	132211	181513	35880.2	36996.2	1	0	1	0	0	0	1	0	1	0	1	0	0
Q92696	2	1	70.6	1.78e-06	7.39502	Ctrl	IL2 30min	RecName: Full=Geranylgeranyl transferase type-2 subunit alpha; EC=2.5.1.60; AltName: Full=Geranylgeranyl transferase type II subunit alpha; AltName: Full=Rab geranyl-geranyltransferase subunit alpha; Short=Rab GG transferase alpha; Short=Rab GGTase alpha; AltName: Full=Rab geranylgeranyltransferase subunit alpha;	395333	324478	147047	183645	71493.7	78824.6	182927	175539	229959	266553	301247	309352	44813.1	52524.1	458213	344268	58116.8	84644	71493.7	78075.1	122295	105185	168649	238749	354051	529017	45111.5	54671.4	1	1	0	1	0	0	0	0	0	1	0	1	0
Q8IZ73	1	1	70.45	2.14e-06	Infinity	Ctrl	IL2 5min	RecName: Full=RNA pseudouridylate synthase domain-containing protein 2;	18613	32656.1	0	0.786833	12697.8	7098.51	3207.16	3197.42	0	0	22474.7	3015.87	2771.25	7538.85	21573.5	34647.8	0	0.36266	12697.8	7031.02	2144.13	1915.92	0	0	26414.1	5157.38	2789.71	7847.05	0	1	0	0	0	0	0	0	0	0	0	0	0
Q9NR45	14	13	953.2	2.34e-06	3.58703	Ctrl	IL23 30min	RecName: Full=Sialic acid synthase; AltName: Full=N-acetylneuraminate synthase; EC=2.5.1.56; AltName: Full=N-acetylneuraminate-9-phosphate synthase; EC=2.5.1.57; AltName: Full=N-acetylneuraminic acid phosphate synthase; AltName: Full=N-acetylneuraminic acid synthase;	2.53722e+07	2.23527e+07	2.11259e+07	1.96338e+07	1.77087e+07	1.54619e+07	6.7893e+06	6.51555e+06	1.67258e+07	1.66245e+07	1.59752e+07	1.78368e+07	2.42559e+07	2.32452e+07	2.94078e+07	2.3716e+07	8.34948e+06	9.04944e+06	1.77087e+07	1.53149e+07	4.53895e+06	3.90417e+06	1.22665e+07	1.48904e+07	1.87754e+07	3.05024e+07	2.44174e+07	2.41955e+07	3	13	4	5	4	11	1	3	4	12	3	14	4
P11766	6	6	350.23	2.41e-06	4.34336	IL2 30min	IL23 30min	RecName: Full=Alcohol dehydrogenase class-3; EC=1.1.1.1; AltName: Full=Alcohol dehydrogenase 5; AltName: Full=Alcohol dehydrogenase class chi chain; AltName: Full=Alcohol dehydrogenase class-III; AltName: Full=Glutathione-dependent formaldehyde dehydrogenase; Short=FALDH; Short=FDH; Short=GSH-FDH; EC=1.1.1.-; AltName: Full=S-(hydroxymethyl)glutathione dehydrogenase; EC=1.1.1.284;	3.1925e+06	2.91797e+06	7.29259e+06	7.04155e+06	4.33674e+06	3.33705e+06	1.83911e+06	1.79266e+06	6.23658e+06	6.07271e+06	8.26397e+06	7.32915e+06	7.8451e+06	7.92901e+06	3.70029e+06	3.09594e+06	2.88222e+06	3.24553e+06	4.33674e+06	3.30532e+06	1.22953e+06	1.07418e+06	4.57382e+06	5.43927e+06	9.7125e+06	1.25334e+07	7.89734e+06	8.25316e+06	3	2	3	2	2	2	1	0	4	3	4	2	4
Q86TN4	2	1	68.27	2.96e-06	77.8	Ctrl	IL23 5min	RecName: Full=tRNA 2'-phosphotransferase 1; EC=2.7.1.160;	493285	417977	6054.27	5658.61	155127	145734	50089.6	53448.8	146832	110944	172413	287863	97183.4	60362.9	571745	443470	2392.8	2608.11	155127	144348	33487.1	32027	107685	99372	202634	492269	97830.6	62830.6	1	0	0	0	1	1	0	0	1	1	1	0	0
P48147	19	17	1352.63	3.06e-06	3.27301	IL2 15min	IL23 30min	RecName: Full=Prolyl endopeptidase; Short=PE; EC=3.4.21.26; AltName: Full=Post-proline cleaving enzyme;	1.60484e+07	1.76038e+07	1.68506e+07	1.40979e+07	1.03947e+07	1.12024e+07	5.80454e+06	5.48009e+06	1.76869e+07	1.6902e+07	1.79503e+07	1.89844e+07	1.42487e+07	1.4037e+07	1.8601e+07	1.86774e+07	6.6598e+06	6.49787e+06	1.03947e+07	1.10959e+07	3.88059e+06	3.28372e+06	1.29713e+07	1.5139e+07	2.10967e+07	3.24649e+07	1.43436e+07	1.46108e+07	19	3	15	1	18	3	5	0	17	2	21	3	16
P34932	11	10	580.83	3.13e-06	5.18512	IL2 15min	IL23 30min	RecName: Full=Heat shock 70 kDa protein 4; AltName: Full=HSP70RY; AltName: Full=Heat shock 70-related protein APG-2;	3.10103e+06	3.58023e+06	3.10881e+06	3.49839e+06	2.25314e+06	2.26692e+06	811147	751090	3.32648e+06	2.99108e+06	4.34606e+06	3.75432e+06	3.20496e+06	3.78688e+06	3.59427e+06	3.79859e+06	1.22868e+06	1.61245e+06	2.25314e+06	2.24536e+06	542288	450059	2.4396e+06	2.67908e+06	5.10785e+06	6.4202e+06	3.2263e+06	3.9417e+06	5	2	4	0	6	2	1	0	6	0	9	3	9
Q15942	13	11	722.49	3.43e-06	4.91914	Ctrl	IL23 30min	RecName: Full=Zyxin; AltName: Full=Zyxin-2;	1.53301e+07	1.32094e+07	7.10824e+06	5.9695e+06	1.19587e+07	1.10259e+07	2.86115e+06	2.94058e+06	8.31332e+06	8.12755e+06	1.07311e+07	9.18318e+06	1.19945e+07	1.33628e+07	1.77685e+07	1.40151e+07	2.80936e+06	2.75141e+06	1.19587e+07	1.0921e+07	1.91281e+06	1.76202e+06	6.09688e+06	7.27978e+06	1.26121e+07	1.5704e+07	1.20744e+07	1.39091e+07	4	9	0	7	4	8	0	2	3	5	2	9	4
Q13347	5	5	279.95	4.32e-06	9.60153	Ctrl	IL2 5min	RecName: Full=Eukaryotic translation initiation factor 3 subunit I; Short=eIF3i; AltName: Full=Eukaryotic translation initiation factor 3 subunit 2; AltName: Full=TGF-beta receptor-interacting protein 1; Short=TRIP-1; AltName: Full=eIF-3-beta; AltName: Full=eIF3 p36;	9.05099e+06	7.81066e+06	980837	1.00909e+06	6.13873e+06	5.26831e+06	1.97206e+06	2.81662e+06	961777	794364	2.75505e+06	2.21628e+06	4.64662e+06	4.50079e+06	1.04906e+07	8.28703e+06	387652	465099	6.13873e+06	5.21822e+06	1.31841e+06	1.68774e+06	705355	711505	3.23796e+06	3.79001e+06	4.67756e+06	4.68479e+06	2	2	0	0	2	2	0	0	1	1	2	2	1
Q9Y2Y9	1	1	38.82	4.53e-06	Infinity	IL23 5min	Ctrl	RecName: Full=Krueppel-like factor 13; AltName: Full=Basic transcription element-binding protein 3; Short=BTE-binding protein 3; AltName: Full=Novel Sp1-like zinc finger transcription factor 1; AltName: Full=RANTES factor of late activated T-lymphocytes 1; Short=RFLAT-1; AltName: Full=Transcription factor BTEB3; AltName: Full=Transcription factor NSLP1;	0	0	21523.3	106324	5391.25	16611.2	5841.57	23084.8	27841.6	25321.2	18893.5	15370.7	47596.1	78924.1	0	0	8506.56	49005.7	5391.25	16453.2	3905.35	13832.6	20418.7	22680	22205.2	26285.2	47913	82150.7	0	0	0	0	0	0	0	0	0	0	1	0	1
P54578	3	2	201.35	4.67e-06	117.992	IL2 30min	IL23 30min	RecName: Full=Ubiquitin carboxyl-terminal hydrolase 14; EC=3.4.19.12; AltName: Full=Deubiquitinating enzyme 14; AltName: Full=Ubiquitin thioesterase 14; AltName: Full=Ubiquitin-specific-processing protease 14;	48759.3	54047.7	61685.9	126289	54681.9	67542.1	3156.75	2044.87	53620.8	58195.6	251722	221702	259571	354178	56514.7	57344.1	24379.8	58208.1	54681.9	66899.8	2110.43	1225.3	39324.8	52125.3	295845	379128	261299	368658	0	0	0	0	0	0	0	0	0	0	1	1	1
O75663	6	6	332.56	5.48e-06	4.71322	IL2 15min	IL23 30min	RecName: Full=TIP41-like protein; AltName: Full=Putative MAPK-activating protein PM10; AltName: Full=Type 2A-interacting protein; Short=TIP;	8.91484e+06	8.36008e+06	5.40839e+06	6.05972e+06	4.18169e+06	3.84685e+06	1.8009e+06	2.03002e+06	8.55307e+06	6.9159e+06	9.64994e+06	8.40602e+06	4.87182e+06	5.35221e+06	1.03328e+07	8.86997e+06	2.13753e+06	2.79299e+06	4.18169e+06	3.81027e+06	1.20398e+06	1.21641e+06	6.27271e+06	6.19451e+06	1.13414e+07	1.4375e+07	4.90427e+06	5.57102e+06	4	4	3	4	2	2	1	0	2	4	1	7	2
Q0ZGT2	2	1	59.97	5.6e-06	3.16342	IL23 30min	IL2 15min	RecName: Full=Nexilin; AltName: Full=F-actin-binding protein; AltName: Full=Nelin;	3.16066e+06	3.47614e+06	7.53788e+06	7.19406e+06	4.28081e+06	4.86555e+06	8.53987e+06	8.95456e+06	4.12356e+06	4.54053e+06	2.87332e+06	2.65691e+06	4.97645e+06	5.69607e+06	3.66338e+06	3.68816e+06	2.97916e+06	3.31582e+06	4.28081e+06	4.81929e+06	5.70928e+06	5.36564e+06	3.02416e+06	4.06692e+06	3.37696e+06	4.54353e+06	5.00959e+06	5.92893e+06	0	0	0	0	0	0	1	0	0	0	1	0	1
Q9UMX0	1	1	70.09	6.32e-06	27.0805	IL2 30min	IL23 30min	RecName: Full=Ubiquilin-1; AltName: Full=Protein linking IAP with cytoskeleton 1; Short=PLIC-1; Short=hPLIC-1;	137290	222195	23557.4	26070.8	142338	157683	11262.4	7361.99	59485.9	88488	192969	215683	259564	244792	159127	235746	9310.48	12016.3	142338	156184	7529.38	4411.36	43626.2	79258	226793	368835	261292	254800	1	0	0	0	0	0	0	0	0	0	0	0	2
O00487	10	10	696.44	6.44e-06	2.57077	Ctrl	IL23 30min	RecName: Full=26S proteasome non-ATPase regulatory subunit 14; EC=3.4.19.-; AltName: Full=26S proteasome regulatory subunit RPN11; AltName: Full=26S proteasome-associated PAD1 homolog 1;	1.063e+07	1.06044e+07	7.91754e+06	7.03428e+06	7.9209e+06	8.3927e+06	3.89567e+06	4.36427e+06	8.25644e+06	8.08355e+06	9.24976e+06	8.5689e+06	9.33232e+06	9.45013e+06	1.23208e+07	1.12511e+07	3.12921e+06	3.24217e+06	7.9209e+06	8.3129e+06	2.60443e+06	2.61511e+06	6.05517e+06	7.24037e+06	1.08711e+07	1.46535e+07	9.39446e+06	9.83647e+06	8	4	4	2	7	4	4	3	6	3	7	6	7
O95394	3	3	156.27	6.45e-06	43.0158	IL2 15min	IL23 30min	RecName: Full=Phosphoacetylglucosamine mutase; Short=PAGM; EC=5.4.2.3; AltName: Full=Acetylglucosamine phosphomutase; AltName: Full=N-acetylglucosamine-phosphate mutase; AltName: Full=Phosphoglucomutase-3; Short=PGM 3;	332526	247393	73293.8	70094.5	128575	82363.5	8013.87	9596.12	238013	222367	469671	287836	153453	200814	385416	262481	28967.6	32307.3	128575	81580.3	5357.63	5750.07	174556	199172	551996	492224	154475	209024	1	1	1	0	1	0	0	0	0	0	1	1	1
P51812;Q15418;Q9UK32	14	9	780.22	7.28e-06	3.32168	IL2 15min	IL23 30min	RecName: Full=Ribosomal protein S6 kinase alpha-3; Short=S6K-alpha-3; EC=2.7.11.1; AltName: Full=90 kDa ribosomal protein S6 kinase 3; Short=p90-RSK 3; Short=p90RSK3; AltName: Full=Insulin-stimulated protein kinase 1; Short=ISPK-1; AltName: Full=MAP kinase-activated protein kinase 1b; Short=MAPK-activated protein kinase 1b; Short=MAPKAP kinase 1b; Short=MAPKAPK-1b; AltName: Full=Ribosomal S6 kina…	1.68687e+06	1.43853e+06	1.2636e+06	1.15372e+06	1.08009e+06	895097	831734	894879	2.8008e+06	2.41328e+06	2.90995e+06	2.8253e+06	2.82217e+06	2.58571e+06	1.95518e+06	1.52627e+06	499406	531761	1.08009e+06	886586	556051	536219	2.05407e+06	2.16156e+06	3.42001e+06	4.8315e+06	2.84097e+06	2.69141e+06	5	0	3	1	3	0	1	0	5	0	5	1	4
Q8TCS8	12	12	508.48	7.58e-06	4.73692	IL23 30min	IL23 5min	RecName: Full=Polyribonucleotide nucleotidyltransferase 1, mitochondrial; EC=2.7.7.8; AltName: Full=3'-5' RNA exonuclease OLD35; AltName: Full=PNPase old-35; AltName: Full=Polynucleotide phosphorylase 1; Short=PNPase 1; AltName: Full=Polynucleotide phosphorylase-like protein; Flags: Precursor;	4.8153e+06	4.39221e+06	2.00672e+06	1.71461e+06	4.96784e+06	4.401e+06	9.13818e+06	8.48948e+06	5.32047e+06	4.90449e+06	5.60223e+06	4.41967e+06	1.8944e+06	2.10315e+06	5.5812e+06	4.66009e+06	793108	790283	4.96784e+06	4.35916e+06	6.10928e+06	5.08696e+06	3.90196e+06	4.39291e+06	6.58421e+06	7.55799e+06	1.90701e+06	2.18913e+06	4	2	1	0	4	4	3	2	4	4	5	3	4
O75348	4	4	277.24	9.19e-06	3.00158	Ctrl	IL23 30min	RecName: Full=V-type proton ATPase subunit G 1; Short=V-ATPase subunit G 1; AltName: Full=V-ATPase 13 kDa subunit 1; AltName: Full=Vacuolar proton pump subunit G 1; AltName: Full=Vacuolar proton pump subunit M16;	6.49139e+06	6.2417e+06	3.36923e+06	3.9013e+06	4.8827e+06	4.71197e+06	1.96371e+06	2.27842e+06	3.1911e+06	3.56175e+06	4.75103e+06	4.5051e+06	5.77208e+06	5.86319e+06	7.52389e+06	6.62239e+06	1.33161e+06	1.79815e+06	4.8827e+06	4.66717e+06	1.31283e+06	1.36524e+06	2.34031e+06	3.19023e+06	5.5838e+06	7.70409e+06	5.81052e+06	6.10289e+06	2	5	1	0	3	3	0	0	4	0	1	1	1
P13804	7	7	551.5	9.33e-06	3.49923	IL23 30min	IL2 30min	RecName: Full=Electron transfer flavoprotein subunit alpha, mitochondrial; Short=Alpha-ETF; Flags: Precursor;	8.12909e+06	6.85812e+06	5.00773e+06	5.07679e+06	8.97992e+06	7.96232e+06	1.62404e+07	1.71929e+07	1.07699e+07	9.06178e+06	8.40385e+06	8.43721e+06	4.88619e+06	4.66828e+06	9.42206e+06	7.2764e+06	1.97918e+06	2.33995e+06	8.97992e+06	7.88662e+06	1.08574e+07	1.03021e+07	7.8985e+06	8.11656e+06	9.87689e+06	1.44283e+07	4.91873e+06	4.85913e+06	6	2	3	1	7	4	6	4	5	3	5	4	3
Q01469	1	1	35.16	9.39e-06	121.001	IL2 30min	IL2 5min	RecName: Full=Fatty acid-binding protein, epidermal; AltName: Full=Epidermal-type fatty acid-binding protein; Short=E-FABP; AltName: Full=Fatty acid-binding protein 5; AltName: Full=Psoriasis-associated fatty acid-binding protein homolog; Short=PA-FABP;	15657.8	10804.4	32974.1	19880.7	28386.6	27108.9	1795.37	2191.33	1236.09	2463.25	61174.9	58794.4	153398	294227	18148.2	11463.3	13032.2	9163.21	28386.6	26851.2	1200.28	1313.06	906.534	2206.31	71897.8	100543	154419	306256	0	0	0	0	0	0	0	0	0	0	1	0	1
O00748	1	1	29	9.94e-06	155.765	IL23 30min	IL2 5min	RecName: Full=Cocaine esterase; EC=3.1.1.84; AltName: Full=Carboxylesterase 2; Short=CE-2; Short=hCE-2; EC=3.1.1.1; AltName: Full=Methylumbelliferyl-acetate deacetylase 2; EC=3.1.1.56; Flags: Precursor;	17244	26762.8	17686.3	14816.7	20943.9	26237.7	22954.5	25063.6	74.2082	234.063	16323.2	13875.8	24792.5	22751.7	19986.8	28395.1	6990.07	6829.18	20943.9	25988.3	15346.1	15018.3	54.4233	209.649	19184.4	23728.8	24957.6	23681.8	0	0	0	0	0	1	0	0	0	0	0	0	0
Q6NVY1	5	4	222.93	1.07e-05	24.6301	IL2 15min	IL23 5min	RecName: Full=3-hydroxyisobutyryl-CoA hydrolase, mitochondrial; EC=3.1.2.4; AltName: Full=3-hydroxyisobutyryl-coenzyme A hydrolase; Short=HIB-CoA hydrolase; Short=HIBYL-CoA-H; Flags: Precursor;	85682	68518.5	23841.8	30744.3	52539.7	42527.3	139439	136843	230550	177933	842642	501817	60344	52186.3	99310.2	72697.6	9422.87	14170.4	52539.7	42122.9	93221.3	81997.5	169083	159373	990342	858148	60745.9	54319.8	1	0	0	0	1	0	0	1	2	0	5	0	1
Q9HB90;Q9NQL2	10	9	424.98	1.11e-05	3.53954	IL2 15min	IL23 15min	RecName: Full=Ras-related GTP-binding protein C; Short=Rag C; Short=RagC; AltName: Full=GTPase-interacting protein 2; AltName: Full=TIB929;	2.00319e+06	1.59285e+06	2.88335e+06	2.56806e+06	1.03967e+06	990951	1.35038e+06	1.5447e+06	3.54294e+06	3.44798e+06	3.90102e+06	3.28644e+06	1.29907e+06	1.28494e+06	2.32181e+06	1.69e+06	1.13957e+06	1.18365e+06	1.03967e+06	981529	902787	925594	2.59835e+06	3.08833e+06	4.5848e+06	5.62008e+06	1.30772e+06	1.33747e+06	2	3	2	0	1	3	0	1	2	5	4	4	2
P18669;P15259;Q8N0Y7	24	24	2013.51	1.14e-05	3.47089	Ctrl	IL23 30min	RecName: Full=Phosphoglycerate mutase 1; EC=3.1.3.13; EC=5.4.2.11; EC=5.4.2.4; AltName: Full=BPG-dependent PGAM 1; AltName: Full=Phosphoglycerate mutase isozyme B; Short=PGAM-B;	243184931	2.30342e+08	1.60643e+08	1.5206e+08	1.2399e+08	1.08662e+08	6.74387e+07	6.89892e+07	8.49913e+07	8.38545e+07	100653021	7.92733e+07	1.10562e+08	1.0868e+08	2.81865e+08	2.4439e+08	6.34902e+07	7.00859e+07	1.2399e+08	107628947	4.50858e+07	4.13389e+07	6.23315e+07	7.51078e+07	118295730	1.35564e+08	1.11299e+08	1.13123e+08	22	28	14	22	16	24	11	15	13	18	14	22	17
Q4AC94	1	1	20.25	1.18e-05	3.65277	IL23 5min	Ctrl	RecName: Full=C2 domain-containing protein 3;	79806.7	93126.1	296097	335587	122856	109036	109122	109771	131216	133016	123511	145831	247192	291852	92500.4	98806	117025	154676	122856	107999	72952.9	65775.4	96231.8	119141	145160	249383	248838	303784	0	0	0	0	0	1	1	0	0	0	0	0	0
Q14011	4	4	244.12	1.19e-05	5.69186	IL2 15min	IL23 30min	RecName: Full=Cold-inducible RNA-binding protein; AltName: Full=A18 hnRNP; AltName: Full=Glycine-rich RNA-binding protein CIRP;	3.46622e+06	3.23e+06	948696	837914	2.02195e+06	1.7858e+06	769205	767716	1.08784e+06	843883	4.89946e+06	3.84848e+06	2.51951e+06	3.32489e+06	4.01754e+06	3.427e+06	374949	386204	2.02195e+06	1.76882e+06	514248	460022	797807	755859	5.75824e+06	6.58122e+06	2.53629e+06	3.46082e+06	3	0	2	1	2	0	0	0	1	1	4	1	4
P25789	14	13	965.94	1.23e-05	3.22398	IL23 5min	IL23 30min	RecName: Full=Proteasome subunit alpha type-4; EC=3.4.25.1; AltName: Full=Macropain subunit C9; AltName: Full=Multicatalytic endopeptidase complex subunit C9; AltName: Full=Proteasome component C9; AltName: Full=Proteasome subunit L;	1.61607e+07	1.56731e+07	1.91203e+07	2.06675e+07	1.10661e+07	9.70633e+06	6.38438e+06	5.95683e+06	1.7114e+07	1.45169e+07	1.75699e+07	1.54137e+07	1.25045e+07	1.24667e+07	1.87312e+07	1.6629e+07	7.55681e+06	9.52588e+06	1.10661e+07	9.61404e+06	4.26824e+06	3.56938e+06	1.25512e+07	1.30026e+07	2.06496e+07	2.63586e+07	1.25878e+07	1.29764e+07	11	3	5	3	8	2	3	2	12	5	11	6	8
Q9Y2K7	7	7	275.66	1.32e-05	3.76921	IL23 30min	IL2 30min	RecName: Full=Lysine-specific demethylase 2A; EC=1.14.11.27; AltName: Full=CXXC-type zinc finger protein 8; AltName: Full=F-box and leucine-rich repeat protein 11; AltName: Full=F-box protein FBL7; AltName: Full=F-box protein Lilina; AltName: Full=F-box/LRR-repeat protein 11; AltName: Full=JmjC domain-containing histone demethylation protein 1A; AltName: Full=[Histone-H3]-lysine-36 demethylase 1A;	411748	454529	518161	593269	450477	361245	1.22734e+06	1.36711e+06	494973	496525	464696	443777	348640	339685	477239	482251	204790	273444	450477	357810	820530	819181	363007	444733	546149	758894	350961	353572	0	1	0	1	0	3	0	0	2	0	4	1	0
Q9NX76	1	1	54.57	1.4e-05	20.0295	IL2 5min	IL2 30min	RecName: Full=CKLF-like MARVEL transmembrane domain-containing protein 6; AltName: Full=Chemokine-like factor superfamily member 6;	204940	169312	14407.6	28115.6	20026.2	27013.4	259730	227565	340255	277968	194519	122530	14892.2	15973.3	237537	179639	5694.23	12958.8	20026.2	26756.5	173641	136359	249538	248973	228615	209537	14991.4	16626.3	1	0	0	0	0	0	1	1	0	0	0	0	0
Q13630	6	6	245.34	1.46e-05	7.42548	IL2 15min	IL23 30min	RecName: Full=GDP-L-fucose synthase; EC=1.1.1.271; AltName: Full=GDP-4-keto-6-deoxy-D-mannose-3,5-epimerase-4-reductase; AltName: Full=Protein FX; AltName: Full=Red cell NADP(H)-binding protein; AltName: Full=Short-chain dehydrogenase/reductase family 4E member 1;	475632	483805	556378	510895	261055	293813	97429.8	83823.9	395172	562925	672177	673719	268177	339834	551284	513312	219895	235477	261055	291019	65136.2	50227.9	289814	504207	789998	1.15211e+06	269963	353728	3	2	3	0	1	0	0	0	2	0	4	2	1
O43709	3	3	106.49	1.58e-05	8.12362	IL2 15min	IL23 5min	RecName: Full=Uncharacterized methyltransferase WBSCR22; EC=2.1.1.-; AltName: Full=Williams-Beuren syndrome chromosomal region 22 protein;	217486	186722	70105.4	57563.4	136190	152519	126862	121050	214497	155885	547413	489719	294311	248927	252078	198110	27707.4	26531.6	136190	151069	84812.6	72533.9	157309	139625	643365	837459	296271	259104	1	0	1	0	1	1	0	0	1	0	2	0	2
A6NL28	4	2	315.53	1.59e-05	6.80215	IL2 30min	IL23 30min	RecName: Full=Putative tropomyosin alpha-3 chain-like protein;	2.30624e+06	2.10379e+06	4.40066e+06	4.5762e+06	2.75616e+06	2.83897e+06	623048	828991	2.07297e+06	2.71367e+06	2.15975e+06	2.46789e+06	4.57456e+06	5.30243e+06	2.67306e+06	2.2321e+06	1.73925e+06	2.10922e+06	2.75616e+06	2.81197e+06	416536	496738	1.52029e+06	2.43061e+06	2.53832e+06	4.22029e+06	4.60502e+06	5.5192e+06	1	1	1	0	1	1	2	0	1	0	1	0	1
Q9UGV2	1	1	37.88	1.6e-05	192.247	IL2 30min	IL23 30min	RecName: Full=Protein NDRG3; AltName: Full=N-myc downstream-regulated gene 3 protein;	32159	21972.4	77530.3	90738.2	26986.2	34224.3	1287.76	364.522	120020	138972	124562	112364	149783	167864	37274.1	23312.5	30641.9	41822.2	26986.2	33898.9	860.924	218.424	88020.9	124476	146396	192151	150780	174726	0	0	0	0	0	0	0	0	0	0	1	0	1
Q9Y697	3	2	176.41	1.61e-05	20.5774	IL23 30min	IL2 30min	RecName: Full=Cysteine desulfurase, mitochondrial; EC=2.8.1.7; Flags: Precursor;	371637	536635	294701	280372	578780	345146	1.07683e+06	1.05549e+06	911882	991799	613209	602063	60872.9	42751.3	430748	569365	116473	129226	578780	341864	719908	632460	668762	888346	720694	1.02958e+06	61278.2	44499.1	1	0	0	0	1	0	2	1	0	0	0	0	0
A0AVT1	19	19	967.52	1.63e-05	3.69815	IL23 5min	IL23 30min	RecName: Full=Ubiquitin-like modifier-activating enzyme 6; Short=Ubiquitin-activating enzyme 6; AltName: Full=Monocyte protein 4; Short=MOP-4; AltName: Full=Ubiquitin-activating enzyme E1-like protein 2; Short=E1-L2;	3.51586e+06	3.06405e+06	5.74304e+06	4.43376e+06	2.75473e+06	2.79203e+06	1.36538e+06	1.38648e+06	5.22272e+06	4.75075e+06	4.68188e+06	4.63203e+06	4.25749e+06	3.75969e+06	4.07507e+06	3.25093e+06	2.2698e+06	2.04357e+06	2.75473e+06	2.76549e+06	912819	830790	3.83028e+06	4.25521e+06	5.50253e+06	7.92116e+06	4.28584e+06	3.91339e+06	5	6	7	1	6	3	1	0	8	5	7	7	6
Q969H8	2	2	61.26	1.78e-05	10.9794	IL2 30min	IL23 30min	RecName: Full=UPF0556 protein C19orf10; AltName: Full=Interleukin-25; Short=IL-25; AltName: Full=Stromal cell-derived growth factor SF20; Flags: Precursor;	114376	108410	180602	190306	87606.9	64544.7	26430.3	41214.8	74194.2	55456.3	268098	304458	376882	365823	132568	115022	71378.3	87714.1	87606.9	63931	17669.8	24696.2	54413	49671.8	315091	520647	379391	380778	1	0	0	0	1	0	0	0	1	0	2	0	2
P13796;P13797;Q14651	30	28	1838.6	1.84e-05	4.95941	IL2 15min	IL23 30min	RecName: Full=Plastin-2; AltName: Full=L-plastin; AltName: Full=LC64P; AltName: Full=Lymphocyte cytosolic protein 1; Short=LCP-1;	1.54341e+07	1.29195e+07	1.31951e+07	1.11809e+07	1.12688e+07	1.09164e+07	5.74255e+06	7.02018e+06	1.37645e+07	1.1159e+07	3.39343e+07	2.93613e+07	3.0023e+07	2.81626e+07	1.7889e+07	1.37075e+07	5.21503e+06	5.15339e+06	1.12688e+07	1.08126e+07	3.83915e+06	4.20655e+06	1.00947e+07	9.99502e+06	3.98824e+07	5.02103e+07	3.02229e+07	2.93139e+07	12	5	10	2	10	6	4	1	10	4	20	7	21
P04075;P05062	44	33	4277.28	1.87e-05	2.22062	IL23 5min	IL23 30min	RecName: Full=Fructose-bisphosphate aldolase A; EC=4.1.2.13; AltName: Full=Lung cancer antigen NY-LU-1; AltName: Full=Muscle-type aldolase;	6.00122e+08	669878808	1054459312	1141254108	6.44631e+08	6.4751e+08	5.21896e+08	4.66887e+08	6.59374e+08	6.74183e+08	5.68081e+08	6.03845e+08	817126115	8.4213e+08	6.95574e+08	7.10735e+08	416749036	5.26016e+08	6.44631e+08	6.41354e+08	3.48911e+08	2.79763e+08	4.83576e+08	6.0386e+08	6.67656e+08	1032623490	822567268	8.76558e+08	63	68	49	42	48	61	43	52	47	47	60	57	54
P46527	2	2	220.77	1.96e-05	4.92707	IL23 5min	IL23 30min	RecName: Full=Cyclin-dependent kinase inhibitor 1B; AltName: Full=Cyclin-dependent kinase inhibitor p27; AltName: Full=p27Kip1;	424848	482800	664592	858674	496514	463386	164002	145161	233816	249856	327299	320945	560817	720973	492422	512246	262664	395772	496514	458980	109643	86981.4	171478	223794	384668	548842	564551	750448	2	1	0	0	2	1	0	1	2	1	2	1	1
Q4G0F5	5	4	184.16	1.97e-05	5.90652	IL23 5min	IL2 30min	RecName: Full=Vacuolar protein sorting-associated protein 26B; AltName: Full=Vesicle protein sorting 26B;	868568	831009	984033	1.45515e+06	1.059e+06	936736	956679	1.14608e+06	1.26377e+06	1.1434e+06	1.07243e+06	1.03481e+06	205464	207501	1.00672e+06	881693	388915	670696	1.059e+06	927829	639583	686738	926832	1.02414e+06	1.26041e+06	1.76961e+06	206832	215984	1	1	1	2	0	1	0	0	0	2	0	2	1
P62937;A2BFH1;Q9Y536	24	23	2117.46	1.97e-05	6.93733	Ctrl	IL23 30min	RecName: Full=Peptidyl-prolyl cis-trans isomerase A; Short=PPIase A; EC=5.2.1.8; AltName: Full=Cyclophilin A; AltName: Full=Cyclosporin A-binding protein; AltName: Full=Rotamase A; Contains: RecName: Full=Peptidyl-prolyl cis-trans isomerase A, N-terminally processed;	5.06863e+08	4.37195e+08	2.07661e+08	2.55851e+08	2.9004e+08	2.63326e+08	6.57444e+07	7.03395e+07	2.20958e+08	1.96344e+08	3.31278e+08	3.148e+08	3.40752e+08	4.86658e+08	5.87483e+08	4.6386e+08	8.20729e+07	1.17924e+08	2.9004e+08	2.60822e+08	4.39531e+07	4.2148e+07	1.62047e+08	1.75864e+08	3.89345e+08	5.38333e+08	3.43021e+08	5.06553e+08	39	22	28	13	40	16	24	11	31	14	38	22	36
Q06830	26	20	1970.36	1.97e-05	3.4401	IL2 30min	IL23 30min	RecName: Full=Peroxiredoxin-1; EC=1.11.1.15; AltName: Full=Natural killer cell-enhancing factor A; Short=NKEF-A; AltName: Full=Proliferation-associated gene protein; Short=PAG; AltName: Full=Thioredoxin peroxidase 2; AltName: Full=Thioredoxin-dependent peroxide reductase 2;	9.69775e+07	108528061	127251710	1.21145e+08	8.67904e+07	1.04322e+08	3.9748e+07	3.40327e+07	7.76598e+07	8.59302e+07	9.47515e+07	9.29602e+07	1.19915e+08	1.33898e+08	1.12402e+08	1.15147e+08	5.02931e+07	5.58371e+07	8.67904e+07	1.03331e+08	2.65733e+07	2.03927e+07	5.69547e+07	7.6967e+07	1.1136e+08	1.5897e+08	1.20713e+08	1.39372e+08	17	18	16	7	15	18	12	14	16	11	18	14	21
P02794	9	7	639.49	2.01e-05	4.80015	Ctrl	IL23 5min	RecName: Full=Ferritin heavy chain; Short=Ferritin H subunit; EC=1.16.3.1; AltName: Full=Cell proliferation-inducing gene 15 protein; Contains: RecName: Full=Ferritin heavy chain, N-terminally processed;	2.93658e+07	2.26202e+07	4.71486e+06	6.11523e+06	1.36378e+07	1.31243e+07	9.28122e+06	9.25723e+06	6.227e+06	6.07591e+06	1.09276e+07	9.57742e+06	1.39762e+07	1.45037e+07	3.40366e+07	2.39998e+07	1.86343e+06	2.81857e+06	1.36378e+07	1.29995e+07	6.20491e+06	5.547e+06	4.5668e+06	5.44214e+06	1.2843e+07	1.63782e+07	1.40693e+07	1.50966e+07	1	6	1	1	0	6	0	2	2	2	2	9	1
Q8N1G4	6	6	265.22	2.14e-05	5.40364	IL23 30min	IL23 5min	RecName: Full=Leucine-rich repeat-containing protein 47;	942470	929078	269902	203584	720695	603900	1.35864e+06	1.19991e+06	803944	901307	825231	923216	358799	279065	1.09237e+06	985744	106672	93834	720695	598158	908308	718998	589602	807294	969879	1.57877e+06	361188	290474	1	3	1	0	1	3	2	3	1	1	0	1	0
P41240;P42679	13	13	609.25	2.15e-05	3.99107	Ctrl	IL23 30min	RecName: Full=Tyrosine-protein kinase CSK; EC=2.7.10.2; AltName: Full=C-Src kinase; AltName: Full=Protein-tyrosine kinase CYL;	4.73157e+06	3.54247e+06	2.481e+06	2.51475e+06	2.78122e+06	2.52863e+06	961741	1.11139e+06	3.60038e+06	3.4701e+06	2.80686e+06	2.71839e+06	3.55302e+06	3.69229e+06	5.48415e+06	3.75853e+06	980555	1.15908e+06	2.78122e+06	2.50458e+06	642967	665957	2.64047e+06	3.10814e+06	3.29885e+06	4.64867e+06	3.57667e+06	3.84324e+06	7	5	4	1	5	1	2	0	8	4	4	5	2
B2RTY4	2	1	46.27	2.32e-05	52.8615	IL23 30min	IL23 5min	RecName: Full=Unconventional myosin-IXa; AltName: Full=Unconventional myosin-9a;	119622	88692.3	18368.1	13708.9	537293	402970	822872	872766	247924	210022	17188.6	37358.4	20765.9	41639.3	138649	94101.7	7259.54	6318.56	537293	399138	550126	522968	181824	188115	20201.5	63886	20904.2	43341.6	1	0	0	0	0	0	0	1	1	0	1	0	0
Q96GX9	4	4	220.96	2.33e-05	5.01304	IL23 5min	IL23 30min	RecName: Full=Methylthioribulose-1-phosphate dehydratase; Short=MTRu-1-P dehydratase; EC=4.2.1.109; AltName: Full=APAF1-interacting protein; Short=hAPIP;	647587	655925	1.09839e+06	1.06955e+06	729264	844189	194286	238174	545949	578656	669054	514832	919427	1.09329e+06	750589	695930	434113	492967	729264	836162	129889	142716	400391	518298	786328	880405	925549	1.13798e+06	3	0	0	0	2	0	0	0	3	0	3	0	2
Q06323	7	6	330.28	2.37e-05	7.87134	IL2 15min	IL23 30min	RecName: Full=Proteasome activator complex subunit 1; AltName: Full=11S regulator complex subunit alpha; Short=REG-alpha; AltName: Full=Activator of multicatalytic protease subunit 1; AltName: Full=Interferon gamma up-regulated I-5111 protein; Short=IGUP I-5111; AltName: Full=Proteasome activator 28 subunit alpha; Short=PA28a; Short=PA28alpha;	2.7014e+06	2.47708e+06	1.16988e+06	1.19322e+06	1.26325e+06	1.12009e+06	389612	439907	1.92042e+06	1.35179e+06	3.80273e+06	2.7267e+06	2.24062e+06	2.26765e+06	3.13107e+06	2.62816e+06	462365	549966	1.26325e+06	1.10944e+06	260473	263596	1.40841e+06	1.21079e+06	4.46928e+06	4.66288e+06	2.25554e+06	2360351	0	1	2	1	0	1	1	1	2	1	3	2	2
P00558;P07205	6	5	341.44	2.37e-05	6.83957	IL2 30min	IL2 5min	RecName: Full=Phosphoglycerate kinase 1; EC=2.7.2.3; AltName: Full=Cell migration-inducing gene 10 protein; AltName: Full=Primer recognition protein 2; Short=PRP 2;	1.36153e+06	1.04915e+06	563411	772927	1.23674e+06	1.12542e+06	583554	680853	442469	511696	1.42182e+06	1.6236e+06	3.39247e+06	3.13361e+06	1.57809e+06	1.11314e+06	222674	356250	1.23674e+06	1.11472e+06	390132	407973	324501	458322	1.67103e+06	2.77649e+06	3.41506e+06	3.26171e+06	1	1	0	1	2	1	0	0	0	2	2	2	4
O15067	22	22	1265.02	2.47e-05	5.71831	Ctrl	IL23 30min	RecName: Full=Phosphoribosylformylglycinamidine synthase; Short=FGAM synthase; Short=FGAMS; EC=6.3.5.3; AltName: Full=Formylglycinamide ribotide amidotransferase; Short=FGARAT; AltName: Full=Formylglycinamide ribotide synthetase;	3.60222e+07	2.98428e+07	1.14824e+07	1.1074e+07	1.47738e+07	1.14198e+07	5.45552e+06	6.06273e+06	1.37473e+07	1.18999e+07	1.5916e+07	1.38809e+07	1.54287e+07	1.57238e+07	4.17517e+07	3.16629e+07	4.53815e+06	5.10411e+06	1.47738e+07	1.13112e+07	3.64726e+06	3.63283e+06	1.00821e+07	1.06586e+07	1.87058e+07	2.37374e+07	1.55314e+07	1.63666e+07	14	7	9	3	14	9	4	2	14	9	13	9	7
P31946	19	8	1056.17	2.47e-05	3.60835	IL2 5min	IL23 30min	RecName: Full=14-3-3 protein beta/alpha; AltName: Full=Protein 1054; AltName: Full=Protein kinase C inhibitor protein 1; Short=KCIP-1; Contains: RecName: Full=14-3-3 protein beta/alpha, N-terminally processed;	4.09548e+06	3.80209e+06	6.69047e+06	5.43281e+06	3.80923e+06	3.62294e+06	1.92144e+06	1.66402e+06	6.29752e+06	6.64004e+06	5.81309e+06	5.06483e+06	4.72452e+06	5.42478e+06	4.74689e+06	4.03399e+06	2.64424e+06	2.50404e+06	3.80923e+06	3.58849e+06	1.28457e+06	997092	4.61852e+06	5.94743e+06	6.83202e+06	8.66126e+06	4.75598e+06	5.64656e+06	6	1	4	0	4	2	0	0	6	0	6	0	5
Q9NQR4	1	1	38.35	2.6e-05	Infinity	IL2 15min	IL23 30min	RecName: Full=Omega-amidase NIT2; EC=3.5.1.3; AltName: Full=Nitrilase homolog 2;	62214.4	47327.9	2753.51	8554.75	17490.5	25908.2	0	0	62416.3	79093.9	231824	14155.3	7066.64	2536.01	72110	50214.5	1088.26	3942.98	17490.5	25661.8	0	0	45775.3	70843.8	272459	24206.7	7113.7	2639.69	0	0	0	0	0	0	0	0	0	0	1	0	0
Q13416	4	4	198.23	2.77e-05	13.5227	IL23 30min	IL23 5min	RecName: Full=Origin recognition complex subunit 2;	555598	383667	45480.6	63214.3	300656	197801	754516	715332	303965	276943	158317	168860	127727	109991	643968	407067	17975.1	29136.1	300656	195920	504428	428633	222924	248056	186067	288764	128578	114487	1	0	0	0	2	2	1	2	0	2	0	2	1
P19474	2	2	94.18	2.99e-05	11.7363	Ctrl	IL23 30min	RecName: Full=E3 ubiquitin-protein ligase TRIM21; EC=6.3.2.-; AltName: Full=52 kDa Ro protein; AltName: Full=52 kDa ribonucleoprotein autoantigen Ro/SS-A; AltName: Full=RING finger protein 81; AltName: Full=Ro(SS-A); AltName: Full=Sjoegren syndrome type A antigen; Short=SS-A; AltName: Full=Tripartite motif-containing protein 21;	490581	263250	291724	331861	285149	290122	34724.5	29506.2	218960	222117	389393	323133	320258	326779	568611	279305	115297	152958	285149	287364	23214.9	17680.4	160582	198949	457647	552584	322390	340139	1	0	0	0	0	0	0	0	1	0	0	0	1
Q9UGI8	26	26	1736.27	3e-05	3.34525	IL2 30min	IL23 30min	RecName: Full=Testin; AltName: Full=TESS;	2.63424e+07	2.23539e+07	2.12261e+07	2.50056e+07	2.1248e+07	2.07203e+07	8.57176e+06	9.25502e+06	2.04057e+07	20132526	2.2925e+07	2.03302e+07	2.79598e+07	3.16753e+07	3.05323e+07	2.37173e+07	8.3891e+06	1.15253e+07	2.1248e+07	2.05233e+07	5.7306e+06	5.54568e+06	1.49653e+07	1.80325e+07	2.69434e+07	3.47663e+07	2.81459e+07	3.29702e+07	13	12	11	12	14	14	3	6	14	11	14	17	13
P25685	2	2	74.16	3.1e-05	10.3714	IL2 30min	IL23 30min	RecName: Full=DnaJ homolog subfamily B member 1; AltName: Full=DnaJ protein homolog 1; AltName: Full=Heat shock 40 kDa protein 1; Short=HSP40; Short=Heat shock protein 40; AltName: Full=Human DnaJ protein 1; Short=hDj-1;	55263.2	41552.9	142488	221944	51583.9	63599.2	24446.6	23818.4	156089	144386	156558	112614	259958	240617	64053.1	44087.2	56314.9	102296	51583.9	62994.4	16343.6	14272.2	114473	129326	184000	192580	261689	250454	1	0	1	0	0	1	0	0	0	0	1	0	1
P14317	30	28	2274.4	3.16e-05	2.70504	IL23 5min	IL23 30min	RecName: Full=Hematopoietic lineage cell-specific protein; AltName: Full=Hematopoietic cell-specific LYN substrate 1; AltName: Full=LckBP1; AltName: Full=p75;	6.88744e+07	7.07859e+07	1.01767e+08	1.08357e+08	6.7845e+07	8.11011e+07	4.03319e+07	3.73465e+07	7.55152e+07	6.88153e+07	6.57177e+07	7.41518e+07	1.07609e+08	1.01138e+08	7.98293e+07	7.51032e+07	4.02208e+07	4.99428e+07	6.7845e+07	8.033e+07	2.69637e+07	2.23783e+07	5.53818e+07	6.16373e+07	7.72369e+07	1.26806e+08	1.08325e+08	1.05273e+08	31	21	20	14	32	20	17	14	28	14	33	19	32
P06744;Q8N196	53	50	4915.41	3.2e-05	4.39653	Ctrl	IL23 30min	RecName: Full=Glucose-6-phosphate isomerase; Short=GPI; EC=5.3.1.9; AltName: Full=Autocrine motility factor; Short=AMF; AltName: Full=Neuroleukin; Short=NLK; AltName: Full=Phosphoglucose isomerase; Short=PGI; AltName: Full=Phosphohexose isomerase; Short=PHI; AltName: Full=Sperm antigen 36; Short=SA-36;	5.63241e+08	4.61243e+08	4.5108e+08	4.58935e+08	4.4553e+08	3.44801e+08	1.16289e+08	1.16732e+08	4.47389e+08	3.75336e+08	5.00412e+08	4.27666e+08	5.02526e+08	4.59235e+08	6.52828e+08	4.89374e+08	1.78278e+08	2.11528e+08	4.4553e+08	3.41523e+08	7.77446e+07	69946660	3.28109e+08	3.36185e+08	588125338	731344189	505872368	4.7801e+08	44	59	40	51	40	58	24	27	42	59	48	71	44
Q14008	35	32	1770.29	3.34e-05	1.8192	IL23 30min	IL2 30min	RecName: Full=Cytoskeleton-associated protein 5; AltName: Full=Colonic and hepatic tumor overexpressed gene protein; Short=Ch-TOG;	1.20506e+07	1.05322e+07	1.3713e+07	1.29831e+07	9.58375e+06	9.30372e+06	1.66612e+07	1.74593e+07	1.1841e+07	1.12057e+07	1.0507e+07	1.06286e+07	9.23798e+06	9.51773e+06	1.39674e+07	1.11746e+07	5.41971e+06	5.98403e+06	9.58375e+06	9.21526e+06	1.11387e+07	1.04617e+07	8.68406e+06	1.00369e+07	1.23488e+07	1.81757e+07	9.2995e+06	9.90683e+06	9	7	9	3	9	9	15	13	11	4	13	11	8
Q6PCE3	12	11	587.52	3.37e-05	2.32679	IL23 30min	IL23 5min	RecName: Full=Glucose 1,6-bisphosphate synthase; EC=2.7.1.106; AltName: Full=PMMLP; AltName: Full=Phosphoglucomutase-2-like 1;	1.07287e+07	9.77635e+06	5.05577e+06	4.19588e+06	8.90319e+06	9.3632e+06	1.13747e+07	1.01519e+07	6.08795e+06	5.59486e+06	5.77968e+06	6.38165e+06	5.16028e+06	4.8856e+06	1.24351e+07	1.03726e+07	1.99817e+06	1.93392e+06	8.90319e+06	9.27417e+06	7.60452e+06	6.08312e+06	4.46482e+06	5.01127e+06	6.79275e+06	1.09131e+07	5.19464e+06	5.08533e+06	2	3	5	3	2	2	1	0	5	4	8	4	3
Q00796	10	9	571.22	3.42e-05	6.88206	Ctrl	IL23 30min	RecName: Full=Sorbitol dehydrogenase; EC=1.1.1.14; AltName: Full=L-iditol 2-dehydrogenase;	8.08764e+06	6.3943e+06	6.62498e+06	6.71359e+06	5.24239e+06	5.81824e+06	1.03602e+06	1.06828e+06	5.78476e+06	5.31045e+06	4.97991e+06	6.58987e+06	4.10375e+06	5.88236e+06	9.37402e+06	6.7843e+06	2.61836e+06	3.09437e+06	5.24239e+06	5.76292e+06	692629	640121	4.24247e+06	4.75653e+06	5.8528e+06	1.12692e+07	4.13108e+06	6.12284e+06	4	4	3	1	3	3	1	0	3	4	5	3	2
O43760	1	1	43.47	3.47e-05	67.1458	IL23 5min	IL2 30min	RecName: Full=Synaptogyrin-2; AltName: Full=Cellugyrin;	4847.6	10382.8	52178.6	57694	694.781	1937.37	7477.49	7757.18	32184.5	30253.6	25897	21661.4	775.157	861.171	5618.64	11016.1	20622.3	26591.8	694.781	1918.95	4999.04	4648.16	23603.7	27097.9	30436.3	37042.7	780.319	896.377	1	0	1	0	0	0	0	0	1	0	1	0	0
O43615	3	3	151.06	3.65e-05	14.755	IL23 30min	IL2 30min	RecName: Full=Mitochondrial import inner membrane translocase subunit TIM44; Flags: Precursor;	22318	20222.8	14215.4	11128.9	36580.7	26423	97699.3	156260	127742	95929.7	66804.3	59999.6	10653.9	6557.82	25867.8	21456.2	5618.29	5129.41	36580.7	26171.7	65316.3	93632.1	93684.3	85923.5	78513.9	102604	10724.8	6825.91	0	0	0	0	0	0	1	1	2	0	0	0	0
Q9HD45	3	1	184.66	3.65e-05	66.5367	Ctrl	IL2 15min	RecName: Full=Transmembrane 9 superfamily member 3; AltName: Full=EP70-P-iso; AltName: Full=SM-11044-binding protein; Flags: Precursor;	3.19365e+06	2.77531e+06	241282	159382	167478	133868	223914	334819	142539	81464.5	50143.6	39565.6	271367	153080	3.70162e+06	2.94458e+06	95360.7	73461.1	167478	132595	149696	200626	104536	72967.1	58932.9	67660.4	273174	159338	0	4	0	0	0	0	0	0	0	0	0	0	0
Q9Y6N5	30	28	2015.67	3.7e-05	2.88632	IL23 30min	IL23 5min	RecName: Full=Sulfide:quinone oxidoreductase, mitochondrial; EC=1.-.-.-; Flags: Precursor;	4.64627e+07	4.56802e+07	2.82396e+07	2.93504e+07	4.50825e+07	3.89748e+07	8.3006e+07	8.32172e+07	3.75942e+07	3.28124e+07	3.57628e+07	3.03647e+07	3.11928e+07	2.68768e+07	5.38528e+07	4.84663e+07	1.1161e+07	1.35279e+07	4.50825e+07	3.86043e+07	5.54932e+07	4.98644e+07	2.75711e+07	2.93898e+07	4.20314e+07	5.19261e+07	3.14005e+07	2.79755e+07	22	12	9	7	21	19	22	18	19	14	19	14	14
P07195	27	24	2014.42	3.83e-05	5.33304	IL23 5min	IL23 30min	RecName: Full=L-lactate dehydrogenase B chain; Short=LDH-B; EC=1.1.1.27; AltName: Full=LDH heart subunit; Short=LDH-H; AltName: Full=Renal carcinoma antigen NY-REN-46;	6.83327e+07	6.51643e+07	9.53456e+07	9.84638e+07	5.10089e+07	4.37078e+07	1.70892e+07	1.9252e+07	1.06768e+08	8.51929e+07	9.23616e+07	6.44839e+07	5.59517e+07	5.77885e+07	7.92014e+07	6.91387e+07	3.7683e+07	4.5383e+07	5.10089e+07	4.32922e+07	1.14249e+07	1.1536e+07	7.8302e+07	7.63066e+07	1.08551e+08	1.10273e+08	5.63243e+07	6.0151e+07	25	14	27	10	25	13	14	5	27	11	29	14	21
P35606	5	5	154.98	4.14e-05	4.65682	IL23 5min	IL23 30min	RecName: Full=Coatomer subunit beta'; AltName: Full=Beta'-coat protein; Short=Beta'-COP; AltName: Full=p102;	1.58447e+06	1.88049e+06	4.24658e+06	4.24865e+06	1.83105e+06	1.83896e+06	855246	969008	2.32237e+06	2.49448e+06	1.94404e+06	2.60889e+06	3.07922e+06	3.69114e+06	1.83649e+06	1.99518e+06	1.67836e+06	1.95825e+06	1.83105e+06	1.82147e+06	571770	580637	1.70319e+06	2.23429e+06	2.2848e+06	4.46141e+06	3.09972e+06	3.84204e+06	1	0	0	1	2	0	0	0	2	1	1	0	2
Q9HCN8	5	5	258.27	4.16e-05	3.85954	IL23 30min	IL2 5min	RecName: Full=Stromal cell-derived factor 2-like protein 1; Short=SDF2-like protein 1; AltName: Full=PWP1-interacting protein 8; Flags: Precursor;	3.75651e+06	3.26393e+06	2.69661e+06	2.6448e+06	2.10335e+06	2.09982e+06	5.50878e+06	4.61572e+06	1.14593e+06	1.4773e+06	1.45011e+06	1.71891e+06	2700020	2.80284e+06	4.354e+06	3.463e+06	1.06577e+06	1.21902e+06	2.10335e+06	2.07986e+06	3.68286e+06	2.76577e+06	840412	1.32321e+06	1.70429e+06	2.93948e+06	2.718e+06	2.91742e+06	1	1	1	0	2	2	1	4	0	0	2	1	1
Q15018	2	2	68.44	4.2e-05	7.02396	IL2 30min	IL23 30min	RecName: Full=BRISC complex subunit Abro1; AltName: Full=Abraxas brother protein 1; AltName: Full=Protein FAM175B;	477434	608645	454365	420890	604410	556821	106324	86882.4	374588	575107	633245	723212	704838	652239	553372	645767	179577	193992	604410	551527	71082.7	52060.6	274718	515119	744242	1.23675e+06	709532	678904	1	0	1	0	3	0	1	0	1	1	1	1	1
Q96CS3	1	1	21.38	4.38e-05	178.83	IL23 5min	IL2 30min	RecName: Full=FAS-associated factor 2; AltName: Full=Protein ETEA; AltName: Full=UBX domain-containing protein 3B; AltName: Full=UBX domain-containing protein 8;	47649.9	46334.9	41335.7	119374	37638	19202.2	70715.3	81386.8	63331	54188.8	56173.8	39782.3	619.779	278.893	55228.9	49160.9	16336.9	55020.7	37638	19019.6	47276.3	48767.6	46446.1	48536.5	66020.1	68031	623.906	290.295	0	1	0	0	0	0	0	1	0	0	0	0	0
Q8WV74	1	1	38.87	4.52e-05	38.186	IL23 30min	IL23 5min	RecName: Full=Nucleoside diphosphate-linked moiety X motif 8, mitochondrial; Short=Nudix motif 8; EC=3.6.1.-; Flags: Precursor;	7506.76	7371.73	2149.84	6856.05	137632	131176	139044	204855	85136.5	111798	124503	147709	106328	79119.7	8700.75	7821.34	849.669	3160.03	137632	129929	92957.2	122751	62438	100137	146326	252594	107036	82354.2	1	0	0	0	1	0	1	0	0	0	1	0	1
Q9H1K1	1	1	63.94	4.64e-05	26.2027	IL23 30min	IL23 5min	RecName: Full=Iron-sulfur cluster assembly enzyme ISCU, mitochondrial; AltName: Full=NifU-like N-terminal domain-containing protein; AltName: Full=NifU-like protein; Flags: Precursor;	744564	706798	59732.3	47523.9	639323	629739	1.50387e+06	1.30653e+06	663324	449091	769364	575889	121380	50554.9	862991	749907	23607.7	21904.3	639323	623752	1.00541e+06	782881	486473	402247	904220	984818	122188	52621.7	1	1	0	0	1	0	1	1	1	0	2	0	1
P09525	5	4	260	4.77e-05	9.2099	IL23 5min	IL23 30min	RecName: Full=Annexin A4; AltName: Full=35-beta calcimedin; AltName: Full=Annexin IV; AltName: Full=Annexin-4; AltName: Full=Carbohydrate-binding protein p33/p41; AltName: Full=Chromobindin-4; AltName: Full=Endonexin I; AltName: Full=Lipocortin IV; AltName: Full=P32.5; AltName: Full=PP4-X; AltName: Full=Placental anticoagulant protein II; Short=PAP-II; AltName: Full=Protein II;	382432	469078	517224	677647	312420	286499	65610.4	64127.3	275633	414918	440741	542622	416165	534158	443260	497688	204420	312335	312420	283775	43863.5	38425.6	202146	371639	517995	927927	418937	555995	2	1	1	0	2	1	0	0	3	1	2	1	3
P19388	1	1	30.23	4.77e-05	Infinity	IL23 30min	IL23 5min	RecName: Full=DNA-directed RNA polymerases I, II, and III subunit RPABC1; Short=RNA polymerases I, II, and III subunit ABC1; AltName: Full=DNA-directed RNA polymerase II 23 kDa polypeptide; AltName: Full=DNA-directed RNA polymerase II subunit E; AltName: Full=RPB5 homolog; AltName: Full=XAP4;	6076.5	10423.8	0	0	26672.1	15132.1	42621.9	27412.2	14556.1	21251.9	21072.4	39963.3	24666.4	1071.22	7043	11059.6	0	0	26672.1	14988.2	28494.6	16425.6	10675.3	19035.1	24766.1	68340.6	24830.7	1115.02	0	0	0	0	0	0	0	0	0	0	0	0	1
P37802	3	3	174.74	5.02e-05	11.5671	IL2 30min	IL23 30min	RecName: Full=Transgelin-2; AltName: Full=Epididymis tissue protein Li 7e; AltName: Full=SM22-alpha homolog;	1.86055e+06	1.04539e+06	358931	342632	1.15841e+06	729364	197853	266226	319723	268325	1.67749e+06	1.65526e+06	2.69586e+06	2.67219e+06	2.15648e+06	1.10915e+06	141858	157923	1.15841e+06	722429	132274	159525	234481	240337	1.97153e+06	2.83063e+06	2.71381e+06	2.78143e+06	3	0	0	0	2	0	0	0	0	0	3	0	2
P20585	8	6	273.89	5.05e-05	8.59079	IL23 30min	IL2 30min	RecName: Full=DNA mismatch repair protein Msh3; Short=hMSH3; AltName: Full=Divergent upstream protein; Short=DUP; AltName: Full=Mismatch repair protein 1; Short=MRP1;	1.28828e+06	1.01734e+06	506530	423793	794128	545971	2.67359e+06	2.92958e+06	666472	697519	1.02911e+06	808081	363005	289225	1.49318e+06	1.07939e+06	200193	195331	794128	540779	1.78741e+06	1.75543e+06	488782	624762	1.20949e+06	1.38188e+06	365422	301049	1	1	1	0	0	0	5	0	1	0	1	0	0
P10809	45	41	3724.2	5.06e-05	3.81547	IL23 30min	IL23 5min	RecName: Full=60 kDa heat shock protein, mitochondrial; AltName: Full=60 kDa chaperonin; AltName: Full=Chaperonin 60; Short=CPN60; AltName: Full=Heat shock protein 60; Short=HSP-60; Short=Hsp60; AltName: Full=HuCHA60; AltName: Full=Mitochondrial matrix protein P1; AltName: Full=P60 lymphocyte protein; Flags: Precursor;	1.25101e+08	1.0522e+08	8.59839e+07	7.91128e+07	1.23012e+08	1.06633e+08	3.12204e+08	3.17718e+08	1.16829e+08	1.04819e+08	1.14168e+08	8.86565e+07	1.15971e+08	1.1762e+08	144999179	111637517	3.3983e+07	3.64639e+07	1.23012e+08	1.05619e+08	2.08722e+08	1.90379e+08	8.56809e+07	9.38854e+07	1.3418e+08	1.5161e+08	1.16743e+08	1.22428e+08	31	25	18	15	42	27	50	45	37	28	37	24	43
P51688	3	1	155.7	5.07e-05	18.7188	IL23 30min	IL23 5min	RecName: Full=N-sulphoglucosamine sulphohydrolase; EC=3.10.1.1; AltName: Full=Sulfoglucosamine sulfamidase; AltName: Full=Sulphamidase; Flags: Precursor;	157442	156900	11072.6	6209.88	120506	154225	186452	137056	89075.4	97547.5	109494	151408	47143	74102.3	182484	166469	4376.19	2862.2	120506	152758	124651	82125	65326.8	87372.5	128686	258921	47456.9	77131.7	0	1	0	0	0	1	0	1	0	1	0	0	0
P08670;P17661;P41219;Q8N1N4	29	25	2577.24	5.15e-05	4.1153	Ctrl	IL23 30min	RecName: Full=Vimentin;	7.34359e+07	5.24993e+07	4.47859e+07	4.2808e+07	5.0667e+07	4.54057e+07	1.49494e+07	1.56522e+07	4.02123e+07	3.97816e+07	3.85303e+07	3.46578e+07	4.61537e+07	4.40647e+07	8.51163e+07	5.57013e+07	1.77005e+07	1.97307e+07	5.0667e+07	4.4974e+07	9.99436e+06	9.37895e+06	2.94912e+07	3.56321e+07	4.5284e+07	5.92676e+07	4.6461e+07	4.58661e+07	21	12	21	9	23	15	11	6	25	12	18	14	24
Q96EE3	7	7	466.8	5.45e-05	3.70376	IL23 30min	IL2 30min	RecName: Full=Nucleoporin SEH1; AltName: Full=Nup107-160 subcomplex subunit SEH1; AltName: Full=SEC13-like protein;	1.6629e+06	1.39659e+06	1.15437e+06	1.15594e+06	1.36754e+06	1.10483e+06	2.68869e+06	2.73089e+06	1.34268e+06	1.43606e+06	1.14983e+06	1.10658e+06	664618	798647	1.9274e+06	1.48176e+06	456238	532783	1.36754e+06	1.09433e+06	1.79751e+06	1.63637e+06	984703	1.28627e+06	1.35138e+06	1.89235e+06	669044	831297	2	4	1	2	1	4	3	3	3	4	3	4	1
P28066	8	6	627.36	5.46e-05	2.80209	IL23 5min	IL23 30min	RecName: Full=Proteasome subunit alpha type-5; EC=3.4.25.1; AltName: Full=Macropain zeta chain; AltName: Full=Multicatalytic endopeptidase complex zeta chain; AltName: Full=Proteasome zeta chain;	1.58691e+07	1.70029e+07	2.97743e+07	2.72602e+07	1.44839e+07	1.62488e+07	9.97311e+06	1.03812e+07	2.44551e+07	2.58105e+07	1.98122e+07	2.07192e+07	1.97233e+07	2.50604e+07	1.83931e+07	1.80399e+07	1.17676e+07	1.25645e+07	1.44839e+07	1.60943e+07	6.66747e+06	6.22048e+06	1.79351e+07	2.31183e+07	2.3285e+07	3.54315e+07	1.98546e+07	2.60849e+07	3	3	5	4	5	5	3	4	5	5	5	5	2
Q9NPF4	5	4	316.19	5.46e-05	5.6385	IL2 15min	IL23 30min	RecName: Full=Probable tRNA threonylcarbamoyladenosine biosynthesis protein OSGEP; AltName: Full=hOSGEP; AltName: Full=t(6)A37 threonylcarbamoyladenosine biosynthesis protein OSGEP;	962935	911317	853822	569914	679624	740840	240747	245951	1.40025e+06	1.20204e+06	1.33861e+06	1.40564e+06	1.01617e+06	1.30525e+06	1.11609e+06	966899	337452	262679	679624	733795	160950	147376	1.02693e+06	1.07666e+06	1.57324e+06	2.40375e+06	1.02294e+06	1.35861e+06	1	2	0	0	3	3	0	2	2	1	1	2	1
P17931	6	6	532.41	5.59e-05	6.34292	IL2 30min	IL23 30min	RecName: Full=Galectin-3; Short=Gal-3; AltName: Full=35 kDa lectin; AltName: Full=Carbohydrate-binding protein 35; Short=CBP 35; AltName: Full=Galactose-specific lectin 3; AltName: Full=Galactoside-binding protein; Short=GALBP; AltName: Full=IgE-binding protein; AltName: Full=L-31; AltName: Full=Laminin-binding protein; AltName: Full=Lectin L-29; AltName: Full=Mac-2 antigen;	2.42478e+06	2.25591e+06	1.80165e+06	1.96176e+06	1.58706e+06	1.76497e+06	875542	654301	996712	995349	2.95612e+06	3.01798e+06	3.82584e+06	5.87784e+06	2.81046e+06	2.3935e+06	712056	904197	1.58706e+06	1.74819e+06	585339	392062	730975	891526	3.47427e+06	5.16099e+06	3.85132e+06	6.11813e+06	2	6	1	2	3	6	1	3	2	0	2	7	3
Q14687	2	1	51.17	5.86e-05	Infinity	IL23 30min	IL23 5min	RecName: Full=Genetic suppressor element 1;	68375.1	43532.5	0	0	50252.1	30912.2	7279.34	220633	51699.8	51254.5	15651.7	15575.3	8.46222	0	79250.6	46187.6	0	0	50252.1	30618.3	4866.56	132205	37915.9	45908.2	18395.2	26635.1	8.51856	0	0	0	0	0	0	0	0	1	0	0	0	0	0
Q15691;Q9UPY8	12	11	811.98	6.04e-05	2.18156	IL23 30min	IL23 5min	RecName: Full=Microtubule-associated protein RP/EB family member 1; AltName: Full=APC-binding protein EB1; AltName: Full=End-binding protein 1; Short=EB1;	1.23007e+07	1.13776e+07	6.8498e+06	6.74633e+06	8.99807e+06	8.54465e+06	13674324	1.59864e+07	8.33672e+06	7.75555e+06	1.13811e+07	1.04391e+07	1.17458e+07	1.08132e+07	1.42572e+07	1.20716e+07	2.70722e+06	3.10945e+06	8.99807e+06	8.46341e+06	9.14189e+06	9.5792e+06	6.11404e+06	6.94658e+06	1.3376e+07	1.78517e+07	1.1824e+07	1.12552e+07	4	7	4	3	5	8	7	6	5	5	4	8	5
P29401	62	58	5931.45	6.19e-05	5.41373	Ctrl	IL23 30min	RecName: Full=Transketolase; Short=TK; EC=2.2.1.1;	1398208002	1067769371	1188719883	1195513981	1026352637	7.97198e+08	226726442	2.28778e+08	1094261449	8.84378e+08	9.75442e+08	8.17974e+08	1087521071	878180467	1620600520	1132893601	469812215	5.51025e+08	1026352637	7.89618e+08	1.51577e+08	1.37085e+08	8.02517e+08	7.9213e+08	1146419482	1398801912	1094762754	9.14082e+08	76	107	63	86	65	94	38	46	71	94	77	98	71
Q9Y243	2	1	73.75	6.36e-05	19.2503	Ctrl	IL23 5min	RecName: Full=RAC-gamma serine/threonine-protein kinase; EC=2.7.11.1; AltName: Full=Protein kinase Akt-3; AltName: Full=Protein kinase B gamma; Short=PKB gamma; AltName: Full=RAC-PK-gamma; AltName: Full=STK-2;	8.92736e+06	7.5826e+06	487844	369805	6.73752e+06	5.10076e+06	4.19684e+06	4.01038e+06	601278	391019	1.76051e+06	917992	4.79161e+06	2.72161e+06	1.03473e+07	8.04507e+06	192808	170447	6.73752e+06	5.05226e+06	2.80577e+06	2.40305e+06	440969	350232	2.0691e+06	1.56984e+06	4.82351e+06	2.83287e+06	0	4	0	0	0	4	0	3	0	0	0	2	0
P00492	9	9	535.53	6.41e-05	3.87722	Ctrl	IL23 30min	RecName: Full=Hypoxanthine-guanine phosphoribosyltransferase; Short=HGPRT; Short=HGPRTase; EC=2.4.2.8;	2.3118e+07	1.89966e+07	1.2918e+07	1.16565e+07	1.57002e+07	1.34741e+07	5.0927e+06	5.76935e+06	1.42178e+07	1.21984e+07	1.51505e+07	1.39278e+07	1.60676e+07	1.4143e+07	2.6795e+07	2.01552e+07	5.10553e+06	5.37261e+06	1.57002e+07	1.3346e+07	3.4047e+06	3.45704e+06	1.04272e+07	1.0926e+07	1.78061e+07	2.38177e+07	1.61746e+07	1.47212e+07	6	13	4	5	4	8	2	5	6	6	6	10	6
Q9NR19	2	2	88.44	6.55e-05	10.3044	IL2 15min	IL23 30min	RecName: Full=Acetyl-coenzyme A synthetase, cytoplasmic; EC=6.2.1.1; AltName: Full=Acetate--CoA ligase; AltName: Full=Acetyl-CoA synthetase; Short=ACS; Short=AceCS; AltName: Full=Acyl-CoA synthetase short-chain family member 2; AltName: Full=Acyl-activating enzyme;	247583	179181	342809	318329	301213	274345	36719.4	65918.1	372655	369111	575573	482040	451711	436168	286963	190109	135487	146721	301213	271737	24548.6	39498.6	273300	330610	676461	824328	454719	453999	1	0	2	0	0	0	0	0	1	0	2	0	3
Q06203	6	6	242.02	6.68e-05	4.97369	Ctrl	IL23 30min	RecName: Full=Amidophosphoribosyltransferase; Short=ATase; EC=2.4.2.14; AltName: Full=Glutamine phosphoribosylpyrophosphate amidotransferase; Short=GPAT; Flags: Precursor;	2.40433e+06	2.24438e+06	1.21957e+06	1.27241e+06	1.36147e+06	1.54911e+06	490017	444644	1.95868e+06	1.44823e+06	2.34347e+06	1.74585e+06	1.68645e+06	1.543e+06	2.78676e+06	2.38127e+06	482004	586469	1.36147e+06	1.53438e+06	327598	266434	1.43647e+06	1.29717e+06	2.75424e+06	2.98555e+06	1.69768e+06	1.60608e+06	0	2	0	1	0	2	0	1	0	1	0	3	2
P50238	7	7	676.17	6.75e-05	3.63661	Ctrl	IL23 30min	RecName: Full=Cysteine-rich protein 1; Short=CRP-1; AltName: Full=Cysteine-rich heart protein; Short=CRHP; Short=hCRHP; AltName: Full=Cysteine-rich intestinal protein; Short=CRIP;	9.44473e+07	8.62616e+07	4.84193e+07	4.92943e+07	6.4843e+07	6.31503e+07	2.52629e+07	2.44286e+07	4.72782e+07	4.84294e+07	5.42056e+07	4.27425e+07	4.93364e+07	6.2002e+07	1.0947e+08	9.15228e+07	1.91365e+07	2.27203e+07	6.4843e+07	6.25499e+07	1.68894e+07	1.46378e+07	3.46732e+07	4.33778e+07	6.37068e+07	7.30932e+07	4.96649e+07	6.45368e+07	7	24	3	16	6	18	3	8	4	17	5	17	3
Q99873;Q9NR22	16	15	1013.08	6.76e-05	2.30302	IL23 5min	IL23 15min	RecName: Full=Protein arginine N-methyltransferase 1; EC=2.1.1.-; AltName: Full=Histone-arginine N-methyltransferase PRMT1; EC=2.1.1.125; AltName: Full=Interferon receptor 1-bound protein 4;	8.25352e+06	7.28689e+06	1.28338e+07	1.17926e+07	5.38304e+06	5.31005e+06	6.68621e+06	7.27342e+06	1.06768e+07	1.02198e+07	9.99049e+06	8.19458e+06	5.93167e+06	5.67421e+06	9.56628e+06	7.73132e+06	5.07224e+06	5.43534e+06	5.38304e+06	5.25956e+06	4.47003e+06	4.35829e+06	7.83021e+06	9.15382e+06	1.17417e+07	14013398	5.97116e+06	5.90618e+06	9	5	8	4	11	6	9	7	8	5	10	9	9
P57088	1	1	56.13	7.05e-05	82.6971	IL23 5min	IL23 30min	RecName: Full=Transmembrane protein 33; AltName: Full=Protein DB83;	40598.2	46953.2	407430	853095	11732.6	17458.6	8621.03	6621.65	175913	195745	95167.9	99374.7	64996.8	175114	47055.5	49816.9	161027	393201	11732.6	17292.6	5763.54	3967.75	129012	175327	111849	169939	65429.6	182273	0	0	0	0	0	0	0	0	1	0	1	0	0
P00491	20	18	1794.87	7.35e-05	5.06066	Ctrl	IL23 30min	RecName: Full=Purine nucleoside phosphorylase; Short=PNP; EC=2.4.2.1; AltName: Full=Inosine phosphorylase; AltName: Full=Inosine-guanosine phosphorylase;	4.55092e+07	3.91914e+07	2.58175e+07	2.28938e+07	2.96249e+07	2.08318e+07	8.29128e+06	8.44578e+06	2.68306e+07	2.59806e+07	3.6192e+07	2.92171e+07	2.67918e+07	2.67207e+07	5.27477e+07	4.15817e+07	1.02037e+07	1.0552e+07	2.96249e+07	2.06337e+07	5.54309e+06	5.06078e+06	1.96772e+07	2.32706e+07	4.25358e+07	4.99637e+07	2.69702e+07	2.78131e+07	14	18	15	2	9	18	9	6	15	6	17	15	10
Q96G03	12	11	658.59	7.36e-05	4.67641	Ctrl	IL23 30min	RecName: Full=Phosphoglucomutase-2; Short=PGM 2; EC=5.4.2.2; AltName: Full=Glucose phosphomutase 2; AltName: Full=Phosphodeoxyribomutase; AltName: Full=Phosphopentomutase; EC=5.4.2.7;	2.16541e+07	2.01904e+07	1.89001e+07	1.76486e+07	1.35972e+07	1.2949e+07	4.20454e+06	4.74346e+06	1.63589e+07	1.5338e+07	2.33404e+07	1.77665e+07	1.25876e+07	1.79028e+07	2.50983e+07	2.14218e+07	7.46978e+06	8.13443e+06	1.35972e+07	1.28259e+07	2.81092e+06	2.84232e+06	1.19974e+07	1.37382e+07	2.74316e+07	3.03822e+07	1.26714e+07	1.86347e+07	5	9	6	4	4	9	1	3	6	9	5	10	4
Q16401	3	3	84.45	7.53e-05	12.3558	IL2 30min	IL23 30min	RecName: Full=26S proteasome non-ATPase regulatory subunit 5; AltName: Full=26S protease subunit S5 basic; AltName: Full=26S proteasome subunit S5B;	149346	137481	211715	246641	156135	251201	20272.9	25535.3	160707	226503	159660	238720	285663	280332	173100	145866	83674.9	113679	156135	248812	13553.3	15300.9	117860	202877	187645	408231	287566	291793	1	0	0	0	0	0	0	0	0	1	2	0	1
O00233	7	6	518.66	7.55e-05	5.20321	Ctrl	IL23 30min	RecName: Full=26S proteasome non-ATPase regulatory subunit 9; AltName: Full=26S proteasome regulatory subunit p27;	2.11928e+07	2.34102e+07	8.93496e+06	1.14723e+07	1.39858e+07	1.37486e+07	3.66299e+06	4.90922e+06	9.41332e+06	8.5122e+06	1.34025e+07	1.10475e+07	1.47738e+07	1.34487e+07	2.45636e+07	2.4838e+07	3.53132e+06	5.28773e+06	1.39858e+07	1.36179e+07	2.44887e+06	2.94164e+06	6.9036e+06	7.62431e+06	1.57517e+07	1.8892e+07	1.48722e+07	1.39985e+07	4	7	2	1	3	5	1	1	3	1	0	4	2
Q6JBY9	12	12	530.64	7.57e-05	7.62422	IL2 30min	IL23 30min	RecName: Full=CapZ-interacting protein; AltName: Full=Protein kinase substrate CapZIP; AltName: Full=RCSD domain-containing protein 1;	6.735e+06	7.24396e+06	5.92035e+06	7.05758e+06	6.24196e+06	5.20638e+06	717746	1.27722e+06	5.39474e+06	4.97244e+06	5.13861e+06	4.6642e+06	7.64601e+06	7.56404e+06	7.80624e+06	7.68578e+06	2.33987e+06	3.25291e+06	6.24196e+06	5.15687e+06	479845	765320	3.95643e+06	4.45378e+06	6.03932e+06	7.97616e+06	7.69692e+06	7.87327e+06	5	2	4	4	6	4	1	1	7	4	6	3	8
Q86UP2	2	1	53.56	7.66e-05	9.72334	IL23 30min	IL23 5min	RecName: Full=Kinectin; AltName: Full=CG-1 antigen; AltName: Full=Kinesin receptor;	124123	85626.8	12059.3	12334.2	81823.7	86427.8	132497	104689	59399.9	89403.1	61429.4	79372.1	39111	49516.6	143866	90849.3	4766.14	5684.95	81823.7	85606	88580.2	62730.3	43563.1	80077.7	72196.9	135733	39371.4	51540.9	0	1	0	0	0	0	0	1	0	0	0	1	0
Q9BRF8	11	11	880.51	7.69e-05	4.1294	Ctrl	IL23 30min	RecName: Full=Calcineurin-like phosphoesterase domain-containing protein 1; EC=3.1.-.-; AltName: Full=Complete S-transactivated protein 1;	2.24292e+07	1.83491e+07	1.24818e+07	9.51497e+06	9.64803e+06	8.6237e+06	4.89333e+06	4.98178e+06	1.3421e+07	1.20866e+07	1.47291e+07	1.27488e+07	1.35787e+07	1.37935e+07	2.59967e+07	1.94683e+07	4.93312e+06	4.38555e+06	9.64803e+06	8.54171e+06	3.27141e+06	2.98512e+06	9.84278e+06	1.08259e+07	1.73109e+07	2.18016e+07	1.36691e+07	1.43574e+07	11	8	8	3	7	5	6	1	10	5	11	5	8
P62805	8	7	670.33	7.84e-05	2.58217	IL23 5min	Ctrl	RecName: Full=Histone H4;	1.25553e+07	1.38095e+07	3.7262e+07	3.08166e+07	1.44444e+07	1.49087e+07	1.39868e+07	1.44236e+07	1.61345e+07	1.36599e+07	1.6442e+07	1.89868e+07	2.33443e+07	2.45891e+07	1.45523e+07	1.46518e+07	1.47269e+07	1.42037e+07	1.44444e+07	1.4767e+07	9.35081e+06	8.64273e+06	1.18328e+07	1.2235e+07	1.9324e+07	3.2469e+07	2.34997e+07	2.55943e+07	11	3	12	2	9	4	6	3	9	1	8	3	7
P35268;Q6P5R6	5	4	268.05	8.08e-05	14.7569	Ctrl	IL23 5min	RecName: Full=60S ribosomal protein L22; AltName: Full=EBER-associated protein; Short=EAP; AltName: Full=Epstein-Barr virus small RNA-associated protein; AltName: Full=Heparin-binding protein HBp15;	1.4558e+07	1.09581e+07	909089	820003	4.58486e+06	4.05653e+06	1.60543e+06	1.91858e+06	3.06841e+06	1.94402e+06	4.54267e+06	2.7817e+06	4.62583e+06	4.3949e+06	1.68735e+07	1.16265e+07	359295	377948	4.58486e+06	4.01796e+06	1.0733e+06	1.14963e+06	2.25033e+06	1.74124e+06	5.33892e+06	4.75693e+06	4.65663e+06	4.57457e+06	2	6	0	2	2	3	0	4	1	3	2	4	0
P25788	14	11	942.43	8.54e-05	4.45228	IL2 30min	IL23 30min	RecName: Full=Proteasome subunit alpha type-3; EC=3.4.25.1; AltName: Full=Macropain subunit C8; AltName: Full=Multicatalytic endopeptidase complex subunit C8; AltName: Full=Proteasome component C8;	8.09689e+06	7.25889e+06	1.50893e+07	1.6369e+07	8.83187e+06	8.15077e+06	3.87548e+06	3.20694e+06	8.17115e+06	8.30298e+06	7.45556e+06	8.56435e+06	1.29036e+07	1.86294e+07	9.38474e+06	7.70162e+06	5.96366e+06	7.54463e+06	8.83187e+06	8.07327e+06	2.59093e+06	1.92162e+06	5.99261e+06	7.43691e+06	8.76239e+06	1.46457e+07	1.29895e+07	1.9391e+07	10	4	8	4	9	9	3	3	9	3	7	4	9
Q14CX7	7	6	295.13	8.9e-05	5.29979	IL2 30min	IL23 5min	RecName: Full=N-alpha-acetyltransferase 25, NatB auxiliary subunit; AltName: Full=Mitochondrial distribution and morphology protein 20; AltName: Full=N-terminal acetyltransferase B complex subunit MDM20; Short=NatB complex subunit MDM20; AltName: Full=N-terminal acetyltransferase B complex subunit NAA25; AltName: Full=p120;	1.84383e+06	1.28457e+06	387777	379318	904107	856344	1.63159e+06	1.5319e+06	410207	542588	1.23206e+06	931269	1.81433e+06	2.25111e+06	2.1371e+06	1.36292e+06	153259	174832	904107	848201	1.09079e+06	917926	300840	485992	1.44802e+06	1.59255e+06	1.82641e+06	2.34314e+06	0	2	1	1	1	2	1	3	1	2	1	5	1
P51649	15	12	932.42	8.91e-05	3.15827	IL23 30min	IL23 5min	RecName: Full=Succinate-semialdehyde dehydrogenase, mitochondrial; EC=1.2.1.24; AltName: Full=Aldehyde dehydrogenase family 5 member A1; AltName: Full=NAD(+)-dependent succinic semialdehyde dehydrogenase; Flags: Precursor;	6.07406e+06	5.04631e+06	2.45398e+06	2.86693e+06	4.52454e+06	5.02618e+06	8.34226e+06	8.4626e+06	4.87683e+06	4.73338e+06	5.97273e+06	5.09361e+06	3.14671e+06	3.64667e+06	7.04018e+06	5.35409e+06	969875	1.3214e+06	4.52454e+06	4.97839e+06	5.57717e+06	5.07086e+06	3.5766e+06	4.23965e+06	7.01964e+06	8.71048e+06	3.16766e+06	3.79575e+06	7	1	2	3	6	1	9	2	9	1	8	4	6
P48637	9	9	584.07	9.17e-05	4.75386	IL2 30min	IL23 30min	RecName: Full=Glutathione synthetase; Short=GSH synthetase; Short=GSH-S; EC=6.3.2.3; AltName: Full=Glutathione synthase;	9.62189e+06	8.33841e+06	6.06068e+06	6.54917e+06	6.50476e+06	7.40905e+06	1.9807e+06	1.79777e+06	8.58791e+06	6.09089e+06	9.35249e+06	7.45304e+06	9.85227e+06	8.11004e+06	1.11523e+07	8.84698e+06	2.39533e+06	3.01858e+06	6.50476e+06	7.3386e+06	1.32418e+06	1.07724e+06	6.29826e+06	5.45556e+06	1.09918e+07	1.27453e+07	9.91788e+06	8.44159e+06	7	0	4	0	6	1	2	0	6	0	10	0	8
Q9NXH9	1	1	50.86	9.22e-05	14.3069	IL2 30min	IL23 30min	RecName: Full=tRNA (guanine(26)-N(2))-dimethyltransferase; EC=2.1.1.216; AltName: Full=tRNA 2,2-dimethylguanosine-26 methyltransferase; AltName: Full=tRNA(guanine-26,N(2)-N(2)) methyltransferase; AltName: Full=tRNA(m(2,2)G26)dimethyltransferase;	13140.2	12933.6	49757.6	36218.5	42206.4	42919.8	3607.7	5943.61	45350.5	53319.3	72517.7	38550.2	75183.8	61466.2	15230.2	13722.5	19665.5	16693.5	42206.4	42511.8	2411.91	3561.46	33259.5	47757.7	85228.8	65924	75684.4	63979	1	0	0	0	0	0	0	0	0	0	1	0	1
Q9HCC0	15	15	935.18	9.47e-05	1.95295	IL23 30min	IL2 30min	RecName: Full=Methylcrotonoyl-CoA carboxylase beta chain, mitochondrial; Short=MCCase subunit beta; EC=6.4.1.4; AltName: Full=3-methylcrotonyl-CoA carboxylase 2; AltName: Full=3-methylcrotonyl-CoA carboxylase non-biotin-containing subunit; AltName: Full=3-methylcrotonyl-CoA:carbon dioxide ligase subunit beta; Flags: Precursor;	8.39131e+06	8.25343e+06	9.34743e+06	1.01082e+07	9.35583e+06	8.92341e+06	1.46314e+07	1.58239e+07	1.0316e+07	9.26292e+06	1.11612e+07	1.03954e+07	8.19161e+06	7.40294e+06	9.72599e+06	8.75681e+06	3.69434e+06	4.65897e+06	9.35583e+06	8.83857e+06	9.78176e+06	9.48182e+06	7.56564e+06	8.29673e+06	1.31176e+07	17776938	8.24616e+06	7.70558e+06	7	3	5	2	6	6	9	5	8	4	9	6	5
Q12849	3	2	178.42	9.48e-05	9.65044	IL23 30min	IL23 5min	RecName: Full=G-rich sequence factor 1; Short=GRSF-1; Flags: Precursor;	2.00253e+06	1.31085e+06	292296	177628	1.46136e+06	1.31855e+06	2.21751e+06	2.31746e+06	862953	940533	1.36489e+06	1.39315e+06	1.07569e+06	901396	2.32105e+06	1.3908e+06	115523	81870.5	1.46136e+06	1.30602e+06	1.4825e+06	1.38864e+06	632878	842428	1.60413e+06	2.3824e+06	1.08285e+06	938246	0	2	0	0	1	2	0	3	0	3	0	3	0
Q9H6E4	4	4	209.98	9.64e-05	2.91054	IL23 30min	IL2 30min	RecName: Full=Coiled-coil domain-containing protein 134; Flags: Precursor;	850097	699778	1.31716e+06	1.26873e+06	584143	505356	1.22963e+06	1.56628e+06	1.0558e+06	1.12813e+06	763227	837083	448615	512002	985310	742458	520574	584773	584143	500551	822065	938526	774306	1.01046e+06	897007	1.43148e+06	451603	532934	1	1	1	1	1	0	1	2	2	2	1	1	1
Q9Y570	4	4	202.87	9.69e-05	20.042	IL2 30min	IL23 30min	RecName: Full=Protein phosphatase methylesterase 1; Short=PME-1; EC=3.1.1.89;	514431	756303	274333	329341	376655	334851	32721.2	61356.4	387002	342398	558791	608007	720155	1.16535e+06	596254	802431	108423	151797	376655	331667	21875.6	36765.2	283822	306683	656737	1.03974e+06	724950	1.21299e+06	1	1	1	0	1	1	1	0	2	1	1	1	2
P46379	3	2	96.77	9.73e-05	4.31087	IL2 5min	IL23 30min	RecName: Full=Large proline-rich protein BAG6; AltName: Full=BAG family molecular chaperone regulator 6; AltName: Full=BCL2-associated athanogene 6; Short=BAG-6; Short=BAG6; AltName: Full=HLA-B-associated transcript 3; AltName: Full=Protein G3; AltName: Full=Protein Scythe;	313154	307773	367487	415205	270525	244000	159551	131283	646414	607333	519042	404322	323834	252456	362962	326545	145240	191373	270525	241680	106667	78665.6	474071	543983	610021	691423	325990	262776	0	1	0	0	0	1	0	0	1	0	0	1	0
P61353	3	3	246.27	9.85e-05	2.90195	IL23 5min	IL23 30min	RecName: Full=60S ribosomal protein L27;	555129	577776	1.04689e+06	1.23994e+06	392210	455275	423903	364129	681122	799512	611255	593366	636420	576929	643425	613015	413758	571501	392210	450947	283398	218189	499526	716117	718397	1.0147e+06	640658	600515	1	2	1	1	0	1	0	2	1	2	1	2	1
O95433	4	4	206.97	9.9e-05	4.43045	Ctrl	IL23 30min	RecName: Full=Activator of 90 kDa heat shock protein ATPase homolog 1; Short=AHA1; AltName: Full=p38;	1.9898e+06	2.08026e+06	1.00386e+06	1.12235e+06	1.00855e+06	783397	455802	462855	1.33866e+06	1.19649e+06	1.97326e+06	1.72829e+06	1.01675e+06	1.41392e+06	2.30629e+06	2.20714e+06	396750	517302	1.00855e+06	775948	304724	277346	981759	1.07169e+06	2.31913e+06	2.95551e+06	1.02352e+06	1.47173e+06	2	2	1	0	2	2	0	0	1	1	2	0	3
Q6EEV6;P55854	2	2	127.62	0.000100692	2.81203	IL2 30min	IL23 30min	RecName: Full=Small ubiquitin-related modifier 4; Short=SUMO-4; AltName: Full=Small ubiquitin-like protein 4; Flags: Precursor;	2.19551e+06	2.30465e+06	3.97072e+06	3.81802e+06	1.92662e+06	2.59809e+06	1.5084e+06	1.3482e+06	1.74981e+06	1.55791e+06	2.65485e+06	2.38365e+06	3.86894e+06	4.16389e+06	2.54472e+06	2.44521e+06	1.56933e+06	1.75977e+06	1.92662e+06	2.57339e+06	1.00843e+06	807849	1.28329e+06	1.3954e+06	3.1202e+06	4.07623e+06	3.89471e+06	4.33412e+06	2	0	2	0	3	0	1	0	1	0	2	0	3
P18206	25	22	1321.51	0.000100881	3.9766	Ctrl	IL23 30min	RecName: Full=Vinculin; AltName: Full=Metavinculin; Short=MV;	1.35854e+07	9.88513e+06	7.89884e+06	7.27158e+06	6.30414e+06	5.64847e+06	2.99458e+06	2.90758e+06	8.81544e+06	8.50925e+06	9.66379e+06	7.73168e+06	8.66134e+06	8.99083e+06	1.57462e+07	1.0488e+07	3.12182e+06	3.35155e+06	6.30414e+06	5.59477e+06	2.00201e+06	1.74225e+06	6.46512e+06	7.62167e+06	1.13577e+07	1.32218e+07	8.71902e+06	9.35839e+06	11	5	12	3	6	6	1	1	7	7	11	8	10
O00743	2	2	137.53	0.000100925	10.4312	IL2 5min	IL23 30min	RecName: Full=Serine/threonine-protein phosphatase 6 catalytic subunit; Short=PP6C; EC=3.1.3.16; Contains: RecName: Full=Serine/threonine-protein phosphatase 6 catalytic subunit, N-terminally processed;	87733.5	82602.3	63374.9	82086.8	48494	28787	10570.6	14464.9	120252	140898	104701	152707	125387	102523	101688	87640.3	25047.4	37834.7	48494	28513.3	7066.91	8667.5	88190.9	126201	123053	261141	126222	106715	0	1	0	1	0	1	0	0	1	1	0	1	1
Q13724	8	7	316.61	0.000102942	8.1866	IL23 30min	IL2 30min	RecName: Full=Mannosyl-oligosaccharide glucosidase; EC=3.2.1.106; AltName: Full=Processing A-glucosidase I;	2.03445e+06	2.27668e+06	713008	643578	1.004e+06	725234	2.2301e+06	2.88032e+06	854426	828055	825856	503679	339644	284598	2.35804e+06	2.41554e+06	281799	296632	1.004e+06	718338	1.49092e+06	1.72591e+06	626625	741682	970614	861333	341906	296232	0	4	1	0	0	1	3	5	1	0	0	0	0
Q9NZU5	13	11	595.02	0.000103551	5.02396	Ctrl	IL23 30min	RecName: Full=LIM and cysteine-rich domains protein 1; AltName: Full=Dyxin;	6.07928e+06	4.83234e+06	4.54701e+06	3.57252e+06	5.11901e+06	3.56521e+06	1.15013e+06	1.02179e+06	3.96564e+06	4.0327e+06	3.53231e+06	3.96978e+06	5.4507e+06	5.22162e+06	7.04622e+06	5.12707e+06	1.79709e+06	1.64661e+06	5.11901e+06	3.53131e+06	768913	612263	2.90835e+06	3.61206e+06	4.15146e+06	6.78864e+06	5.48699e+06	5.43509e+06	5	4	2	2	6	4	1	0	6	4	5	4	7
Q8WUM4	1	1	20.6	0.000104093	Infinity	IL2 15min	Ctrl	RecName: Full=Programmed cell death 6-interacting protein; Short=PDCD6-interacting protein; AltName: Full=ALG-2-interacting protein 1; AltName: Full=ALG-2-interacting protein X; AltName: Full=Hp95;	0	0	1206.99	243.751	161.862	791.144	22.8434	491.076	7937.38	5320.75	24288.8	25459	0	0.998909	0	0	477.033	112.347	161.862	783.621	15.2718	294.257	5821.17	4765.75	28546.2	43536.9	0	1.03975	0	0	0	0	0	0	0	0	0	0	0	1	0
P48735	38	32	2542.48	0.000104327	2.46685	IL23 30min	Ctrl	RecName: Full=Isocitrate dehydrogenase [NADP], mitochondrial; Short=IDH; EC=1.1.1.42; AltName: Full=ICD-M; AltName: Full=IDP; AltName: Full=NADP(+)-specific ICDH; AltName: Full=Oxalosuccinate decarboxylase; Flags: Precursor;	4.74218e+07	4.3648e+07	5.15213e+07	4.25928e+07	5.64366e+07	5.10995e+07	1.14066e+08	1.1059e+08	6.16672e+07	5.3816e+07	5.52156e+07	4.94401e+07	4.49361e+07	4.83016e+07	5.49645e+07	4.63101e+07	2.03625e+07	1.96315e+07	5.64366e+07	5.06136e+07	7.62581e+07	6.62661e+07	4.52259e+07	4.82026e+07	6.48939e+07	84546538	4.52353e+07	5.02763e+07	23	17	19	10	23	17	31	20	26	17	19	17	19
P04083	37	30	3891.1	0.0001063	3.06654	Ctrl	IL23 30min	RecName: Full=Annexin A1; AltName: Full=Annexin I; AltName: Full=Annexin-1; AltName: Full=Calpactin II; AltName: Full=Calpactin-2; AltName: Full=Chromobindin-9; AltName: Full=Lipocortin I; AltName: Full=Phospholipase A2 inhibitory protein; AltName: Full=p35;	9.54761e+08	8.07244e+08	7.50213e+08	6.58908e+08	7.28917e+08	6.49308e+08	282371479	2.9222e+08	7.06559e+08	6.04797e+08	7.68629e+08	6.23752e+08	8.52835e+08	8.83941e+08	1106621188	8.56479e+08	2.96503e+08	3.03698e+08	7.28917e+08	6.43134e+08	1.88778e+08	1.75101e+08	5.18181e+08	5.41712e+08	903356073	1066666579	8.58514e+08	9.20078e+08	57	52	52	36	57	48	35	28	49	41	55	42	59
O14737	3	3	87.12	0.000107112	7.84416	IL2 30min	IL23 30min	RecName: Full=Programmed cell death protein 5; AltName: Full=TF-1 cell apoptosis-related protein 19; Short=Protein TFAR19;	752914	543650	365378	518511	805781	817396	127567	116225	493134	643010	593337	810901	1.02817e+06	884169	872669	576807	144407	238987	805781	809623	85284.4	69642.6	361658	575939	697338	1.38671e+06	1.03502e+06	920315	1	0	0	0	0	0	0	0	0	0	1	1	2
Q99447	1	1	36.69	0.000110417	41.7117	IL2 30min	IL23 30min	RecName: Full=Ethanolamine-phosphate cytidylyltransferase; EC=2.7.7.14; AltName: Full=CTP:phosphoethanolamine cytidylyltransferase; AltName: Full=Phosphorylethanolamine transferase;	18569.5	24089.1	31714	51462.1	26250.2	26921	2665.74	1674.52	16980.2	27102.4	18452.5	16718.1	61676.5	119363	21523.1	25558.4	12534.2	23719.4	26250.2	26665	1782.17	1003.39	12453.1	24275.4	21686.9	28589.3	62087.2	124243	1	0	0	0	1	0	0	0	0	0	1	0	1
Q15582	2	1	67.15	0.000111295	3.8837	IL2 15min	IL23 30min	RecName: Full=Transforming growth factor-beta-induced protein ig-h3; Short=Beta ig-h3; AltName: Full=Kerato-epithelin; AltName: Full=RGD-containing collagen-associated protein; Short=RGD-CAP; Flags: Precursor;	148462	124780	66319	39699.8	122731	130076	44936.7	37447.3	45716.2	44973	159425	160530	132768	138151	172076	132390	26210.9	18298	122731	128840	30042.2	22438.7	33527.7	40281.9	187369	274520	133652	143799	0	1	0	0	0	0	0	1	0	1	0	1	0
P20839	13	9	647.28	0.000111437	7.53881	IL2 30min	IL23 30min	RecName: Full=Inosine-5'-monophosphate dehydrogenase 1; Short=IMP dehydrogenase 1; Short=IMPD 1; Short=IMPDH 1; EC=1.1.1.205; AltName: Full=IMPDH-I;	2.28876e+06	3.06882e+06	3.01881e+06	2.36803e+06	2.36253e+06	2.90077e+06	718590	763620	3.16908e+06	3.23959e+06	5.05462e+06	3.83641e+06	6.49375e+06	4.68035e+06	2.6528e+06	3.25599e+06	1.19311e+06	1.09145e+06	2.36253e+06	2.87319e+06	480409	457567	2.32416e+06	2.90168e+06	5.94061e+06	6.56057e+06	6.537e+06	4.87169e+06	4	1	2	0	2	0	2	0	3	2	3	3	3
P04080	5	5	295.53	0.00011424	2.79101	IL2 15min	IL23 30min	RecName: Full=Cystatin-B; AltName: Full=CPI-B; AltName: Full=Liver thiol proteinase inhibitor; AltName: Full=Stefin-B;	2.40081e+06	2.65802e+06	2.35271e+06	2.10022e+06	1.83452e+06	1.83798e+06	833802	985725	2.04597e+06	2.52451e+06	2.53817e+06	2.54014e+06	1.82485e+06	2.12148e+06	2.78267e+06	2.82013e+06	929853	968012	1.83452e+06	1.82051e+06	557434	590654	1.50049e+06	2.26118e+06	2.98307e+06	4.34385e+06	1.837e+06	2.20821e+06	3	3	0	1	3	3	1	1	2	2	1	2	2
P30520	2	2	86.3	0.000114613	24.4954	IL2 30min	IL23 30min	RecName: Full=Adenylosuccinate synthetase isozyme 2; Short=AMPSase 2; Short=AdSS 2; EC=6.3.4.4; AltName: Full=Adenylosuccinate synthetase, acidic isozyme; AltName: Full=Adenylosuccinate synthetase, liver isozyme; Short=L-type adenylosuccinate synthetase; AltName: Full=IMP--aspartate ligase 2;	183139	179324	159521	221608	177717	147233	10535.8	24113.3	276699	221554	267303	184634	417842	430902	212268	190261	63046.9	102141	177717	145833	7043.62	14448.9	202927	198444	314157	315739	420624	448519	0	0	1	0	0	0	0	0	1	0	1	0	2
Q8TBF4	2	1	69.38	0.000121765	Infinity	Ctrl	IL2 30min	RecName: Full=Zinc finger CCHC-type and RNA-binding motif-containing protein 1; AltName: Full=U11/U12 small nuclear ribonucleoprotein 31 kDa protein; Short=U11/U12 snRNP 31 kDa protein; Short=U11/U12-31K;	207459	256151	82343.6	4371.94	143489	35203.5	166308	11198.7	74354.8	28437.8	140151	80686.7	0	0	240456	271773	32544.3	2015.07	143489	34868.8	111184	6710.34	54530.8	25471.5	164717	137981	0	0	0	0	0	0	1	0	0	0	0	0	0	0	0
Q01970	1	1	32.42	0.00012337	43.2227	IL23 30min	IL23 5min	RecName: Full=1-phosphatidylinositol 4,5-bisphosphate phosphodiesterase beta-3; EC=3.1.4.11; AltName: Full=Phosphoinositide phospholipase C-beta-3; AltName: Full=Phospholipase C-beta-3; Short=PLC-beta-3;	52402.8	31977.6	5471.31	3010.75	51341	27338.1	179947	186671	23897.1	27572	160393	88040.7	81419.9	61768.5	60737.8	33927.9	2162.4	1387.69	51341	27078.1	120302	111855	17525.8	24696	188508	150557	81962.1	64293.7	0	0	0	0	0	0	0	1	0	0	0	1	0
Q9NQP4	1	1	39.88	0.000124103	5.06051	IL2 30min	IL23 30min	RecName: Full=Prefoldin subunit 4; AltName: Full=Protein C-1;	400844	504429	891266	865175	630723	458242	208372	170163	576706	479662	613293	505357	943933	971643	464600	535195	352251	398769	630723	453885	139306	101963	422948	429629	720792	864201	950218	1.01137e+06	1	0	0	0	1	0	0	0	0	0	1	0	1
B0I1T2	19	18	1108.52	0.000125532	2.22972	Ctrl	IL23 15min	RecName: Full=Unconventional myosin-Ig; Contains: RecName: Full=Minor histocompatibility antigen HA-2; Short=mHag HA-2;	9.21163e+06	8.86483e+06	4.42122e+06	4.57938e+06	4.22744e+06	3.87961e+06	7.3055e+06	7.28403e+06	6.41796e+06	6.07448e+06	5.96003e+06	5.28277e+06	3.57853e+06	4.59276e+06	1.06768e+07	9.4055e+06	1.74738e+06	2.11069e+06	4.22744e+06	3.84272e+06	4.88405e+06	4.36465e+06	4.70685e+06	5.44086e+06	7.00472e+06	9.03397e+06	3.60236e+06	4.78052e+06	8	7	4	2	7	4	8	4	6	4	7	5	8
P55211	1	1	44.49	0.000129712	12.5894	IL2 5min	IL23 30min	RecName: Full=Caspase-9; Short=CASP-9; EC=3.4.22.62; AltName: Full=Apoptotic protease Mch-6; AltName: Full=Apoptotic protease-activating factor 3; Short=APAF-3; AltName: Full=ICE-like apoptotic protease 6; Short=ICE-LAP6; Contains: RecName: Full=Caspase-9 subunit p35; Contains: RecName: Full=Caspase-9 subunit p10; Flags: Precursor;	81972	114932	232185	341288	46733.3	43392.6	26660.4	20045.2	356354	231642	202274	316829	127210	82923.7	95010.1	121942	91765.5	157303	46733.3	42980	17823.7	12011.3	261345	207480	237729	541803	128057	86313.8	0	1	0	1	0	1	0	0	0	1	0	2	0
O43670	5	4	473.23	0.000134594	3.05479	Ctrl	IL2 5min	RecName: Full=Zinc finger protein 207;	7.57162e+06	7.35417e+06	3.13393e+06	2.28567e+06	2.6841e+06	2.81518e+06	5.76969e+06	6.60592e+06	2.71811e+06	2.16792e+06	3.36301e+06	3.67939e+06	3.77336e+06	3.6204e+06	8.77593e+06	7.80271e+06	1.23861e+06	1.05349e+06	2.6841e+06	2.78841e+06	3.85729e+06	3.95832e+06	1.99343e+06	1.94179e+06	3.95249e+06	6.29206e+06	3.79849e+06	3.76841e+06	4	4	3	1	5	2	4	4	5	1	3	3	3
P49005	3	3	114.59	0.000134696	3.52086	IL2 30min	Ctrl	RecName: Full=DNA polymerase delta subunit 2; EC=2.7.7.7; AltName: Full=DNA polymerase delta subunit p50;	318304	278889	681235	894128	553075	534167	801706	690797	746341	667126	841712	775306	971630	1.131e+06	368931	295899	269241	412113	553075	529088	535976	413931	547357	597539	989249	1.32584e+06	978100	1.17724e+06	0	1	1	0	1	1	0	1	0	2	1	1	0
P67936	14	3	781.73	0.000145093	7.68976	Ctrl	IL23 30min	RecName: Full=Tropomyosin alpha-4 chain; AltName: Full=TM30p1; AltName: Full=Tropomyosin-4;	9.54165e+06	9.51507e+06	2.2106e+06	2.19713e+06	5.20374e+06	3.82851e+06	1.35425e+06	1.12395e+06	4.26715e+06	3.6469e+06	6.78635e+06	3.93012e+06	6.20707e+06	6.99261e+06	1.10593e+07	1.00954e+07	873684	1.01268e+06	5.20374e+06	3.79211e+06	905374	673479	3.12947e+06	3.2665e+06	7.97588e+06	6.72083e+06	6.2484e+06	7.27848e+06	4	1	1	0	2	0	0	0	3	1	3	0	2
P22570	15	14	833.86	0.000147222	4.66657	IL23 30min	IL23 5min	RecName: Full=NADPH:adrenodoxin oxidoreductase, mitochondrial; Short=AR; Short=Adrenodoxin reductase; EC=1.18.1.6; AltName: Full=Ferredoxin--NADP(+) reductase; Short=Ferredoxin reductase; Flags: Precursor;	1.08519e+07	8.26462e+06	3.66607e+06	3.17294e+06	9.4916e+06	7.8949e+06	1.56645e+07	1.62502e+07	8.84038e+06	7.25505e+06	8.18505e+06	6.36846e+06	5.12813e+06	4.65552e+06	1.2578e+07	8.76869e+06	1.44892e+06	1.46244e+06	9.4916e+06	7.81984e+06	1.04724e+07	9.73725e+06	6.48341e+06	6.49829e+06	9.61975e+06	1.08906e+07	5.16227e+06	4.84585e+06	7	9	2	2	7	7	8	9	7	7	6	6	4
Q9BTE3	7	7	451.79	0.000150219	5.68981	IL2 5min	IL23 30min	RecName: Full=Mini-chromosome maintenance complex-binding protein; Short=MCM-BP; Short=MCM-binding protein;	2.88807e+06	2.23245e+06	2.01371e+06	1.55699e+06	1.15319e+06	1.00994e+06	653257	440959	3.01964e+06	3.20625e+06	3.18061e+06	2.39464e+06	1.17187e+06	1.00885e+06	3.34744e+06	2.36861e+06	795870	717635	1.15319e+06	1.00034e+06	436732	264226	2.21456e+06	2.87181e+06	3.73811e+06	4.09503e+06	1.17967e+06	1.05009e+06	1	4	2	1	1	2	0	0	3	5	4	4	0
P04229;P13761;P13762;Q30167	17	3	1506.72	0.000154272	14.6506	IL2 30min	IL2 5min	RecName: Full=HLA class II histocompatibility antigen, DRB1-1 beta chain; AltName: Full=MHC class II antigen DRB1*1; Short=DR-1; Short=DR1; Flags: Precursor;	3.31003e+06	3.62103e+06	1.10281e+06	552899	3.2876e+06	4.4408e+06	2.87984e+06	3.05137e+06	224056	361565	359506	443563	2.84834e+06	5.73135e+06	3.83651e+06	3.84188e+06	435860	254837	3.2876e+06	4.39857e+06	1.9253e+06	1.8284e+06	164319	323851	422521	758528	2.86731e+06	5.96566e+06	1	4	0	0	0	3	0	3	0	0	1	2	0
P48556	7	7	500.2	0.000156547	3.73678	IL23 5min	IL23 30min	RecName: Full=26S proteasome non-ATPase regulatory subunit 8; AltName: Full=26S proteasome regulatory subunit RPN12; AltName: Full=26S proteasome regulatory subunit S14; AltName: Full=p31;	5.23527e+06	5.08492e+06	5.39569e+06	6.75321e+06	2.99181e+06	2.80607e+06	1.39253e+06	1.85863e+06	5.65294e+06	4.63334e+06	5.90866e+06	5.26017e+06	3.5305e+06	2.87265e+06	6.06797e+06	5.39506e+06	2.13251e+06	3.11263e+06	2.99181e+06	2.77939e+06	930970	1.11371e+06	4.14579e+06	4.15005e+06	6.94434e+06	8.99532e+06	3.55401e+06	2.99009e+06	5	1	1	0	5	0	3	0	5	1	6	3	6
O14497	21	15	717.02	0.000158548	3.57294	IL23 30min	IL23 5min	RecName: Full=AT-rich interactive domain-containing protein 1A; Short=ARID domain-containing protein 1A; AltName: Full=B120; AltName: Full=BRG1-associated factor 250; Short=BAF250; AltName: Full=BRG1-associated factor 250a; Short=BAF250A; AltName: Full=Osa homolog 1; Short=hOSA1; AltName: Full=SWI-like protein; AltName: Full=SWI/SNF complex protein p270; AltName: Full=SWI/SNF-related, matrix-asso…	2.76417e+06	2.10721e+06	1.21588e+06	1.073e+06	2.02248e+06	2.08661e+06	4.34276e+06	3.83525e+06	1.62805e+06	1.83878e+06	1.59686e+06	1.5695e+06	1.68037e+06	2.04589e+06	3.20383e+06	2.23573e+06	480546	494556	2.02248e+06	2.06677e+06	2.90333e+06	2.29811e+06	1.19399e+06	1.64698e+06	1.87676e+06	2.68398e+06	1.69156e+06	2.12953e+06	7	3	1	2	5	2	6	3	4	2	6	1	5
Q9H9J2	2	1	61.36	0.000158587	Infinity	IL2 15min	IL23 30min	RecName: Full=39S ribosomal protein L44, mitochondrial; Short=L44mt; Short=MRP-L44; EC=3.1.26.-; Flags: Precursor;	5353.78	461.973	10820	7047.87	2337.04	3348.04	0	0	2908.11	46434	91750.7	92011.2	640.061	1829.57	6205.32	490.15	4276.36	3248.44	2337.04	3316.21	0	0	2132.77	41590.5	107833	157347	644.323	1904.37	0	0	0	0	0	0	0	0	0	0	1	0	0
Q9NSE4	25	23	1352.45	0.000161384	2.33658	IL23 30min	IL2 30min	RecName: Full=Isoleucine--tRNA ligase, mitochondrial; EC=6.1.1.5; AltName: Full=Isoleucyl-tRNA synthetase; Short=IleRS; Flags: Precursor;	7.66972e+06	6.91941e+06	8.45733e+06	8.82458e+06	8.2504e+06	8.26265e+06	1.75764e+07	1.52072e+07	1.09355e+07	9.09693e+06	9.99036e+06	9.89473e+06	6.57316e+06	7.45741e+06	8.88964e+06	7.34144e+06	3.34255e+06	4.06734e+06	8.2504e+06	8.18408e+06	1.17506e+07	9.11229e+06	8.01994e+06	8.14805e+06	1.17415e+07	1.69208e+07	6.61693e+06	7.76228e+06	6	9	3	4	8	14	8	15	12	11	9	13	1
Q4VC31	1	1	107.44	0.000162169	23.7629	IL2 15min	IL23 30min	RecName: Full=Coiled-coil domain-containing protein 58;	215647	250890	60056.6	127361	207299	239045	20449	17888.1	56906	101935	522031	388968	328613	232682	249947	266192	23735.9	58702	207299	236772	13671	10718.7	41734.1	91302.5	613534	665167	330801	242195	1	0	1	0	1	0	0	0	0	0	1	0	1
O15270	2	2	71.57	0.000166041	4.83681	IL23 30min	IL23 5min	RecName: Full=Serine palmitoyltransferase 2; EC=2.3.1.50; AltName: Full=Long chain base biosynthesis protein 2; Short=LCB 2; AltName: Full=Long chain base biosynthesis protein 2a; Short=LCB2a; AltName: Full=Serine-palmitoyl-CoA transferase 2; Short=SPT 2;	176404	217603	56179.8	57519.3	159449	163696	248893	301047	143752	103566	107954	137259	117223	124307	204463	230874	22203.7	26511.2	159449	162140	166396	180390	105426	92763	126876	234723	118004	129389	1	1	0	0	1	1	0	1	0	2	0	0	0
Q5JTV8	13	11	790.29	0.00016669	3.09437	IL23 30min	IL2 30min	RecName: Full=Torsin-1A-interacting protein 1; AltName: Full=Lamin-associated protein 1B; Short=LAP1B;	1.01612e+07	8.51917e+06	8.66859e+06	6.8589e+06	9.53305e+06	8.10943e+06	2.05826e+07	1.96138e+07	8.7011e+06	8.2268e+06	7.064e+06	6.00642e+06	6.8026e+06	6.1876e+06	1.17773e+07	9.03876e+06	3.42605e+06	3.16134e+06	9.53305e+06	8.03232e+06	1.37604e+07	1.17528e+07	6.38127e+06	7.36868e+06	8.30219e+06	1.02715e+07	6.84789e+06	6.44056e+06	4	2	4	0	5	2	9	5	4	2	6	2	5
Q9ULA0	1	1	43.9	0.000166946	10.695	IL23 5min	IL23 30min	RecName: Full=Aspartyl aminopeptidase; EC=3.4.11.21;	58634.7	65040.6	106948	129281	85014.7	86098.9	11675.8	10412	82512.3	62232.7	61935	69428.5	75999.2	38977.6	67960.9	69007.5	42268.7	59586.9	85014.7	85280.2	7805.82	6238.93	60513.4	55741.3	72791.1	118728	76505.2	40571.1	2	0	0	0	1	0	0	0	1	0	1	0	0
P62277	1	1	39.6	0.000169895	2.77767	IL23 5min	IL23 30min	RecName: Full=40S ribosomal protein S13;	61954	51431.4	142016	152433	69492.6	69732.7	54061.4	51944.2	68476.1	68634.7	65566.2	50087.7	73597.8	66438.5	71808.1	54568.2	56128.4	70257.9	69492.6	69069.6	36142.5	31125.4	50219.4	61475.6	77058.8	85654	74087.8	69154.6	0	0	0	0	1	0	0	0	0	0	0	0	0
O00151	7	7	484.58	0.000170898	2.5803	IL2 30min	IL23 5min	RecName: Full=PDZ and LIM domain protein 1; AltName: Full=C-terminal LIM domain protein 1; AltName: Full=Elfin; AltName: Full=LIM domain protein CLP-36;	3.18308e+06	2.63759e+06	1.59887e+06	1.26813e+06	2.82157e+06	2.98812e+06	1.58022e+06	1.69651e+06	1.43237e+06	1.60338e+06	2.27607e+06	2.01166e+06	3.43789e+06	3.95983e+06	3.68937e+06	2.79845e+06	631913	584495	2.82157e+06	2.95971e+06	1.05644e+06	1.01656e+06	1.05048e+06	1.43613e+06	2.67503e+06	3.4401e+06	3.46078e+06	4.12172e+06	4	5	1	1	2	3	2	1	3	2	3	4	2
Q9HBH5	2	1	60.38	0.000174183	6.92921	IL23 30min	IL2 30min	RecName: Full=Retinol dehydrogenase 14; EC=1.1.1.-; AltName: Full=Alcohol dehydrogenase PAN2;	144038	150118	37095.4	61011.2	150117	165672	241341	162820	95095.1	122861	107754	114696	31479.6	26847.5	166948	159273	14661	28120.7	150117	164097	161347	97562.8	69741.5	110046	126641	196139	31689.3	27945.1	0	1	0	0	0	0	0	0	0	0	0	0	0
P49354	3	3	185.86	0.000176082	18.9112	IL2 15min	IL23 30min	RecName: Full=Protein farnesyltransferase/geranylgeranyltransferase type-1 subunit alpha; EC=2.5.1.58; EC=2.5.1.59; AltName: Full=CAAX farnesyltransferase subunit alpha; AltName: Full=FTase-alpha; AltName: Full=Ras proteins prenyltransferase subunit alpha; AltName: Full=Type I protein geranyl-geranyltransferase subunit alpha; Short=GGTase-I-alpha;	640963	691674	600794	725430	325540	225102	40880.2	51898.8	777567	415070	1.04885e+06	705708	514595	305941	742912	733859	237449	334358	325540	222962	27330.2	31098.2	570257	371775	1.2327e+06	1.20682e+06	518022	318449	0	3	1	2	0	1	0	0	1	1	1	4	0
Q9GZZ1	4	3	193.21	0.000177867	2.8284	IL23 5min	IL23 30min	RecName: Full=N-alpha-acetyltransferase 50; EC=2.3.1.-; AltName: Full=N-acetyltransferase 13; AltName: Full=N-acetyltransferase 5; Short=hNAT5; AltName: Full=N-acetyltransferase san homolog; Short=hSAN; AltName: Full=NatE catalytic subunit;	497860	486887	1.22543e+06	1.55511e+06	495886	558652	531000	452080	832388	771016	659557	624109	1.09871e+06	865114	577048	516582	484322	716767	495886	553340	354997	270890	610462	690593	775166	1.06728e+06	1.10603e+06	900481	1	1	1	1	1	0	1	0	2	1	1	1	1
P30519	5	5	259.28	0.000178049	4.94167	IL23 30min	IL2 30min	RecName: Full=Heme oxygenase 2; Short=HO-2; EC=1.14.99.3;	3.35186e+06	2.90807e+06	1.70681e+06	1.23759e+06	1.65863e+06	1.47716e+06	4.36337e+06	4.14905e+06	1.99855e+06	1.58473e+06	2.35956e+06	1.84076e+06	942422	780159	3.88499e+06	3.08543e+06	674574	570419	1.65863e+06	1.46312e+06	2.91711e+06	2.48614e+06	1.46571e+06	1.41943e+06	2.77315e+06	3.14786e+06	948697	812053	2	2	1	1	2	2	2	3	2	1	2	1	1
Q6ZSZ5	1	1	43.19	0.000179925	38.2568	IL23 30min	IL23 5min	RecName: Full=Rho guanine nucleotide exchange factor 18; AltName: Full=114 kDa Rho-specific guanine nucleotide exchange factor; Short=p114-Rho-GEF; Short=p114RhoGEF; AltName: Full=Septin-associated RhoGEF; Short=SA-RhoGEF;	71186.3	106289	10556.8	9928.94	260276	153014	450149	333570	236215	158292	216371	203710	194914	80957.4	82508.8	112772	4172.32	4576.35	260276	151559	300945	199878	173237	141781	254296	348361	196211	84267.1	1	0	0	0	1	0	1	0	0	0	1	0	0
P60953	7	7	392.7	0.000182126	4.89752	Ctrl	IL2 5min	RecName: Full=Cell division control protein 42 homolog; AltName: Full=G25K GTP-binding protein; Flags: Precursor;	1.30627e+07	1.19858e+07	4.21581e+06	3.70544e+06	1.01192e+07	8.27749e+06	8.71382e+06	9.05543e+06	3.05485e+06	2.05967e+06	5.64481e+06	4.0559e+06	1.16266e+07	9.4084e+06	1.51404e+07	1.27168e+07	1.66619e+06	1.70788e+06	1.01192e+07	8.19879e+06	5.82558e+06	5.42609e+06	2.24039e+06	1.84483e+06	6.63424e+06	6.93592e+06	1.17041e+07	9.79304e+06	1	5	0	2	3	3	3	2	2	3	2	3	2
Q9HAV4	19	17	848.44	0.000186336	1.89802	IL2 5min	IL23 15min	RecName: Full=Exportin-5; Short=Exp5; AltName: Full=Ran-binding protein 21;	6.55094e+06	6.63986e+06	7.31089e+06	7.37593e+06	4.48781e+06	4.29647e+06	4.75013e+06	5.23386e+06	9.13631e+06	7.5364e+06	8.44728e+06	7.31906e+06	4.6774e+06	4.94209e+06	7.5929e+06	7.04483e+06	2.88945e+06	3.39965e+06	4.48781e+06	4.25561e+06	3.17567e+06	3.13617e+06	6.70045e+06	6.75029e+06	9.92794e+06	1.25162e+07	4.70854e+06	5.14413e+06	7	2	10	2	6	4	7	1	9	3	9	3	5
Q01844	4	3	172.92	0.000191786	4.81154	IL2 30min	IL2 5min	RecName: Full=RNA-binding protein EWS; AltName: Full=EWS oncogene; AltName: Full=Ewing sarcoma breakpoint region 1 protein;	739412	781991	232278	154644	419648	518019	349925	283960	195365	184108	609718	595685	725560	1.10029e+06	857020	829686	91802.3	71276.9	419648	513093	233940	170151	143278	164904	716590	1.01867e+06	730391	1.14527e+06	1	1	0	0	1	0	1	0	0	0	1	1	1
Q14254	4	2	157.83	0.000192506	7.51588	Ctrl	IL2 30min	RecName: Full=Flotillin-2; AltName: Full=Epidermal surface antigen; Short=ESA; AltName: Full=Membrane component chromosome 17 surface marker 1;	1.0335e+06	713997	456100	390037	552002	503024	824107	535401	712313	608412	698858	632694	134470	98037.9	1.19789e+06	757544	180262	179772	552002	498242	550952	320817	522401	544950	821356	1.08196e+06	135365	102046	1	1	0	0	1	1	1	1	0	2	0	1	1
P42226	8	8	346.1	0.00019684	3.15093	IL2 30min	IL23 30min	RecName: Full=Signal transducer and activator of transcription 6; AltName: Full=IL-4 Stat;	1.03227e+06	1.03093e+06	1.18767e+06	884815	904494	970938	432239	392310	1.0506e+06	963671	1.24522e+06	1.18002e+06	1.4379e+06	1.1602e+06	1.19646e+06	1.09381e+06	469397	407820	904494	961706	288971	235075	770497	863152	1.46349e+06	2.01793e+06	1.44747e+06	1.20763e+06	1	4	1	0	1	3	0	0	1	2	2	4	0
P61604	7	7	501.77	0.000200478	5.79762	IL23 30min	IL2 5min	RecName: Full=10 kDa heat shock protein, mitochondrial; Short=Hsp10; AltName: Full=10 kDa chaperonin; AltName: Full=Chaperonin 10; Short=CPN10; AltName: Full=Early-pregnancy factor; Short=EPF;	1.36078e+07	8.5495e+06	7.54599e+06	7.50368e+06	1.45175e+07	1.01004e+07	4.1761e+07	4.20544e+07	7.07782e+06	7.37907e+06	1.24688e+07	1.43327e+07	1.80815e+07	1.57816e+07	1.57722e+07	9.07094e+06	2.98237e+06	3.45852e+06	1.45175e+07	1.00044e+07	2.79191e+07	2.51994e+07	5.19078e+06	6.60937e+06	1.46543e+07	2.45101e+07	1.82019e+07	1.64267e+07	5	4	3	3	5	5	10	5	5	3	7	5	8
P68036;P61129	6	5	372.43	0.000201415	4.03557	IL2 15min	IL23 30min	RecName: Full=Ubiquitin-conjugating enzyme E2 L3; EC=6.3.2.19; AltName: Full=L-UBC; AltName: Full=UbcH7; AltName: Full=Ubiquitin carrier protein L3; AltName: Full=Ubiquitin-conjugating enzyme E2-F1; AltName: Full=Ubiquitin-protein ligase L3;	9.97188e+06	8.2321e+06	4.92247e+06	4.74255e+06	5.59577e+06	4.20492e+06	2.2661e+06	2.76383e+06	3.25897e+06	3.28013e+06	1.22026e+07	8.0961e+06	9.304e+06	9.20639e+06	1.1558e+07	8.73418e+06	1.94549e+06	2.18589e+06	5.59577e+06	4.16494e+06	1.51499e+06	1.65611e+06	2.39009e+06	2.93798e+06	1.43414e+07	1.3845e+07	9.36596e+06	9.58276e+06	4	2	1	3	2	4	0	0	1	2	3	6	4
O75844	3	2	81.34	0.000203529	8.00459	IL23 30min	IL2 30min	RecName: Full=CAAX prenyl protease 1 homolog; EC=3.4.24.84; AltName: Full=Farnesylated proteins-converting enzyme 1; Short=FACE-1; AltName: Full=Prenyl protein-specific endoprotease 1; AltName: Full=Zinc metalloproteinase Ste24 homolog;	31725.5	32692.9	26866.6	19660.4	23169.3	26910.5	183218	125426	34516.1	55207.1	31996.9	36505.6	17929	20629.4	36771.6	34686.8	10618.4	9061.71	23169.3	26654.6	122489	75156.4	25313.7	49448.5	37605.4	62427.5	18048.4	21472.7	1	0	0	0	0	0	2	0	0	0	1	0	1
P00505	32	30	2403.07	0.000204598	2.92164	IL23 30min	IL23 5min	RecName: Full=Aspartate aminotransferase, mitochondrial; Short=mAspAT; EC=2.6.1.1; EC=2.6.1.7; AltName: Full=Fatty acid-binding protein; Short=FABP-1; AltName: Full=Glutamate oxaloacetate transaminase 2; AltName: Full=Kynurenine aminotransferase 4; AltName: Full=Kynurenine aminotransferase IV; AltName: Full=Kynurenine--oxoglutarate transaminase 4; AltName: Full=Kynurenine--oxoglutarate transamina…	6.28039e+07	6.04109e+07	4.22917e+07	3.47821e+07	6.71665e+07	5.92894e+07	1.19591e+08	1.05591e+08	5.44051e+07	4.91464e+07	6.09066e+07	4.84635e+07	4.32151e+07	4.20982e+07	7.27932e+07	6.40954e+07	1.67148e+07	1.60314e+07	6.71665e+07	5.87257e+07	7.99521e+07	6.32707e+07	3.99e+07	4.40201e+07	7.15824e+07	8.28766e+07	4.35028e+07	4.38192e+07	15	24	15	12	17	26	16	30	17	21	18	23	20
Q7Z5L9;Q9H1B7	24	22	1695.52	0.000208866	1.76969	IL2 30min	IL2 15min	RecName: Full=Interferon regulatory factor 2-binding protein 2; Short=IRF-2-binding protein 2; Short=IRF-2BP2;	3.41723e+07	3.3006e+07	3.41471e+07	4.10377e+07	2.96155e+07	3.05681e+07	4.12168e+07	3.92503e+07	2.74092e+07	2.54935e+07	2.38022e+07	2.49765e+07	4.16163e+07	4.47066e+07	3.96076e+07	3.50191e+07	1.34958e+07	1.89147e+07	2.96155e+07	3.02775e+07	2.75552e+07	2.35191e+07	2.01015e+07	2.28343e+07	2.79743e+07	4.27118e+07	4.18934e+07	4.65343e+07	11	18	7	12	11	19	8	14	8	13	11	18	12
Q9Y4E8	6	6	317.19	0.000213362	4.36541	Ctrl	IL2 5min	RecName: Full=Ubiquitin carboxyl-terminal hydrolase 15; EC=3.4.19.12; AltName: Full=Deubiquitinating enzyme 15; AltName: Full=Ubiquitin thioesterase 15; AltName: Full=Ubiquitin-specific-processing protease 15; AltName: Full=Unph-2; AltName: Full=Unph4;	1.53158e+06	933211	289067	347179	957568	820251	418518	447834	265733	298887	928513	785756	1.03821e+06	870192	1.77519e+06	990128	114246	160018	957568	812451	279798	268346	194885	267710	1.09126e+06	1.34371e+06	1.04512e+06	905767	1	2	0	0	0	1	1	1	1	0	1	4	1
Q9UKU7	5	5	265.16	0.000220173	10.316	IL23 30min	IL23 5min	RecName: Full=Isobutyryl-CoA dehydrogenase, mitochondrial; EC=1.3.99.-; AltName: Full=Activator-recruited cofactor 42 kDa component; Short=ARC42; AltName: Full=Acyl-CoA dehydrogenase family member 8; Short=ACAD-8; Flags: Precursor;	910256	628422	289361	175257	747809	534028	2.46624e+06	2.32678e+06	964332	894007	1.01849e+06	759657	412958	436963	1.05504e+06	666750	114363	80777.7	747809	528951	1.64879e+06	1.39422e+06	707229	800755	1.19701e+06	1.29908e+06	415708	454827	2	1	0	1	1	1	2	1	1	1	2	1	0
P08238;Q58FF7;Q58FF8	77	42	7326.3	0.000220263	3.19701	Ctrl	IL23 30min	RecName: Full=Heat shock protein HSP 90-beta; Short=HSP 90; AltName: Full=Heat shock 84 kDa; Short=HSP 84; Short=HSP84;	3.72728e+08	3.15426e+08	2.58405e+08	2.29987e+08	2.53645e+08	2.24318e+08	1.12895e+08	102354512	2.69962e+08	2.20999e+08	2.79791e+08	231008394	2.84139e+08	316648061	432012162	334663845	1.02128e+08	1.06003e+08	2.53645e+08	2.22185e+08	7.54751e+07	6.13316e+07	1.97987e+08	1.97947e+08	3.28834e+08	3.95043e+08	2.86031e+08	3.29593e+08	52	39	37	25	52	47	30	22	48	32	57	40	55
Q9UHV9	4	4	214.12	0.000222474	4.80353	IL2 30min	IL23 30min	RecName: Full=Prefoldin subunit 2;	1.27406e+06	881668	1.89293e+06	2.06883e+06	1.37115e+06	1.1881e+06	549015	450649	1.13168e+06	1.11076e+06	1.34568e+06	1.13839e+06	2.1223e+06	2.67962e+06	1.47671e+06	935441	748135	953547	1.37115e+06	1.1768e+06	367041	270033	829957	994898	1.58155e+06	1.94674e+06	2.13643e+06	2.78917e+06	2	2	2	0	2	1	1	0	3	0	3	1	3
Q9Y266	8	6	374.55	0.000223521	9.65647	IL23 5min	IL23 30min	RecName: Full=Nuclear migration protein nudC; AltName: Full=Nuclear distribution protein C homolog;	844820	959842	1.38161e+06	2.31455e+06	825741	903631	177912	204853	796313	967012	814388	1.00424e+06	1.19861e+06	1.8634e+06	979193	1.01838e+06	546045	1.0668e+06	825741	895039	118942	122750	584005	866145	957136	1.71733e+06	1.2066e+06	1.93957e+06	2	1	2	1	0	2	0	0	1	1	5	2	2
P21333;Q8NB50	233	204	22693.5	0.00022662	2.19703	IL23 30min	IL2 15min	RecName: Full=Filamin-A; Short=FLN-A; AltName: Full=Actin-binding protein 280; Short=ABP-280; AltName: Full=Alpha-filamin; AltName: Full=Endothelial actin-binding protein; AltName: Full=Filamin-1; AltName: Full=Non-muscle filamin;	4602392822	3816446693	3692317663	3658204668	3304760368	2968728713	5542234477	6049755971	2958436290	2851686136	2825766286	2450452301	3285262937	3067323836	5334428203	4049215267	1459297489	1686105390	3304760368	2940501116	3705230508	3625061541	2169677861	2554232143	3321073548	4190472740	3307139142	3192721621	320	300	254	190	297	274	329	312	288	200	305	224	296
P49748	22	20	1626.53	0.000227465	3.05155	IL23 30min	IL2 30min	RecName: Full=Very long-chain specific acyl-CoA dehydrogenase, mitochondrial; Short=VLCAD; EC=1.3.8.9; Flags: Precursor;	3.01567e+07	2.56122e+07	1.82714e+07	1.81852e+07	3.17226e+07	2.62888e+07	5.24212e+07	5.61788e+07	3.19294e+07	2.9248e+07	41494905	3.13431e+07	1.89662e+07	1.66223e+07	3.49533e+07	2.71743e+07	7.22131e+06	8.38173e+06	3.17226e+07	2.60388e+07	3.50459e+07	3.36628e+07	2.34166e+07	2.61972e+07	4.87682e+07	5.35992e+07	1.90925e+07	1.73018e+07	17	7	9	4	15	8	21	6	19	5	20	6	12
Q96QK1;Q12887	13	12	696.47	0.000231552	3.79421	IL23 5min	IL2 30min	RecName: Full=Vacuolar protein sorting-associated protein 35; Short=hVPS35; AltName: Full=Maternal-embryonic 3; AltName: Full=Vesicle protein sorting 35;	2.27989e+06	1.67403e+06	4.4598e+06	3.39798e+06	1.32904e+06	1.28368e+06	2.23366e+06	1.82943e+06	3.75935e+06	3.20728e+06	2.95729e+06	2.7198e+06	937725	1.13327e+06	2.64252e+06	1.77613e+06	1.76263e+06	1.56617e+06	1.32904e+06	1.27147e+06	1.4933e+06	1.09621e+06	2.75706e+06	2.87274e+06	3.47565e+06	4.65108e+06	943969	1.1796e+06	5	3	6	0	5	1	5	1	7	0	8	2	0
Q96P48	2	2	73.88	0.000233958	Infinity	IL23 30min	IL23 5min	RecName: Full=Arf-GAP with Rho-GAP domain, ANK repeat and PH domain-containing protein 1; AltName: Full=Centaurin-delta-2; Short=Cnt-d2;	77855.2	5420.83	0	0	10397.5	1085.43	88865.4	80596.9	2831	20143.2	1169.98	4157.15	10245.3	15811.8	90238.5	5751.45	0	0	10397.5	1075.11	59410.5	48294.3	2076.22	18042.1	1375.06	7109.06	10313.5	16458.2	1	1	0	0	0	0	0	1	0	1	0	1	0
Q96J02	5	3	184.12	0.000235408	5.82484	IL23 30min	IL23 15min	RecName: Full=E3 ubiquitin-protein ligase Itchy homolog; Short=Itch; EC=6.3.2.-; AltName: Full=Atrophin-1-interacting protein 4; Short=AIP4; AltName: Full=NFE2-associated polypeptide 1; Short=NAPP1;	210674	188565	221139	140447	143579	157711	989303	765667	332917	387043	292402	254949	125057	177864	244183	200065	87399.8	64733.7	143579	156212	661393	458794	244157	346671	343655	435984	125890	185135	1	1	0	1	1	0	1	1	1	0	1	1	1
Q9UFN0;Q9BS92	11	11	642.47	0.000235482	2.74578	IL23 30min	IL2 30min	RecName: Full=Protein NipSnap homolog 3A; Short=NipSnap3A; AltName: Full=Protein NipSnap homolog 4; Short=NipSnap4; AltName: Full=Target for Salmonella secreted protein C; Short=TassC;	1.15118e+07	9.18294e+06	6.65465e+06	6.23453e+06	8.88824e+06	8.45359e+06	1.4579e+07	1.70661e+07	1.01185e+07	8.54458e+06	1.07363e+07	9585170	5.61977e+06	5.90525e+06	1.33428e+07	9.74302e+06	2.63009e+06	2.87356e+06	8.88824e+06	8.37321e+06	9.7467e+06	1.02262e+07	7.42075e+06	7.65331e+06	1.26182e+07	1.63914e+07	5.6572e+06	6.14667e+06	4	3	4	2	6	5	7	6	5	4	5	5	4
P46060	3	3	71.73	0.000240003	2.75595	IL2 30min	Ctrl	RecName: Full=Ran GTPase-activating protein 1; Short=RanGAP1;	156859	125476	362496	381072	169855	144248	174537	144648	252334	216546	231141	184586	369273	408830	181809	133129	143268	175640	169855	142876	116686	86674.4	185059	193959	271656	315657	371732	425544	0	0	2	0	0	0	0	0	1	0	1	0	1
Q13362	3	2	116.59	0.000241641	4.32757	IL2 15min	IL23 15min	RecName: Full=Serine/threonine-protein phosphatase 2A 56 kDa regulatory subunit gamma isoform; AltName: Full=PP2A B subunit isoform B'-gamma; AltName: Full=PP2A B subunit isoform B56-gamma; AltName: Full=PP2A B subunit isoform PR61-gamma; AltName: Full=PP2A B subunit isoform R5-gamma; AltName: Full=Renal carcinoma antigen NY-REN-29;	616388	660529	398150	501089	227721	173613	415627	474282	821506	592804	959301	777500	286351	242386	714428	700815	157359	230957	227721	171962	277865	284194	602482	530970	1.12745e+06	1.32959e+06	288258	252296	1	0	0	1	1	0	1	0	2	0	3	1	0
Q9NP31	1	1	33.26	0.000242489	5.41118	IL23 5min	IL23 30min	RecName: Full=SH2 domain-containing protein 2A; AltName: Full=SH2 domain-containing adapter protein; AltName: Full=T cell-specific adapter protein; Short=TSAd; AltName: Full=VEGF receptor-associated protein;	39620.5	33823.4	165948	110768	53678	44566.9	27615	23522.8	48739.8	47723.9	51747	40933.6	91227.3	124462	45922.4	35886.3	65586.7	51054.4	53678	44143.1	18461.9	14095	35745.1	42745.9	60817.3	69999.8	91834.8	129550	1	0	0	0	1	0	0	0	0	0	0	0	1
P09972	24	15	1470.09	0.000244439	3.31931	IL23 5min	IL23 30min	RecName: Full=Fructose-bisphosphate aldolase C; EC=4.1.2.13; AltName: Full=Brain-type aldolase;	3.33569e+07	3.06151e+07	3.70238e+07	4.49549e+07	2.73037e+07	2.39532e+07	1.25668e+07	1.21307e+07	2.98217e+07	2.52109e+07	3.4665e+07	2.61395e+07	3.44503e+07	3.44343e+07	3.86625e+07	3.24824e+07	1.46328e+07	2.07202e+07	2.73037e+07	2.37255e+07	8.40146e+06	7.26883e+06	2.18708e+07	2.25812e+07	4.07412e+07	4.47007e+07	3.46797e+07	3.58421e+07	15	0	5	0	9	1	4	1	11	0	12	1	13
Q9H993	5	5	204.84	0.000248036	10.1786	IL2 15min	IL23 30min	RecName: Full=UPF0364 protein C6orf211;	1.92392e+06	1.44448e+06	1.86698e+06	1.33517e+06	851302	912844	249737	358199	3.77806e+06	2.40096e+06	3.80776e+06	2.38016e+06	921537	795365	2.22993e+06	1.53258e+06	737878	615394	851302	904165	166960	214636	2.77078e+06	2.15052e+06	4.47519e+06	4.07026e+06	927673	827881	4	1	1	1	2	1	0	1	3	2	2	1	0
P14209	1	1	48.32	0.000249209	Infinity	Ctrl	IL23 5min	RecName: Full=CD99 antigen; AltName: Full=12E7; AltName: Full=E2 antigen; AltName: Full=Protein MIC2; AltName: Full=T-cell surface glycoprotein E2; AltName: CD_antigen=CD99; Flags: Precursor;	375295	93930.3	0	0	19531.7	55177.8	14631.1	87297.7	8395.45	395733	12312.2	10618.1	58768.5	19777.8	434988	99659.2	0	0	19531.7	54653.2	9781.52	52309.5	6157.11	354455	14470.3	18157.9	59159.8	20586.4	0	1	0	0	0	1	0	0	0	0	0	0	0
P61011	1	1	26.26	0.000259735	7.71618	IL23 30min	IL23 5min	RecName: Full=Signal recognition particle 54 kDa protein; Short=SRP54;	975732	715474	145548	91601.1	559319	372963	802773	1.02712e+06	445865	441523	594802	689898	509959	543821	1.13093e+06	759111	57524.4	42219.9	559319	369417	536690	615456	326992	395469	699060	1.17978e+06	513355	566053	1	0	0	0	0	0	1	0	1	0	2	0	1
Q5H9R7	3	3	124.42	0.000259978	14.5863	IL2 5min	IL23 30min	RecName: Full=Serine/threonine-protein phosphatase 6 regulatory subunit 3; AltName: Full=SAPS domain family member 3; AltName: Full=Sporulation-induced transcript 4-associated protein SAPL;	190029	190913	260460	193662	127534	111623	38393.9	16548.9	431556	369857	369893	251318	109377	98387.6	220254	202557	102941	89261	127534	110562	25668	9916.25	316498	331278	434729	429774	110106	102410	2	1	1	0	0	0	0	0	1	1	2	1	0
Q9BWJ5	2	2	114.1	0.000262484	3.87457	Ctrl	IL23 5min	RecName: Full=Splicing factor 3B subunit 5; Short=SF3b5; AltName: Full=Pre-mRNA-splicing factor SF3b 10 kDa subunit;	2.31711e+06	1.76806e+06	580106	474247	1.55317e+06	1.50968e+06	1.53568e+06	1.87959e+06	1.61833e+06	1.44351e+06	2.16311e+06	1.70932e+06	1.44509e+06	1.23377e+06	2.68566e+06	1.8759e+06	229273	218586	1.55317e+06	1.49533e+06	1.02667e+06	1.12626e+06	1.18686e+06	1.29294e+06	2.54226e+06	2.92307e+06	1.45472e+06	1.28421e+06	1	1	0	1	0	1	1	4	1	2	1	2	0
Q9BVC5	1	1	24.11	0.000263431	Infinity	IL2 15min	Ctrl	RecName: Full=Ashwin;	0	0	26134.7	31267.6	0	196.794	20268.6	6665.75	52377.1	67278.1	99967.8	81977.9	0	0	0	0	10329.1	14411.6	0	194.923	13550.4	3994.17	38412.7	60260.5	117490	140189	0	0	0	0	0	0	0	0	0	0	0	0	0	1	0
P40937	2	2	78.94	0.00026396	11.5747	IL2 5min	IL2 30min	RecName: Full=Replication factor C subunit 5; AltName: Full=Activator 1 36 kDa subunit; Short=A1 36 kDa subunit; AltName: Full=Activator 1 subunit 5; AltName: Full=Replication factor C 36 kDa subunit; Short=RF-C 36 kDa subunit; Short=RFC36;	123161	135684	157849	166108	125403	74155.9	204126	252282	279685	275238	269105	220906	15683.4	32259.3	142750	143960	62386	76561.1	125403	73450.8	136467	151169	205118	246529	316275	377767	15787.8	33578.2	0	0	1	0	0	1	1	1	1	0	1	0	0
Q9UHD1	9	7	524.91	0.000268371	4.12018	IL2 15min	IL23 30min	RecName: Full=Cysteine and histidine-rich domain-containing protein 1; AltName: Full=CHORD domain-containing protein 1; Short=CHORD-containing protein 1; Short=CHP-1; AltName: Full=Protein morgana;	3.3245e+06	3.35936e+06	3.14036e+06	4.96331e+06	3.15997e+06	3.74944e+06	1.09077e+06	927378	3.37797e+06	3.49106e+06	3.79746e+06	4.51768e+06	3.92345e+06	4.20022e+06	3.85328e+06	3.56425e+06	1.24115e+06	2.28764e+06	3.15997e+06	3.71379e+06	729229	555692	2.47736e+06	3.12692e+06	4.46309e+06	7.7256e+06	3.94957e+06	4.37193e+06	2	3	3	4	4	4	1	1	3	2	4	4	5
P49685	9	9	716.62	0.000270531	2.35967	IL23 5min	IL2 30min	RecName: Full=G-protein coupled receptor 15; AltName: Full=Brother of Bonzo; Short=BoB;	5.87194e+06	5.85434e+06	8.77825e+06	1.13475e+07	4.65805e+06	5.17122e+06	7.71847e+06	7.01496e+06	8.63698e+06	8.23929e+06	5.33291e+06	4.86425e+06	3.95631e+06	4.57272e+06	6.8059e+06	6.2114e+06	3.46939e+06	5.23017e+06	4.65805e+06	5.12205e+06	5.16014e+06	4.20342e+06	6.33424e+06	7.37987e+06	6.26768e+06	8.31825e+06	3.98265e+06	4.75966e+06	4	2	6	1	6	3	6	2	7	4	7	5	5
Q14157	19	18	1003.89	0.000278682	2.06178	IL23 30min	IL23 5min	RecName: Full=Ubiquitin-associated protein 2-like; AltName: Full=Protein NICE-4;	1.45097e+07	1.27069e+07	6.92541e+06	6.43439e+06	1.13031e+07	1.15692e+07	1.26048e+07	1.49401e+07	8.23854e+06	8.28233e+06	9.2856e+06	9.834e+06	1.33807e+07	1.11591e+07	1.68175e+07	1.34819e+07	2.7371e+06	2.96568e+06	1.13031e+07	1.14592e+07	8.4269e+06	8.95223e+06	6.04204e+06	7.41842e+06	1.09132e+07	1.68169e+07	1.34698e+07	1.16153e+07	13	4	2	1	11	4	7	2	9	4	12	5	15
P21399	3	3	105.82	0.000282136	6.08351	IL23 5min	IL23 30min	RecName: Full=Cytoplasmic aconitate hydratase; Short=Aconitase; EC=4.2.1.3; AltName: Full=Citrate hydro-lyase; AltName: Full=Ferritin repressor protein; AltName: Full=Iron regulatory protein 1; Short=IRP1; AltName: Full=Iron-responsive element-binding protein 1; Short=IRE-BP 1;	138372	133395	212302	239740	151204	145236	42316.5	31989.6	159107	165592	188654	179852	153706	280061	160380	141531	83907	110499	151204	143855	28290.5	19168.4	116687	148319	221722	307562	154729	291510	1	1	1	0	0	1	0	0	2	1	1	1	1
Q99497	2	2	83.18	0.000282191	49.7394	IL2 30min	IL23 30min	RecName: Full=Protein DJ-1; EC=3.4.-.-; AltName: Full=Oncogene DJ1; AltName: Full=Parkinson disease protein 7; Flags: Precursor;	2.28792e+06	1.93512e+06	911943	472612	1.57388e+06	777158	83652	34436.6	837968	739780	2.56485e+06	1.45169e+06	3.39139e+06	2.48227e+06	2.65183e+06	2.05314e+06	360423	217832	1.57388e+06	769769	55925.1	20634.7	614555	662615	3.01442e+06	2.48252e+06	3.41397e+06	2.58375e+06	1	0	0	0	2	0	1	0	1	0	3	0	3
Q99590	2	2	78.38	0.000287502	3.14206	IL23 30min	IL2 30min	RecName: Full=Protein SCAF11; AltName: Full=CTD-associated SR protein 11; AltName: Full=Renal carcinoma antigen NY-REN-40; AltName: Full=SC35-interacting protein 1; AltName: Full=SR-related and CTD-associated factor 11; AltName: Full=SRSF2-interacting protein; AltName: Full=Serine/arginine-rich splicing factor 2-interacting protein; AltName: Full=Splicing factor, arginine/serine-rich 2-interactin…	1.88657e+06	1.59783e+06	1.86351e+06	1.71497e+06	1.65182e+06	1.6274e+06	2.80137e+06	3.3723e+06	1.32083e+06	1.28621e+06	1.32423e+06	964445	1.0007e+06	964140	2.18664e+06	1.69529e+06	736508	790446	1.65182e+06	1.61193e+06	1.87284e+06	2.02071e+06	968680	1.15204e+06	1.55634e+06	1.64928e+06	1.00737e+06	1.00356e+06	1	2	0	1	2	2	1	1	0	1	2	2	1
P31948	53	46	3248.17	0.000297356	3.60271	IL2 30min	IL23 30min	RecName: Full=Stress-induced-phosphoprotein 1; Short=STI1; AltName: Full=Hsc70/Hsp90-organizing protein; Short=Hop; AltName: Full=Renal carcinoma antigen NY-REN-11; AltName: Full=Transformation-sensitive protein IEF SSP 3521;	5.53801e+07	4.93534e+07	6.1026e+07	7.72746e+07	6.25954e+07	5.33975e+07	2.49427e+07	2.71109e+07	5.93499e+07	5.43021e+07	5.28706e+07	6.15183e+07	8.31013e+07	1.04433e+08	6.41886e+07	5.23635e+07	2.4119e+07	3.56167e+07	6.25954e+07	5.28897e+07	1.66753e+07	1.62451e+07	4.35264e+07	4.86379e+07	6.21379e+07	1.05201e+08	8.36546e+07	1.08702e+08	34	12	26	11	28	10	17	7	31	10	38	10	32
P00918	13	13	905.14	0.000301176	3.55576	IL2 30min	IL23 30min	RecName: Full=Carbonic anhydrase 2; EC=4.2.1.1; AltName: Full=Carbonate dehydratase II; AltName: Full=Carbonic anhydrase C; Short=CAC; AltName: Full=Carbonic anhydrase II; Short=CA-II;	2.84944e+07	2.47758e+07	2.1963e+07	2.35478e+07	2.05135e+07	1.96309e+07	7.79832e+06	8.6451e+06	2.16882e+07	1.73736e+07	2.06035e+07	1.62006e+07	2.54213e+07	3.30475e+07	3.30266e+07	2.62869e+07	8.68033e+06	1.08534e+07	2.05135e+07	1.94442e+07	5.21353e+06	5.18021e+06	1.59058e+07	1.55614e+07	2.42149e+07	2.77043e+07	2.55905e+07	3.43986e+07	12	7	7	9	9	7	6	3	11	8	12	9	10
Q8WXF1	4	4	203.99	0.000303612	2.51029	IL23 30min	IL23 5min	RecName: Full=Paraspeckle component 1; AltName: Full=Paraspeckle protein 1;	1.90032e+06	1.46248e+06	903804	824609	1.34488e+06	1.45512e+06	2.2048e+06	2.13401e+06	1.29769e+06	1.1527e+06	1.45219e+06	1.53032e+06	1.66153e+06	1.59775e+06	2.20258e+06	1.55167e+06	357206	380071	1.34488e+06	1.44129e+06	1.47401e+06	1.27872e+06	951706	1.03247e+06	1.70673e+06	2.61697e+06	1.67259e+06	1.66307e+06	3	0	2	0	2	0	2	0	3	0	2	2	1
Q15438;O43739	3	3	148.25	0.000304432	2.30188	IL23 5min	IL23 30min	RecName: Full=Cytohesin-1; AltName: Full=PH, SEC7 and coiled-coil domain-containing protein 1; AltName: Full=SEC7 homolog B2-1;	1.06164e+06	1.19e+06	2.02666e+06	2.21448e+06	1.5422e+06	1.40342e+06	926287	916179	1.38333e+06	1.21013e+06	1.61366e+06	1.34541e+06	1.57195e+06	1.47088e+06	1.2305e+06	1.26257e+06	800988	1.02068e+06	1.5422e+06	1.39008e+06	619264	548982	1.01452e+06	1.0839e+06	1.89651e+06	2.30075e+06	1.58242e+06	1.53101e+06	2	1	1	1	2	1	2	0	2	0	2	0	1
P08758	33	30	2774.32	0.000304844	3.6037	Ctrl	IL23 30min	RecName: Full=Annexin A5; AltName: Full=Anchorin CII; AltName: Full=Annexin V; AltName: Full=Annexin-5; AltName: Full=Calphobindin I; Short=CBP-I; AltName: Full=Endonexin II; AltName: Full=Lipocortin V; AltName: Full=Placental anticoagulant protein 4; Short=PP4; AltName: Full=Placental anticoagulant protein I; Short=PAP-I; AltName: Full=Thromboplastin inhibitor; AltName: Full=Vascular anticoagula…	243048817	2.10394e+08	1.834e+08	1.44599e+08	1.58638e+08	1.27428e+08	6.13551e+07	6.44718e+07	1.88863e+08	161222333	2.25351e+08	1.75675e+08	1.60942e+08	1.56565e+08	2.81707e+08	2.23226e+08	7.24844e+07	6.6647e+07	1.58638e+08	1.26216e+08	4.10186e+07	38632036	1.3851e+08	1.44406e+08	2.64852e+08	3.00419e+08	1.62014e+08	1.62966e+08	41	15	30	11	29	17	16	11	38	18	36	13	31
P63167;Q969V4	7	4	429.36	0.000305231	5.54646	Ctrl	IL23 5min	RecName: Full=Dynein light chain 1, cytoplasmic; AltName: Full=8 kDa dynein light chain; Short=DLC8; AltName: Full=Dynein light chain LC8-type 1; AltName: Full=Protein inhibitor of neuronal nitric oxide synthase; Short=PIN;	1.05197e+07	8.98878e+06	1.35403e+06	2.16326e+06	5.30763e+06	4.47252e+06	6.48423e+06	6.05358e+06	3.27061e+06	3.69108e+06	3.90332e+06	5.41887e+06	7.34262e+06	7.73998e+06	1.21929e+07	9.53702e+06	535145	997068	5.30763e+06	4.42999e+06	4.33499e+06	3.62735e+06	2.39862e+06	3.30607e+06	4.5875e+06	9.26671e+06	7.39152e+06	8.0564e+06	4	1	1	0	3	1	3	1	2	0	4	1	3
O95197	2	2	175.38	0.000307457	3.2938	IL23 5min	IL23 15min	RecName: Full=Reticulon-3; AltName: Full=Homolog of ASY protein; Short=HAP; AltName: Full=Neuroendocrine-specific protein-like 2; Short=NSP-like protein 2; AltName: Full=Neuroendocrine-specific protein-like II; Short=NSP-like protein II; Short=NSPLII;	847971	675468	2.12991e+06	2.17903e+06	679190	629009	1.11418e+06	1.07684e+06	1.26476e+06	1.18438e+06	698517	1.02048e+06	651408	729856	982845	716665	841794	1.00434e+06	679190	623028	744877	645251	927556	1.06084e+06	820955	1.7451e+06	655745	759694	2	1	2	1	3	1	1	1	2	1	1	1	2
P32119	17	14	1326.66	0.000318667	4.45596	Ctrl	IL23 30min	RecName: Full=Peroxiredoxin-2; EC=1.11.1.15; AltName: Full=Natural killer cell-enhancing factor B; Short=NKEF-B; AltName: Full=PRP; AltName: Full=Thiol-specific antioxidant protein; Short=TSA; AltName: Full=Thioredoxin peroxidase 1; AltName: Full=Thioredoxin-dependent peroxide reductase 1;	8.91133e+07	6.60901e+07	5.1915e+07	5.74766e+07	5.98405e+07	5.55126e+07	1.74336e+07	1.73969e+07	5.20983e+07	4.63985e+07	6.55319e+07	4.33833e+07	6.46068e+07	6.19344e+07	1.03287e+08	7.0121e+07	2.05181e+07	2.64916e+07	5.98405e+07	5.49848e+07	1.16551e+07	1.04244e+07	3.82082e+07	4.15587e+07	7.70185e+07	7.4189e+07	6.50371e+07	6.44664e+07	12	11	7	7	10	9	6	4	9	5	13	10	10
O60762	4	3	196.17	0.00031886	11.1888	IL23 30min	IL2 30min	RecName: Full=Dolichol-phosphate mannosyltransferase; EC=2.4.1.83; AltName: Full=Dolichol-phosphate mannose synthase; Short=DPM synthase; AltName: Full=Dolichyl-phosphate beta-D-mannosyltransferase; AltName: Full=Mannose-P-dolichol synthase; Short=MPD synthase;	237922	209702	115554	116631	166977	171834	467599	381077	202586	227695	208585	96684.6	34203.1	41647.5	275765	222492	45669.9	53756.4	166977	170200	312611	228344	148574	203945	245146	165338	34430.9	43350.1	1	1	1	0	1	0	2	1	1	1	2	0	1
O15027	1	1	21.52	0.000320489	19.3087	IL23 5min	Ctrl	RecName: Full=Protein transport protein Sec16A; AltName: Full=SEC16 homolog A;	17146.5	24614.9	246479	559880	48882.4	54570.7	45574	40834.9	118312	94404.9	40036.7	73438.8	292515	218170	19873.8	26116.2	97414.8	258054	48882.4	54051.8	30468.2	24468.6	86768.4	84557.7	47054.5	125586	294463	227090	0	0	0	0	1	0	0	0	1	0	1	0	1
P42331	8	6	348.84	0.00032152	3.10124	Ctrl	IL23 30min	RecName: Full=Rho GTPase-activating protein 25; AltName: Full=Rho-type GTPase-activating protein 25;	2.94881e+06	2.64774e+06	1.2875e+06	1.64488e+06	1.65762e+06	1.38535e+06	818043	986576	2.15253e+06	1.98835e+06	2.7651e+06	2.47586e+06	1.45343e+06	1.75629e+06	3.41783e+06	2.80923e+06	508851	758145	1.65762e+06	1.37218e+06	546898	591164	1.57864e+06	1.78095e+06	3.24977e+06	4.23393e+06	1.46311e+06	1.82809e+06	2	2	3	1	2	2	2	0	5	2	2	3	2
Q7Z4G4	1	1	22.41	0.000323659	6.58716	IL23 30min	IL2 15min	RecName: Full=tRNA (guanine(10)-N2)-methyltransferase homolog; EC=2.1.1.-; AltName: Full=tRNA guanosine-2'-O-methyltransferase TRM11 homolog;	57644.8	49923.9	177403	224235	125254	200979	305277	343511	133711	105472	43406.2	55086.8	78826.3	118994	66813.6	52968.8	70114	103352	125254	199068	204092	205835	98062.1	94470.6	51014.5	94203	79351.2	123858	0	1	0	0	0	1	0	0	0	0	0	1	0
Q96FW1	8	7	514.53	0.000325841	5.33416	IL2 15min	IL23 30min	RecName: Full=Ubiquitin thioesterase OTUB1; EC=3.4.19.12; AltName: Full=Deubiquitinating enzyme OTUB1; AltName: Full=OTU domain-containing ubiquitin aldehyde-binding protein 1; AltName: Full=Otubain-1; Short=hOTU1; AltName: Full=Ubiquitin-specific-processing protease OTUB1;	2.12668e+06	1.55486e+06	2.52089e+06	1.76565e+06	2.30564e+06	1.93638e+06	578471	563569	2.4128e+06	2.75689e+06	3.15393e+06	2.93789e+06	3.1304e+06	2.20913e+06	2.46494e+06	1.6497e+06	996319	813806	2.30564e+06	1.91797e+06	386734	337695	1.76951e+06	2.46932e+06	3.70676e+06	5.02403e+06	3.15125e+06	2.29945e+06	5	3	3	0	4	3	1	0	5	3	5	2	2
P40200	1	1	34.1	0.000326461	66.4758	IL23 30min	IL2 30min	RecName: Full=T-cell surface protein tactile; AltName: Full=Cell surface antigen CD96; AltName: Full=T cell-activated increased late expression protein; AltName: CD_antigen=CD96; Flags: Precursor;	27080.4	25436.5	49292.6	36957.6	28179.6	25604.7	87925.8	52749.4	7170.8	3889.83	7632.39	4740.72	1705.96	410.23	31387.7	26987.9	19481.7	17034.1	28179.6	25361.2	58782.3	31607.9	5258.97	3484.09	8970.21	8107.01	1717.32	427.001	1	0	0	0	1	0	1	0	1	0	0	0	0
Q99439	19	17	1162.1	0.000327023	3.79993	Ctrl	IL23 30min	RecName: Full=Calponin-2; AltName: Full=Calponin H2, smooth muscle; AltName: Full=Neutral calponin;	4.02872e+07	3.07751e+07	2.55694e+07	2.61453e+07	2.80413e+07	2.37488e+07	9.10806e+06	9.5929e+06	2.14482e+07	1.90153e+07	3.0574e+07	2.13344e+07	3.28397e+07	3.23406e+07	4.66951e+07	3.26521e+07	1.01057e+07	1.20507e+07	2.80413e+07	2.3523e+07	6.08914e+06	5.74814e+06	1.57299e+07	1.70319e+07	3.5933e+07	3.64835e+07	3.30584e+07	3.36628e+07	9	5	11	2	14	4	5	2	12	3	11	4	10
O15014	4	3	165.37	0.000330038	4.17152	IL23 30min	Ctrl	RecName: Full=Zinc finger protein 609;	259235	240908	594558	755744	519970	612450	1.09917e+06	987178	356845	446953	500512	372112	647653	779297	300467	255601	234984	348330	519970	606627	734847	591525	261706	400333	588243	636342	651965	811156	2	0	1	0	2	0	2	0	1	0	1	0	3
Q8NFW8	16	13	1057.64	0.000332076	3.03681	IL23 30min	IL2 15min	RecName: Full=N-acylneuraminate cytidylyltransferase; EC=2.7.7.43; AltName: Full=CMP-N-acetylneuraminic acid synthase; Short=CMP-NeuNAc synthase;	1.31512e+07	1.24859e+07	1.76415e+07	1.54145e+07	1.39253e+07	1.0784e+07	3.07489e+07	2.81574e+07	1.35364e+07	1.28449e+07	9.73018e+06	9.66727e+06	1.41015e+07	1.09539e+07	1.52429e+07	1.32474e+07	6.97237e+06	7.10473e+06	1.39253e+07	1.06815e+07	2.0557e+07	1.68721e+07	9.9274e+06	1.1505e+07	1.14357e+07	1.65318e+07	1.41954e+07	1.14018e+07	9	10	6	9	4	7	11	10	5	9	4	10	4
Q32MZ4	5	4	180.2	0.000343846	3.30836	IL23 15min	IL23 30min	RecName: Full=Leucine-rich repeat flightless-interacting protein 1; Short=LRR FLII-interacting protein 1; AltName: Full=GC-binding factor 2; AltName: Full=TAR RNA-interacting protein;	330547	317849	354386	470537	479297	459405	162428	121308	298900	257919	318264	360387	218950	192790	383123	337235	140062	216875	479297	455037	108590	72688.8	219209	231016	374051	616291	220408	200671	1	1	0	0	3	1	0	0	0	1	1	1	0
P31949	1	1	64.8	0.000348204	13.1672	IL2 30min	IL23 30min	RecName: Full=Protein S100-A11; AltName: Full=Calgizzarin; AltName: Full=Metastatic lymph node gene 70 protein; Short=MLN 70; AltName: Full=Protein S100-C; AltName: Full=S100 calcium-binding protein A11; Contains: RecName: Full=Protein S100-A11, N-terminally processed;	764166	484698	195996	190863	296224	282721	59625.6	68536.8	178706	102512	689588	341479	927117	760418	885711	514261	77462.6	87970.6	296224	280032	39862.4	41067.8	131061	91819.3	810460	583957	933291	791505	0	0	0	0	0	0	0	0	0	0	0	0	1
P23396	16	15	896.28	0.000349832	2.19324	IL23 5min	Ctrl	RecName: Full=40S ribosomal protein S3;	1.59834e+07	1.74573e+07	3.92253e+07	3.41182e+07	2.12316e+07	2.21279e+07	2.67381e+07	2.83639e+07	2.69164e+07	2.89554e+07	2.96474e+07	2.48538e+07	2.14037e+07	2.37211e+07	1.85257e+07	1.8522e+07	1.55028e+07	1.57254e+07	2.12316e+07	2.19175e+07	1.78756e+07	1.69959e+07	1.97401e+07	2.59351e+07	3.48441e+07	4.2502e+07	2.15462e+07	2.46908e+07	11	8	11	6	14	9	12	7	15	4	18	5	14
P04920;P48751	7	7	296.18	0.000351049	2.88775	IL23 30min	IL2 30min	RecName: Full=Anion exchange protein 2; Short=AE 2; Short=Anion exchanger 2; AltName: Full=Non-erythroid band 3-like protein; Short=BND3L; AltName: Full=Solute carrier family 4 member 2;	2.56892e+06	2.01093e+06	1.57293e+06	1.34448e+06	2.38044e+06	2072179	2.32671e+06	2.37224e+06	1.83204e+06	1.46554e+06	1.37315e+06	1.11508e+06	810623	816576	2.97752e+06	2.13358e+06	621660	619683	2.38044e+06	2.05248e+06	1.55551e+06	1.42146e+06	1.34359e+06	1.31267e+06	1.61383e+06	1.90687e+06	816021	849959	2	1	0	3	1	4	1	2	1	3	2	3	1
P35613	5	5	322.55	0.00035283	2.56778	IL23 5min	IL2 30min	RecName: Full=Basigin; AltName: Full=5F7; AltName: Full=Collagenase stimulatory factor; AltName: Full=Extracellular matrix metalloproteinase inducer; Short=EMMPRIN; AltName: Full=Leukocyte activation antigen M6; AltName: Full=OK blood group antigen; AltName: Full=Tumor cell-derived collagenase stimulatory factor; Short=TCSF; AltName: CD_antigen=CD147; Flags: Precursor;	1.81887e+06	1.92985e+06	3.57305e+06	3.68223e+06	1.94155e+06	2.04706e+06	2.57192e+06	2.38929e+06	1.80476e+06	1.80562e+06	1.44108e+06	1.86205e+06	1.25963e+06	1.56587e+06	2.10817e+06	2.04755e+06	1.41216e+06	1.69718e+06	1.94155e+06	2.02759e+06	1.71944e+06	1.43168e+06	1.32358e+06	1.61728e+06	1.69367e+06	3.18426e+06	1.26802e+06	1.62989e+06	0	5	1	4	1	1	1	4	0	2	2	2	0
P52306	5	5	381.36	0.000354469	3.99292	IL2 30min	IL23 30min	RecName: Full=Rap1 GTPase-GDP dissociation stimulator 1; AltName: Full=Exchange factor smgGDS; AltName: Full=SMG GDS protein; AltName: Full=SMG P21 stimulatory GDP/GTP exchange protein;	759069	545351	1.01835e+06	904384	649096	546448	331653	306892	1.09766e+06	1.02213e+06	934364	910222	1.05915e+06	1.49051e+06	879803	578612	402477	416840	649096	541252	221725	183892	805009	915511	1.09814e+06	1.55655e+06	1.0662e+06	1.55145e+06	3	0	0	0	3	0	0	0	3	1	3	1	2
Q86TU7	5	5	366.08	0.000355197	1.7347	IL2 15min	IL23 15min	RecName: Full=Histone-lysine N-methyltransferase setd3; EC=2.1.1.43; AltName: Full=SET domain-containing protein 3;	1.2597e+06	1.27454e+06	1.06965e+06	1.10741e+06	733565	780355	1.37507e+06	1.15658e+06	1.12925e+06	1.17597e+06	1.33225e+06	1.29394e+06	1.19393e+06	1.32275e+06	1.46006e+06	1.35228e+06	422753	510415	733565	772935	919298	693030	828175	1.0533e+06	1.56577e+06	2.21275e+06	1.20189e+06	1.37682e+06	4	0	3	0	2	0	2	0	4	0	4	0	2
P60520	3	3	149.86	0.00035712	3.56041	IL23 5min	IL23 30min	RecName: Full=Gamma-aminobutyric acid receptor-associated protein-like 2; AltName: Full=GABA(A) receptor-associated protein-like 2; AltName: Full=Ganglioside expression factor 2; Short=GEF-2; AltName: Full=General protein transport factor p16; AltName: Full=Golgi-associated ATPase enhancer of 16 kDa; Short=GATE-16; AltName: Full=MAP1 light chain 3-related protein; Flags: Precursor;	475453	411895	882087	857842	482824	460800	292555	196132	494196	562885	651872	595314	701760	825492	551077	437016	348623	395389	482824	456418	195586	117524	362437	504172	766134	1.01803e+06	706433	859239	3	0	2	0	2	0	1	0	2	0	3	0	3
Q9Y5S9	8	7	395.08	0.000360083	2.6664	Ctrl	IL23 30min	RecName: Full=RNA-binding protein 8A; AltName: Full=Binder of OVCA1-1; Short=BOV-1; AltName: Full=RNA-binding motif protein 8A; AltName: Full=RNA-binding protein Y14; AltName: Full=Ribonucleoprotein RBM8A;	5.00105e+06	5.97668e+06	4.83906e+06	5.94176e+06	3.55401e+06	3.63716e+06	2.19402e+06	1.92304e+06	3.28475e+06	3.92144e+06	3.72916e+06	3.73102e+06	1.90342e+06	2.49106e+06	5.79649e+06	6.3412e+06	1.91252e+06	2.73862e+06	3.55401e+06	3.60258e+06	1.4668e+06	1.1523e+06	2.40899e+06	3.51241e+06	4.38282e+06	6.38035e+06	1.91609e+06	2.5929e+06	3	4	3	2	3	3	2	2	1	1	3	2	4
P24557	3	2	158.41	0.000362578	13.5299	Ctrl	IL2 30min	RecName: Full=Thromboxane-A synthase; Short=TXA synthase; Short=TXS; EC=5.3.99.5; AltName: Full=Cytochrome P450 5A1;	156875	96487.3	42892	70174	82414.1	55899.3	116185	124668	41451.3	38472.4	97638	65832.1	11677.7	7048.38	181827	102372	16952	32343.9	82414.1	55367.8	77674.8	74702	30399.9	34459.4	114752	112578	11755.4	7336.53	0	0	0	0	1	0	1	0	0	0	2	0	0
Q13310	10	5	641.68	0.000369541	2.37782	Ctrl	IL23 30min	RecName: Full=Polyadenylate-binding protein 4; Short=PABP-4; Short=Poly(A)-binding protein 4; AltName: Full=Activated-platelet protein 1; Short=APP-1; AltName: Full=Inducible poly(A)-binding protein; Short=iPABP;	1.96372e+06	2.13239e+06	1.93496e+06	1.81481e+06	1.59954e+06	1.54444e+06	748127	974508	1.45562e+06	1.42534e+06	1.57229e+06	1.42964e+06	1.71117e+06	1.96639e+06	2.27606e+06	2.26245e+06	764745	836467	1.59954e+06	1.52976e+06	500157	583933	1.06753e+06	1.27667e+06	1.84788e+06	2.4448e+06	1.72257e+06	2.04678e+06	1	2	2	1	1	3	0	3	2	3	1	3	0
Q5TDH0	2	2	57.99	0.000370258	21.0735	Ctrl	IL23 30min	RecName: Full=Protein DDI1 homolog 2;	141260	237790	12462.6	16054.5	122495	122054	9152.29	8834.75	7219.3	25406.9	61682.3	40211	135342	177382	163728	252293	4925.54	7399.68	122495	120893	6118.71	5293.85	5294.54	22756.7	72494.1	68764.1	136243	184634	1	0	0	0	0	0	0	0	0	0	0	0	0
Q9HA64	5	4	222.81	0.000371198	5.19721	IL2 30min	IL23 30min	RecName: Full=Ketosamine-3-kinase; EC=2.7.1.-; AltName: Full=Fructosamine-3-kinase-related protein; Short=FN3K-RP; Short=FN3K-related protein;	1.45271e+06	1.20823e+06	881305	1.32464e+06	1.11742e+06	852861	307890	361321	1.05995e+06	1.00801e+06	1.0866e+06	1.33127e+06	1.62557e+06	1.85245e+06	1.68377e+06	1.28192e+06	348314	610543	1.11742e+06	844752	205838	216506	777356	902869	1.27706e+06	2.27657e+06	1.6364e+06	1.92819e+06	0	2	0	0	0	2	0	0	0	1	0	2	1
Q13586	3	2	108.07	0.000373762	16.1453	IL2 5min	IL2 30min	RecName: Full=Stromal interaction molecule 1; Flags: Precursor;	82699.4	67929.7	56551.6	91072.7	41346.8	33402.5	75553.7	101576	130323	93992.8	65484.5	29546.5	6476.46	7417.12	95853.1	72072.8	22350.6	41976.4	41346.8	33084.9	50511	60865.1	95577.1	84188.6	76962.8	50527	6519.59	7720.35	1	0	1	0	1	1	1	0	1	0	2	0	0
P11413	49	42	3441	0.000373803	2.93753	IL2 15min	IL23 30min	RecName: Full=Glucose-6-phosphate 1-dehydrogenase; Short=G6PD; EC=1.1.1.49;	147438303	1.20284e+08	1.43756e+08	139879853	1.09497e+08	9.84046e+07	4.82878e+07	5.20958e+07	1.46963e+08	1.244e+08	1.66946e+08	1.27934e+08	1.32575e+08	1.11592e+08	1.70889e+08	1.27621e+08	5.6816e+07	6.44721e+07	1.09497e+08	9.7469e+07	3.22826e+07	3.12162e+07	1.07781e+08	1.11424e+08	196208293	2.18778e+08	133458128	1.16154e+08	38	30	39	37	35	26	17	17	38	30	47	32	39
P28072	7	7	356.92	0.00038718	4.0599	IL23 5min	IL23 30min	RecName: Full=Proteasome subunit beta type-6; EC=3.4.25.1; AltName: Full=Macropain delta chain; AltName: Full=Multicatalytic endopeptidase complex delta chain; AltName: Full=Proteasome delta chain; AltName: Full=Proteasome subunit Y; Flags: Precursor;	8.29177e+06	7.94737e+06	1.3281e+07	1.2343e+07	5.40432e+06	5.37299e+06	2.58234e+06	3.72915e+06	1.08327e+07	9.12738e+06	1.25417e+07	8.67847e+06	6.6024e+06	6.81982e+06	9.61062e+06	8.43208e+06	5.24898e+06	5.68904e+06	5.40432e+06	5.3219e+06	1.72641e+06	2.23454e+06	7.94453e+06	8.17532e+06	1.474e+07	1.48409e+07	6.64636e+06	7.09863e+06	4	1	1	3	3	1	2	1	3	3	3	4	2
P50552	9	8	437.93	0.00038952	2.83244	IL2 30min	IL23 30min	RecName: Full=Vasodilator-stimulated phosphoprotein; Short=VASP;	2.0881e+06	1.71034e+06	1.64466e+06	1.87851e+06	1.98024e+06	1.92624e+06	1.06884e+06	937000	1.26476e+06	1.30316e+06	1.93792e+06	1.51165e+06	2.96853e+06	2.71291e+06	2.42023e+06	1.81465e+06	650012	865825	1.98024e+06	1.90793e+06	714570	561458	927557	1.16723e+06	2.2776e+06	2.58504e+06	2.9883e+06	2.82382e+06	3	3	1	2	3	4	0	2	1	3	4	5	3
P53597	4	3	169.19	0.000393771	15.2729	IL23 30min	IL23 5min	RecName: Full=Succinyl-CoA ligase [ADP/GDP-forming] subunit alpha, mitochondrial; EC=6.2.1.4; EC=6.2.1.5; AltName: Full=Succinyl-CoA synthetase subunit alpha; Short=SCS-alpha; Flags: Precursor;	238741	397454	171513	114656	604447	801370	1.81171e+06	2.55892e+06	932008	581499	980420	741992	387524	270497	276714	421695	67786.4	52846	604447	793750	1.21121e+06	1.53332e+06	683522	520844	1.15227e+06	1.26887e+06	390104	281556	1	0	0	0	2	0	0	1	1	0	2	0	2
P25398	6	5	283.04	0.000396664	2.34612	IL2 30min	IL23 30min	RecName: Full=40S ribosomal protein S12;	706014	546934	635033	579303	469566	497645	422822	399900	553428	503664	865440	918480	871242	1.05896e+06	818309	580292	250981	267007	469566	492913	282675	239623	405877	451128	1.01714e+06	1.57068e+06	877043	1.10225e+06	0	1	1	0	0	1	2	1	0	1	2	1	1
O14672	3	3	132.12	0.000396837	2.23032	IL23 5min	Ctrl	RecName: Full=Disintegrin and metalloproteinase domain-containing protein 10; Short=ADAM 10; EC=3.4.24.81; AltName: Full=CDw156; AltName: Full=Kuzbanian protein homolog; AltName: Full=Mammalian disintegrin-metalloprotease; AltName: CD_antigen=CD156c; Flags: Precursor;	178395	226302	407985	494619	199193	219364	397239	460606	375115	350733	260237	267665	273057	305361	206769	240104	161246	227975	199193	217278	265572	275999	275104	314149	305852	457729	274876	317845	0	0	2	0	0	0	1	1	2	0	2	0	1
P23528;Q9Y281	13	11	1117.38	0.000400069	4.32704	IL2 30min	IL23 30min	RecName: Full=Cofilin-1; AltName: Full=18 kDa phosphoprotein; Short=p18; AltName: Full=Cofilin, non-muscle isoform;	8.39568e+07	6.51941e+07	4.96361e+07	5.8093e+07	5.89679e+07	4.67149e+07	2.04673e+07	2.35658e+07	5.36872e+07	4.56887e+07	8.5688e+07	6.16983e+07	9.7361e+07	9.31723e+07	9.73106e+07	6.91703e+07	1.96174e+07	2.67757e+07	5.89679e+07	4.62707e+07	13683294	1.41208e+07	3.93735e+07	4.0923e+07	1.00708e+08	1.05509e+08	9.80093e+07	9.69813e+07	14	10	12	11	16	10	5	7	16	10	17	13	16
Q8IYB8	2	2	83.71	0.000407761	4.99969	IL23 30min	Ctrl	RecName: Full=ATP-dependent RNA helicase SUPV3L1, mitochondrial; EC=3.6.4.13; AltName: Full=Suppressor of var1 3-like protein 1; Short=SUV3-like protein 1; Flags: Precursor;	46903.5	57334.9	95548.4	73713.9	169689	224796	256186	264974	104181	153896	109547	132438	132465	142852	54363.8	60831.8	37763.1	33975.5	169689	222659	171272	158774	76405.2	137843	128749	226480	133347	148692	0	0	0	0	1	0	1	1	0	1	2	1	2
Q86VN1	9	8	539.08	0.00040833	2.46077	IL23 30min	IL2 5min	RecName: Full=Vacuolar protein-sorting-associated protein 36; AltName: Full=ELL-associated protein of 45 kDa; AltName: Full=ESCRT-II complex subunit VPS36;	1.56053e+06	1.80783e+06	3.04489e+06	2.55481e+06	1.19145e+06	1.49045e+06	3.07128e+06	2.78045e+06	1.22396e+06	1.15405e+06	1.93878e+06	2.23505e+06	1.11501e+06	1.41168e+06	1.80875e+06	1.91809e+06	1.20342e+06	1.17754e+06	1.19145e+06	1.47628e+06	2.05329e+06	1.66607e+06	897635	1.03367e+06	2.27861e+06	3.82211e+06	1.12243e+06	1.46939e+06	2	5	2	2	2	2	2	5	1	2	2	4	2
P42167	20	9	1599.63	0.000419656	3.21379	IL23 30min	IL23 5min	RecName: Full=Lamina-associated polypeptide 2, isoforms beta/gamma; AltName: Full=Thymopoietin, isoforms beta/gamma; Short=TP beta/gamma; AltName: Full=Thymopoietin-related peptide isoforms beta/gamma; Short=TPRP isoforms beta/gamma; Contains: RecName: Full=Thymopoietin; Short=TP; AltName: Full=Splenin; Contains: RecName: Full=Thymopentin; AltName: Full=TP5;	5.4873e+06	5.57828e+06	3.11226e+06	4.85516e+06	5.53792e+06	5.16808e+06	1.29595e+07	1.26461e+07	4.4607e+06	4.63516e+06	5.16475e+06	5.44856e+06	4.50689e+06	4.58442e+06	6.36009e+06	5.9185e+06	1.23004e+06	2.23779e+06	5.53792e+06	5.11894e+06	8.66401e+06	7.57762e+06	3.27142e+06	4.15168e+06	6.07004e+06	9.31748e+06	4.5369e+06	4.77184e+06	5	3	2	1	6	2	8	5	5	1	7	3	4
P04406;O14556	84	82	9301.68	0.000423656	3.63968	Ctrl	IL23 30min	RecName: Full=Glyceraldehyde-3-phosphate dehydrogenase; Short=GAPDH; EC=1.2.1.12; AltName: Full=Peptidyl-cysteine S-nitrosylase GAPDH; EC=2.6.99.-;	10802539352	9277818138	7593830314	6361039919	7976534240	6195006228	2732484562	2784574746	6335441968	5284184195	7359964179	5881089507	7510569305	6674715438	12520741452	9843680750	3001274137	2931870867	7976534240	6136102180	1826787590	1668539172	4646328947	4733000925	8650036795	10057141390	7560581360	6947589961	159	252	123	185	158	272	79	171	137	189	153	229	154
P29083	4	4	257.52	0.000423985	5.19239	IL23 30min	IL23 5min	RecName: Full=General transcription factor IIE subunit 1; AltName: Full=General transcription factor IIE 56 kDa subunit; AltName: Full=Transcription initiation factor IIE subunit alpha; Short=TFIIE-alpha;	3.04066e+06	2.66013e+06	906318	887671	2.05673e+06	1.96253e+06	4.38728e+06	4.92782e+06	1.63895e+06	1.41805e+06	1.97071e+06	1.41759e+06	1.86545e+06	1.17014e+06	3.52429e+06	2.82237e+06	358200	409137	2.05673e+06	1.94387e+06	2.93309e+06	2.95279e+06	1.20198e+06	1.27014e+06	2.31614e+06	2.4242e+06	1.87787e+06	1.21798e+06	1	1	2	0	3	0	4	1	2	1	2	0	3
Q9BXV9	1	1	120.5	0.000424673	7.35428	Ctrl	IL23 30min	RecName: Full=Uncharacterized protein C14orf142;	1.7494e+06	2.13405e+06	1.00512e+06	1.13257e+06	1.31935e+06	1.14083e+06	179344	348709	1.17751e+06	904346	1.51041e+06	1.24656e+06	1.72746e+06	1.60099e+06	2.02766e+06	2.2642e+06	397250	522012	1.31935e+06	1.12999e+06	119900	208949	863570	810016	1.77516e+06	2.13172e+06	1.73896e+06	1.66644e+06	2	1	2	1	1	0	0	1	1	0	2	0	1
P21283	9	9	495.53	0.000427434	4.5887	IL2 15min	IL23 15min	RecName: Full=V-type proton ATPase subunit C 1; Short=V-ATPase subunit C 1; AltName: Full=Vacuolar proton pump subunit C 1;	2.62933e+06	1.88266e+06	2.72175e+06	2.18835e+06	986751	743883	1.19576e+06	1.3973e+06	3.38842e+06	2.64692e+06	4.61391e+06	3.32746e+06	1.03295e+06	1.13807e+06	3.04754e+06	1.99748e+06	1.0757e+06	1.00863e+06	986751	736810	799420	837275	2.48502e+06	2.37082e+06	5.42265e+06	5.69022e+06	1.03983e+06	1.18459e+06	5	3	3	1	2	1	1	0	3	1	5	3	3
Q8IZ81	1	1	31.43	0.000428616	4.18994	IL23 30min	Ctrl	RecName: Full=ELMO domain-containing protein 2;	20658.3	22107.2	29607.6	33051.4	43731.2	62799.2	82313.2	96871.7	68771.8	88637.9	55586.7	57477.3	39687.4	27486.6	23944.1	23455.5	11701.7	15233.7	43731.2	62202.1	55030	58046.3	50436.3	79392.3	65330	98290.9	39951.6	28610.3	0	1	0	0	0	0	0	0	0	1	0	0	0
P28065	9	9	718.25	0.000432101	2.87532	IL23 5min	IL23 30min	RecName: Full=Proteasome subunit beta type-9; EC=3.4.25.1; AltName: Full=Low molecular mass protein 2; AltName: Full=Macropain chain 7; AltName: Full=Multicatalytic endopeptidase complex chain 7; AltName: Full=Proteasome chain 7; AltName: Full=Proteasome subunit beta-1i; AltName: Full=Really interesting new gene 12 protein; Flags: Precursor;	2.47229e+07	2.52387e+07	2.89861e+07	2.98425e+07	2.03061e+07	1.5968e+07	1.01534e+07	1.03065e+07	2.64911e+07	2.07437e+07	2.78379e+07	2.21217e+07	2.6119e+07	2.46349e+07	2.86553e+07	2.67781e+07	1.1456e+07	1.37547e+07	2.03061e+07	1.58162e+07	6.78801e+06	6.17572e+06	1.94282e+07	1.85799e+07	3.27174e+07	3.78298e+07	2.62929e+07	2.5642e+07	4	8	3	4	4	5	1	4	3	6	7	5	4
Q9UI08	7	7	313.66	0.000434428	1.99094	IL2 30min	IL23 30min	RecName: Full=Ena/VASP-like protein; AltName: Full=Ena/vasodilator-stimulated phosphoprotein-like;	429144	421856	513435	499194	358214	388531	321289	329214	423176	420534	333742	401168	590816	704296	497401	447585	202923	230084	358214	384837	214796	197268	310351	376669	392241	686031	594750	733088	1	1	0	1	3	0	0	1	1	2	1	2	3
P25705	33	30	2674.69	0.000440343	1.61655	IL23 30min	IL23 5min	RecName: Full=ATP synthase subunit alpha, mitochondrial; Flags: Precursor;	6.34636e+07	6.88997e+07	5.54928e+07	6.18816e+07	8.07435e+07	7.346e+07	9.39575e+07	9.5784e+07	8.77895e+07	8.34712e+07	7.5396e+07	6.97207e+07	6.88733e+07	6.81094e+07	7.35578e+07	7.31019e+07	2.19322e+07	2.85219e+07	8.07435e+07	7.27615e+07	6.28148e+07	5.73946e+07	6.43837e+07	7.47645e+07	8.86116e+07	1.19228e+08	6.93319e+07	7.08938e+07	26	15	21	13	35	20	28	25	26	16	28	14	28
O95602	4	2	163.59	0.000442355	60.3257	IL23 30min	IL23 5min	RecName: Full=DNA-directed RNA polymerase I subunit RPA1; Short=RNA polymerase I subunit A1; EC=2.7.7.6; AltName: Full=A190; AltName: Full=DNA-directed RNA polymerase I largest subunit; AltName: Full=DNA-directed RNA polymerase I subunit A; AltName: Full=RNA polymerase I 194 kDa subunit; Short=RPA194;	134213	156734	12954.6	15918.4	123166	110848	870542	871245	25439.7	20495.1	136088	91046.6	144205	32390.8	155561	166293	5120	7336.98	123166	109794	581996	522057	18657.1	18357.3	159942	155697	145166	33715	0	1	0	0	0	0	1	1	0	1	0	1	1
Q13616	27	27	1784.5	0.000442472	2.09207	IL23 30min	IL2 30min	RecName: Full=Cullin-1; Short=CUL-1;	2.74758e+07	2.45758e+07	2.92267e+07	2.78775e+07	1.47939e+07	1.30904e+07	2.69245e+07	3.13658e+07	2.74527e+07	2.27308e+07	2.85285e+07	2.24675e+07	1.40594e+07	1.38031e+07	3.18459e+07	2.60747e+07	1.15511e+07	1.2849e+07	1.47939e+07	1.29659e+07	1.80002e+07	1.87946e+07	2.01334e+07	2.03598e+07	3.35291e+07	3.84212e+07	1.4153e+07	1.43673e+07	11	5	13	13	10	10	15	13	17	11	21	12	9
Q10472;Q8IUC8	2	1	90.28	0.000443133	3.16022	IL23 30min	IL2 15min	RecName: Full=Polypeptide N-acetylgalactosaminyltransferase 1; EC=2.4.1.41; AltName: Full=Polypeptide GalNAc transferase 1; Short=GalNAc-T1; Short=pp-GaNTase 1; AltName: Full=Protein-UDP acetylgalactosaminyltransferase 1; AltName: Full=UDP-GalNAc:polypeptide N-acetylgalactosaminyltransferase 1; Contains: RecName: Full=Polypeptide N-acetylgalactosaminyltransferase 1 soluble form;	63253.7	76453.3	72001.4	71298.3	69645.2	80839.1	115833	125462	63453.9	48197.6	35489.4	40864.6	47519.1	37967.5	73314.6	81116.2	28456.8	32862.2	69645.2	80070.4	77439.7	75178.1	46536.3	43170.2	41710.1	69881.9	47835.5	39519.7	1	0	1	0	1	0	1	0	1	0	1	0	1
O60841	10	9	572.35	0.000449557	2.44466	IL23 30min	IL2 30min	RecName: Full=Eukaryotic translation initiation factor 5B; Short=eIF-5B; AltName: Full=Translation initiation factor IF-2;	6.29006e+06	7.13923e+06	5.99624e+06	6.97013e+06	6.66531e+06	6.03381e+06	1.344e+07	1.56005e+07	6.43377e+06	5.99785e+06	8.09853e+06	6.69775e+06	6.39949e+06	5.47972e+06	7.29053e+06	7.57466e+06	2.36987e+06	3.2126e+06	6.66531e+06	5.97644e+06	8.98527e+06	9.34796e+06	4.71844e+06	5.37223e+06	9.51806e+06	1.14537e+07	6.4421e+06	5.70374e+06	3	2	2	3	2	2	4	5	2	3	6	6	5
Q00577;Q9H598	6	4	406.69	0.000450885	3.45428	IL2 30min	IL23 30min	RecName: Full=Transcriptional activator protein Pur-alpha; AltName: Full=Purine-rich single-stranded DNA-binding protein alpha;	3.74121e+06	2.49208e+06	2.74725e+06	3.21361e+06	2.22574e+06	1.81382e+06	1.11895e+06	1.18238e+06	1.71885e+06	1.53739e+06	2.51953e+06	2.55028e+06	4.10136e+06	3.84809e+06	4.33627e+06	2.64407e+06	1.08578e+06	1.48119e+06	2.22574e+06	1.79658e+06	748070	708491	1.26059e+06	1.37703e+06	2.96115e+06	4.36119e+06	4.12867e+06	4.00541e+06	4	1	1	1	2	1	1	1	2	1	3	1	2
P07237	36	35	2677.81	0.000452469	1.64166	Ctrl	IL2 5min	RecName: Full=Protein disulfide-isomerase; Short=PDI; EC=5.3.4.1; AltName: Full=Cellular thyroid hormone-binding protein; AltName: Full=Prolyl 4-hydroxylase subunit beta; AltName: Full=p55; Flags: Precursor;	9.82532e+07	9.40416e+07	7.75713e+07	6.53978e+07	7.61013e+07	7.33127e+07	9.21628e+07	8.45664e+07	5.91242e+07	5.80101e+07	6.79783e+07	6.71444e+07	6.76874e+07	6.75869e+07	1.13881e+08	9.97773e+07	3.06582e+07	3.01425e+07	7.61013e+07	7.26156e+07	6.16149e+07	5.06729e+07	4.33609e+07	5.19592e+07	7.98938e+07	1.14822e+08	6.81381e+07	7.035e+07	39	18	23	11	38	15	32	17	32	13	40	18	39
Q02252	17	17	1336.65	0.000454079	2.35027	IL23 30min	IL23 5min	RecName: Full=Methylmalonate-semialdehyde dehydrogenase [acylating], mitochondrial; Short=MMSDH; Short=Malonate-semialdehyde dehydrogenase [acylating]; EC=1.2.1.18; EC=1.2.1.27; AltName: Full=Aldehyde dehydrogenase family 6 member A1; Flags: Precursor;	1.85205e+07	1.76243e+07	1.75678e+07	1.7036e+07	2.55191e+07	2.26254e+07	4.08832e+07	4.04449e+07	2.0446e+07	2.0333e+07	2.98788e+07	2.47284e+07	2.33595e+07	1.79766e+07	2.14663e+07	1.86992e+07	6.94323e+06	7.85205e+06	2.55191e+07	2.24103e+07	2.73323e+07	2.42349e+07	1.49948e+07	1.82121e+07	3.5116e+07	4.22876e+07	2.3515e+07	1.87116e+07	8	9	5	5	9	13	8	16	10	14	10	14	7
Q9H0R4	3	3	155.43	0.00045693	5.96909	Ctrl	IL23 30min	RecName: Full=Haloacid dehalogenase-like hydrolase domain-containing protein 2;	1.0891e+06	1.12405e+06	756968	743247	833726	490912	180567	190203	644314	677313	1.08093e+06	682180	1.08706e+06	980843	1.26233e+06	1.19261e+06	299173	342570	833726	486244	120717	113971	472531	606664	1.2704e+06	1.16658e+06	1.0943e+06	1.02094e+06	2	3	1	2	2	3	0	1	0	2	0	2	0
A3KN83;Q9Y2G9	2	1	59.17	0.000457674	34.9587	IL2 30min	Ctrl	RecName: Full=Protein strawberry notch homolog 1; AltName: Full=Monocyte protein 3; Short=MOP-3;	29023.9	33574.1	226862	275781	98782.2	163630	226140	90189.1	1.02986e+06	834579	154529	222168	657094	1.53125e+06	33640.3	35621.8	89661.5	127110	98782.2	162074	151185	54042	755283	747525	181615	379926	661470	1.59385e+06	0	0	0	0	0	0	0	0	0	0	1	0	1
Q13596	11	9	675.9	0.000460646	3.44609	IL2 30min	IL23 30min	RecName: Full=Sorting nexin-1;	2.18823e+06	1.75059e+06	2.28502e+06	2.16084e+06	2.3758e+06	2.07116e+06	1.08968e+06	1.20893e+06	2.3986e+06	2.12597e+06	2.50701e+06	1.86776e+06	3.92923e+06	3.99202e+06	2.53628e+06	1.85736e+06	903098	995953	2.3758e+06	2.05147e+06	728501	724403	1.7591e+06	1.90421e+06	2.94645e+06	3.19403e+06	3.95539e+06	4.15523e+06	5	3	4	1	3	4	4	0	7	2	6	2	7
Q9Y5P6	2	2	162.63	0.000461602	11.7638	IL2 30min	IL23 30min	RecName: Full=Mannose-1-phosphate guanyltransferase beta; EC=2.7.7.13; AltName: Full=GDP-mannose pyrophosphorylase B; AltName: Full=GTP-mannose-1-phosphate guanylyltransferase beta;	618060	387852	325859	344519	525408	497803	103327	80924.8	468841	425722	598410	382165	803322	1.36417e+06	716366	411508	128788	158792	525408	493070	69078.5	48490.8	343841	381315	703300	653533	808672	1.41994e+06	1	0	1	0	1	1	0	0	1	1	1	1	1
Q15008	20	19	1226.13	0.000473802	2.21172	IL2 5min	IL23 30min	RecName: Full=26S proteasome non-ATPase regulatory subunit 6; AltName: Full=26S proteasome regulatory subunit RPN7; AltName: Full=26S proteasome regulatory subunit S10; AltName: Full=Breast cancer-associated protein SGA-113M; AltName: Full=Phosphonoformate immuno-associated protein 4; AltName: Full=Proteasome regulatory particle subunit p44S10; AltName: Full=p42A;	1.11981e+07	1.05913e+07	1.25046e+07	1.01607e+07	6.93885e+06	6.90184e+06	5.51537e+06	5.13666e+06	1.1574e+07	1.19853e+07	1.10654e+07	1.00913e+07	7.32022e+06	9.47346e+06	1.29792e+07	1.12373e+07	4.94212e+06	4.68317e+06	6.93885e+06	6.83621e+06	3.68727e+06	3.07793e+06	8.48824e+06	1.07351e+07	1.30049e+07	1.7257e+07	7.36896e+06	9.86076e+06	9	9	13	7	6	7	4	4	16	7	14	8	4
P31153;Q00266	12	10	856.62	0.00048165	2.71781	IL2 30min	IL23 30min	RecName: Full=S-adenosylmethionine synthase isoform type-2; Short=AdoMet synthase 2; EC=2.5.1.6; AltName: Full=Methionine adenosyltransferase 2; Short=MAT 2; AltName: Full=Methionine adenosyltransferase II; Short=MAT-II;	9.28033e+06	8.19415e+06	5.63287e+06	6.37631e+06	6.11941e+06	5.42999e+06	3.46193e+06	3.03917e+06	5.21715e+06	5.74626e+06	7.87809e+06	5.8435e+06	8.54862e+06	9.12015e+06	1.07564e+07	8.69391e+06	2.22625e+06	2.93891e+06	6.11941e+06	5.37836e+06	2.31446e+06	1.82109e+06	3.82619e+06	5.14688e+06	9.25898e+06	9.99287e+06	8.60554e+06	9.49299e+06	6	7	5	5	4	7	2	3	6	5	6	9	4
P09874;P51511	63	56	4739.24	0.000482022	2.49335	IL23 30min	IL2 15min	RecName: Full=Poly [ADP-ribose] polymerase 1; Short=PARP-1; EC=2.4.2.30; AltName: Full=ADP-ribosyltransferase diphtheria toxin-like 1; Short=ARTD1; AltName: Full=NAD(+) ADP-ribosyltransferase 1; Short=ADPRT 1; AltName: Full=Poly[ADP-ribose] synthase 1;	185603792	1.49021e+08	1.25888e+08	1.30716e+08	1.63053e+08	137833360	3.09071e+08	3.12505e+08	1.51265e+08	1.24806e+08	1.35481e+08	113812394	1.3498e+08	129812006	2.15125e+08	158110188	49754024	6.02485e+07	1.63053e+08	1.36523e+08	2.06628e+08	1.87255e+08	1.10936e+08	1.11787e+08	1.59228e+08	1.94628e+08	1.35879e+08	1.35119e+08	41	45	31	30	39	42	49	51	44	37	42	34	36
Q9UNH7	11	10	648.27	0.000482456	2.49535	IL2 30min	IL23 30min	RecName: Full=Sorting nexin-6; AltName: Full=TRAF4-associated factor 2; Contains: RecName: Full=Sorting nexin-6, N-terminally processed;	4.12303e+06	4.20041e+06	5.81387e+06	5.92436e+06	5.11695e+06	4.41785e+06	3.03811e+06	2.9096e+06	4.34598e+06	3.52709e+06	5.33646e+06	4.24343e+06	7.6224e+06	7.21922e+06	4.77882e+06	4.45659e+06	2.29779e+06	2.7306e+06	5.11695e+06	4.37584e+06	2.03111e+06	1.74346e+06	3.18729e+06	3.15918e+06	6.27184e+06	7.25661e+06	7.67316e+06	7.51435e+06	5	3	6	0	6	4	2	2	4	1	5	2	5
P49327	105	98	6690.13	0.000482582	2.39894	Ctrl	IL23 30min	RecName: Full=Fatty acid synthase; EC=2.3.1.85; Includes: RecName: Full=[Acyl-carrier-protein] S-acetyltransferase; EC=2.3.1.38; Includes: RecName: Full=[Acyl-carrier-protein] S-malonyltransferase; EC=2.3.1.39; Includes: RecName: Full=3-oxoacyl-[acyl-carrier-protein] synthase; EC=2.3.1.41; Includes: RecName: Full=3-oxoacyl-[acyl-carrier-protein] reductase; EC=1.1.1.100; Includes: RecName: Full=3-…	1.1629e+08	9.94473e+07	9.26295e+07	8.70689e+07	9.44959e+07	7.73009e+07	4.40343e+07	4.58961e+07	1.13647e+08	1.01039e+08	1.15095e+08	9.62027e+07	9.6931e+07	8.46368e+07	1.34786e+08	1.05513e+08	3.66095e+07	4.0131e+07	9.44959e+07	7.65659e+07	2.94389e+07	2.75013e+07	8.33473e+07	9.05002e+07	1.3527e+08	1.64514e+08	9.75765e+07	8.80969e+07	45	36	39	26	52	41	23	19	52	37	48	41	39
O95749	2	2	51.8	0.000482954	14.0672	Ctrl	IL23 30min	RecName: Full=Geranylgeranyl pyrophosphate synthase; Short=GGPP synthase; Short=GGPPSase; EC=2.5.1.-; AltName: Full=(2E,6E)-farnesyl diphosphate synthase; AltName: Full=Dimethylallyltranstransferase; EC=2.5.1.1; AltName: Full=Farnesyl diphosphate synthase; AltName: Full=Farnesyltranstransferase; EC=2.5.1.29; AltName: Full=Geranylgeranyl diphosphate synthase; AltName: Full=Geranyltranstransferase;…	626055	741381	378562	493431	274499	228837	34141.7	63065.8	257562	220734	372820	187892	192504	179062	725633	786599	149617	227428	274499	226661	22825.2	37789.5	188893	197709	438169	321311	193786	186382	0	1	0	0	0	0	0	0	0	1	0	1	0
Q96JM3	25	25	1204.22	0.000483454	3.21478	IL23 30min	IL2 15min	RecName: Full=Chromosome alignment-maintaining phosphoprotein 1; AltName: Full=Zinc finger protein 828;	8.09383e+06	5.80333e+06	4.61942e+06	3.99011e+06	6.02994e+06	4.44282e+06	1.24705e+07	1.33752e+07	4.57851e+06	4.38351e+06	4.10768e+06	3.93195e+06	6.22365e+06	6.33654e+06	9.38119e+06	6.15729e+06	1.82571e+06	1.83909e+06	6.02994e+06	4.40057e+06	8.33706e+06	8.01453e+06	3.35782e+06	3.92627e+06	4.82769e+06	6.72396e+06	6.26509e+06	6.59559e+06	9	7	6	4	8	7	10	6	8	7	8	7	11
Q9UBT2	17	14	916.61	0.000486498	3.33935	IL2 15min	IL23 30min	RecName: Full=SUMO-activating enzyme subunit 2; EC=6.3.2.-; AltName: Full=Anthracycline-associated resistance ARX; AltName: Full=Ubiquitin-like 1-activating enzyme E1B; AltName: Full=Ubiquitin-like modifier-activating enzyme 2;	1.77869e+07	1.83645e+07	1.56625e+07	1.12833e+07	1.54158e+07	1.29078e+07	5.45147e+06	6.11715e+06	1.57358e+07	1.30578e+07	2.04727e+07	1.8159e+07	1.79093e+07	1.5001e+07	2.0616e+07	1.94846e+07	6.19022e+06	5.2006e+06	1.54158e+07	1.27851e+07	3.64455e+06	3.66544e+06	1.15404e+07	1.16958e+07	2.40612e+07	3.10534e+07	1.80286e+07	1.56142e+07	9	9	5	5	6	9	2	4	6	6	11	10	4
Q10713	12	11	930.91	0.000486651	3.22233	IL23 30min	IL23 5min	RecName: Full=Mitochondrial-processing peptidase subunit alpha; EC=3.4.24.64; AltName: Full=Alpha-MPP; AltName: Full=P-55; Flags: Precursor;	1.23832e+07	9.62201e+06	6.21488e+06	6.62244e+06	1.029e+07	9.61537e+06	2.13239e+07	2.00422e+07	1.19579e+07	9.29916e+06	1.29639e+07	1.03177e+07	7.90143e+06	7.42501e+06	1.43528e+07	1.02089e+07	2.45628e+06	3.05235e+06	1.029e+07	9.52394e+06	1.4256e+07	1.20094e+07	8.76976e+06	8.32918e+06	1.52362e+07	1.76442e+07	7.95404e+06	7.72856e+06	4	10	5	5	7	8	6	11	7	10	7	9	5
O43491	2	1	64.46	0.000492297	17.1339	IL2 30min	IL2 5min	RecName: Full=Band 4.1-like protein 2; AltName: Full=Generally expressed protein 4.1; Short=4.1G;	60590.5	94371.2	62565.2	61669.1	102318	140202	87524.3	140043	8411.24	8649.96	54968.5	49267.1	206137	86188.2	70227.8	100127	24727.3	28423.9	102318	138869	58513.9	83915.1	6168.69	7747.7	64603.5	84250.8	207509	89711.7	1	0	1	0	1	0	0	0	0	0	0	0	0
A4D2H0	1	1	31.74	0.00049235	5.09943	IL2 5min	IL23 30min	RecName: Full=cTAGE family member 15; Short=Protein cTAGE-15;	1.30878e+06	1.55599e+06	1.74884e+06	1.45617e+06	660396	686457	315626	558269	2.60411e+06	1.85226e+06	1.93722e+06	1.90788e+06	1.07129e+06	1.17011e+06	1.51694e+06	1.65089e+06	691185	671164	660396	679930	211010	334519	1.90982e+06	1.65905e+06	2.27678e+06	3.26264e+06	1.07843e+06	1.21795e+06	0	0	0	0	0	0	0	0	0	0	0	1	1
P14625;Q58FF3	78	69	6705.29	0.000494176	1.62311	Ctrl	IL2 5min	RecName: Full=Endoplasmin; AltName: Full=94 kDa glucose-regulated protein; Short=GRP-94; AltName: Full=Heat shock protein 90 kDa beta member 1; AltName: Full=Tumor rejection antigen 1; AltName: Full=gp96 homolog; Flags: Precursor;	5.75795e+08	5.54821e+08	5.47799e+08	4.72883e+08	416582711	3.96944e+08	5.64391e+08	5.5827e+08	3.40604e+08	3.55969e+08	4.35212e+08	3.75735e+08	4.28691e+08	4.15757e+08	6.67378e+08	5.8866e+08	2.16504e+08	2.17957e+08	416582711	3.9317e+08	3.7732e+08	3.3452e+08	2.49794e+08	3.18839e+08	5.11498e+08	6.42537e+08	4.31545e+08	4.32754e+08	81	85	63	77	71	71	79	83	73	72	80	88	74
Q6UXN9	7	7	314.22	0.000494877	2.23399	IL23 5min	IL2 5min	RecName: Full=WD repeat-containing protein 82; AltName: Full=Protein TMEM113; AltName: Full=Swd2;	5.80107e+06	5.09937e+06	9.86638e+06	1.11902e+07	4.58183e+06	4.86781e+06	4.23762e+06	5.70871e+06	4.48179e+06	4.94373e+06	4.9803e+06	4.85001e+06	7.91359e+06	9.05889e+06	6.72376e+06	5.41039e+06	3.89944e+06	5.15768e+06	4.58183e+06	4.82153e+06	2.83303e+06	3.42071e+06	3.28688e+06	4.42806e+06	5.85326e+06	8.29392e+06	7.96629e+06	9.42924e+06	4	0	2	0	2	1	2	1	2	0	5	0	3
Q96P11	2	2	60.66	0.000500702	6.41618	IL2 15min	IL23 5min	RecName: Full=Putative methyltransferase NSUN5; EC=2.1.1.-; AltName: Full=NOL1-related protein; Short=NOL1R; AltName: Full=NOL1/NOP2/Sun domain family member 5; AltName: Full=Williams-Beuren syndrome chromosomal region 20A protein;	143671	78144.8	51066.1	42236.3	66063.3	61018.9	243125	196216	173568	108680	299150	299495	68587.7	63069.6	166522	82910.9	20182.6	19467.2	66063.3	60438.7	162540	117574	127293	97344	351585	512161	69044.5	65648	0	0	0	0	0	0	0	0	1	1	1	0	0
Q16543	17	15	1084.68	0.000502236	3.30555	IL23 5min	IL23 30min	RecName: Full=Hsp90 co-chaperone Cdc37; AltName: Full=Hsp90 chaperone protein kinase-targeting subunit; AltName: Full=p50Cdc37; Contains: RecName: Full=Hsp90 co-chaperone Cdc37, N-terminally processed;	2.42889e+07	1.77175e+07	2.20504e+07	2.85053e+07	1.86073e+07	1.65494e+07	7.30243e+06	7.99176e+06	1.94191e+07	1.84166e+07	1.90874e+07	1.6513e+07	2.30106e+07	2.6889e+07	2.81522e+07	1.87981e+07	8.71489e+06	1.31384e+07	1.86073e+07	1.63921e+07	4.882e+06	4.78872e+06	1.42417e+07	1.64956e+07	2.24331e+07	2.82386e+07	2.31638e+07	2.79883e+07	8	6	9	4	10	10	3	5	11	5	9	6	7
Q8WWM7	22	21	957.36	0.000505159	1.50795	IL23 30min	IL2 15min	RecName: Full=Ataxin-2-like protein; AltName: Full=Ataxin-2 domain protein; AltName: Full=Ataxin-2-related protein;	8.46056e+06	8.61542e+06	7.41753e+06	8.72833e+06	9.90856e+06	1.03459e+07	1.08948e+07	1.10495e+07	7.52671e+06	7.53026e+06	7.06984e+06	7.48252e+06	1.02601e+07	9.57401e+06	9.80626e+06	9.14088e+06	2.9316e+06	4.02298e+06	9.90856e+06	1.02475e+07	7.28365e+06	6.62095e+06	5.51999e+06	6.74479e+06	8.30906e+06	1.27957e+07	1.03284e+07	9.96541e+06	7	10	8	7	8	13	7	10	10	9	4	9	11
Q9Y2S7	4	4	208.7	0.000506682	3.21674	IL23 30min	IL2 30min	RecName: Full=Polymerase delta-interacting protein 2; AltName: Full=38 kDa DNA polymerase delta interaction protein; Short=p38;	354189	339113	562544	452341	466047	476347	855416	971688	856817	661174	649982	516936	318620	249379	410525	359796	222332	208489	466047	471818	571884	582243	628378	592208	763912	884003	320742	259574	0	2	1	0	1	2	1	2	1	2	0	3	1
P20036	4	3	347.48	0.000509045	2.61345	IL23 5min	IL2 30min	RecName: Full=HLA class II histocompatibility antigen, DP alpha 1 chain; AltName: Full=DP(W3); AltName: Full=DP(W4); AltName: Full=HLA-SB alpha chain; AltName: Full=MHC class II DP3-alpha; AltName: Full=MHC class II DPA1; Flags: Precursor;	6.49292e+06	7.73352e+06	1.28013e+07	1.19874e+07	5.46544e+06	4.42074e+06	6.51527e+06	5.1866e+06	7.26919e+06	8.2517e+06	4.81029e+06	5.56322e+06	4.76884e+06	4.71619e+06	7.52566e+06	8.2052e+06	5.0594e+06	5.52511e+06	5.46544e+06	4.37871e+06	4.35575e+06	3.10785e+06	5.33113e+06	7.39098e+06	5.65345e+06	9.51356e+06	4.8006e+06	4.909e+06	2	4	2	6	2	1	2	1	2	4	2	3	2
Q12996	18	18	1263.3	0.000510175	2.08918	IL23 30min	IL2 30min	RecName: Full=Cleavage stimulation factor subunit 3; AltName: Full=CF-1 77 kDa subunit; AltName: Full=Cleavage stimulation factor 77 kDa subunit; Short=CSTF 77 kDa subunit; Short=CstF-77;	2.06116e+07	1.89356e+07	1.45786e+07	1.32153e+07	1.52508e+07	1.3559e+07	2.57731e+07	3.0037e+07	1.76874e+07	1.49532e+07	1.61113e+07	1.49196e+07	1.27024e+07	1.40114e+07	2.389e+07	2.00905e+07	5.76183e+06	6.09109e+06	1.52508e+07	1.34301e+07	1.72305e+07	1.79984e+07	1.29717e+07	1.33934e+07	1.89353e+07	2.55137e+07	1.2787e+07	1.45843e+07	13	4	9	3	14	5	15	8	12	6	14	6	8
P35813	5	4	301.13	0.000511793	3.78329	IL2 30min	IL23 30min	RecName: Full=Protein phosphatase 1A; EC=3.1.3.16; AltName: Full=Protein phosphatase 2C isoform alpha; Short=PP2C-alpha; AltName: Full=Protein phosphatase IA;	1.66216e+06	2.11402e+06	1.59304e+06	2.0182e+06	1.07997e+06	1.07017e+06	535933	561790	1.29369e+06	1.23384e+06	1.21435e+06	1.86491e+06	2.02438e+06	2.12862e+06	1.92654e+06	2.24296e+06	629612	930211	1.07997e+06	1.06e+06	358295	336629	948775	1.10514e+06	1.42721e+06	3.18914e+06	2.03786e+06	2.21564e+06	2	5	0	0	1	3	0	1	0	5	2	5	3
Q14166	5	5	306.85	0.000513022	3.19557	Ctrl	IL23 30min	RecName: Full=Tubulin--tyrosine ligase-like protein 12;	2.28771e+06	2.07395e+06	1.72498e+06	1.66301e+06	1.49957e+06	1.47367e+06	713331	651577	2.01874e+06	1.48837e+06	1.99048e+06	1.73557e+06	1.49525e+06	1.97521e+06	2.65158e+06	2.20045e+06	681758	766501	1.49957e+06	1.45966e+06	476893	390430	1.48052e+06	1.33312e+06	2.33937e+06	2.96796e+06	1.50521e+06	2.05596e+06	3	1	2	1	1	0	0	0	3	2	2	2	1
Q7Z4H3	3	3	149.34	0.000522724	3.72264	Ctrl	IL23 30min	RecName: Full=HD domain-containing protein 2; AltName: Full=Hepatitis C virus NS5A-transactivated protein 2; Short=HCV NS5A-transactivated protein 2;	1.51009e+06	1.45544e+06	530441	655394	917753	945173	394088	402534	860320	690782	1.63609e+06	1.04292e+06	1.22278e+06	1.05811e+06	1.75028e+06	1.54421e+06	209644	302078	917753	936186	263465	241202	630947	618728	1.92286e+06	1.78347e+06	1.23093e+06	1.10137e+06	0	2	0	3	1	3	0	1	1	2	1	1	1
P22694	15	5	849.68	0.000527261	3.70569	IL2 5min	IL23 30min	RecName: Full=cAMP-dependent protein kinase catalytic subunit beta; Short=PKA C-beta; EC=2.7.11.11;	2.47129e+06	1.92419e+06	4.11397e+06	3.09579e+06	1.56014e+06	1.53113e+06	1.25586e+06	903757	4.32739e+06	3.67548e+06	4.15816e+06	3.43093e+06	1.6882e+06	2.15775e+06	2.86436e+06	2.04155e+06	1.62594e+06	1.42688e+06	1.56014e+06	1.51657e+06	839600	541539	3.17365e+06	3.2921e+06	4.88701e+06	5.86717e+06	1.69944e+06	2.24597e+06	1	3	3	2	3	1	0	3	4	2	3	3	2
Q99943	2	2	90.76	0.000539995	3.43005	IL23 5min	IL2 15min	RecName: Full=1-acyl-sn-glycerol-3-phosphate acyltransferase alpha; EC=2.3.1.51; AltName: Full=1-acylglycerol-3-phosphate O-acyltransferase 1; Short=1-AGP acyltransferase 1; Short=1-AGPAT 1; AltName: Full=Lysophosphatidic acid acyltransferase alpha; Short=LPAAT-alpha; AltName: Full=Protein G15; Flags: Precursor;	2.04683e+06	1.73269e+06	3.70723e+06	3.60887e+06	2.2265e+06	1.79372e+06	2.8835e+06	3.41614e+06	3.08368e+06	2.44295e+06	1.21513e+06	917806	1.79597e+06	1.50178e+06	2.37239e+06	1.83836e+06	1.46519e+06	1.66336e+06	2.2265e+06	1.77667e+06	1.92775e+06	2.04698e+06	2.26153e+06	2.18813e+06	1.42813e+06	1.56952e+06	1.80793e+06	1.56318e+06	1	0	3	0	1	1	3	0	0	0	0	0	2
Q15181	14	13	1079.45	0.000540024	2.54604	Ctrl	IL23 30min	RecName: Full=Inorganic pyrophosphatase; EC=3.6.1.1; AltName: Full=Pyrophosphate phospho-hydrolase; Short=PPase;	4.44585e+07	3.99887e+07	3.79493e+07	2.98404e+07	2.98679e+07	2.7324e+07	1.68292e+07	1.63389e+07	3.46418e+07	3.24301e+07	4.06728e+07	3.56699e+07	4.44913e+07	3.5569e+07	5.15299e+07	4.24277e+07	1.49985e+07	1.37538e+07	2.98679e+07	2.70642e+07	1.12511e+07	9.79038e+06	2.54058e+07	2.90474e+07	4.7802e+07	6.09985e+07	4.47876e+07	3.70231e+07	9	15	6	9	8	13	5	6	7	13	10	15	11
Q9Y508	1	1	40.13	0.00054198	18.428	IL2 30min	IL23 30min	RecName: Full=RING finger protein 114; AltName: Full=Zinc finger protein 228; AltName: Full=Zinc finger protein 313;	18330.3	11750.3	74477.6	100315	48930.6	57322.9	12629.1	6125.73	35759.7	46461.7	51448.4	30061.4	126819	218794	21245.9	12466.9	29435.4	46236.3	48930.6	56777.8	8443.1	3670.59	26225.7	41615.4	60466.5	51407.4	127664	227738	0	0	0	0	1	0	0	0	0	0	0	0	1
Q12931	30	27	2119.15	0.000545853	2.63314	IL23 30min	IL2 30min	RecName: Full=Heat shock protein 75 kDa, mitochondrial; Short=HSP 75; AltName: Full=TNFR-associated protein 1; AltName: Full=Tumor necrosis factor type 1 receptor-associated protein; Short=TRAP-1; Flags: Precursor;	3.08005e+07	2.41824e+07	2.84796e+07	3.26887e+07	3.26613e+07	2.79471e+07	6.10365e+07	6.30314e+07	3.57899e+07	3.22934e+07	3.72387e+07	3.16317e+07	2.34045e+07	2.37134e+07	3.56995e+07	2.56573e+07	1.12559e+07	1.50666e+07	3.26613e+07	2.76814e+07	4.08056e+07	3.77689e+07	2.62479e+07	2.89249e+07	4.3766e+07	5.40927e+07	2.35603e+07	2.46828e+07	20	6	13	5	18	7	20	7	18	6	22	7	20
P35269	8	8	448	0.000555632	2.89247	IL23 30min	IL2 5min	RecName: Full=General transcription factor IIF subunit 1; AltName: Full=General transcription factor IIF 74 kDa subunit; AltName: Full=Transcription initiation factor IIF subunit alpha; Short=TFIIF-alpha; AltName: Full=Transcription initiation factor RAP74;	7.00255e+06	6.21888e+06	3.54479e+06	2.54162e+06	4.33802e+06	3.63423e+06	8.29681e+06	8.2028e+06	2.70389e+06	3.00045e+06	3.80208e+06	3.27344e+06	4.26645e+06	5.34283e+06	8.11635e+06	6.59817e+06	1.40099e+06	1.17146e+06	4.33802e+06	3.59967e+06	5.54679e+06	4.91518e+06	1.98299e+06	2.68748e+06	4.46852e+06	5.59786e+06	4.29486e+06	5.56125e+06	4	4	3	1	4	4	5	4	3	3	4	5	4
P48169	1	1	20.19	0.000564313	4.42509	IL23 5min	IL23 15min	RecName: Full=Gamma-aminobutyric acid receptor subunit alpha-4; AltName: Full=GABA(A) receptor subunit alpha-4; Flags: Precursor;	167188	154197	604341	700314	146676	148155	393833	291507	297106	469825	242186	262980	174135	231406	193780	163602	238851	322782	146676	146746	263295	174673	217894	420818	284637	449717	175295	240866	0	0	0	0	0	0	0	0	0	0	1	0	0
P41226	4	3	194.03	0.000565568	6.63347	IL23 5min	IL23 30min	RecName: Full=Ubiquitin-like modifier-activating enzyme 7; Short=Ubiquitin-activating enzyme 7; AltName: Full=D8; AltName: Full=Ubiquitin-activating enzyme E1 homolog;	371220	338922	542664	870736	481462	355392	125064	88006.7	613124	511572	473065	715376	711622	654415	430264	359593	214474	401332	481462	352012	83610.9	52734.3	449657	458211	555985	1.22335e+06	716361	681169	1	0	2	0	1	0	0	0	3	0	2	0	2
P07900;Q14568;Q58FG0;Q58FG1	84	45	7350.2	0.000565674	2.83639	Ctrl	IL23 30min	RecName: Full=Heat shock protein HSP 90-alpha; AltName: Full=Heat shock 86 kDa; Short=HSP 86; Short=HSP86; AltName: Full=Renal carcinoma antigen NY-REN-38;	3.33258e+08	2.70789e+08	2.6495e+08	2.27218e+08	228031357	1.88171e+08	1.10374e+08	1.0259e+08	2.82242e+08	2.40479e+08	2.61797e+08	2.22102e+08	2.20044e+08	2.41905e+08	3.86265e+08	2.87305e+08	104714942	1.04727e+08	228031357	1.86382e+08	7.37899e+07	6.14727e+07	2.06992e+08	2.15395e+08	3.07685e+08	3.79813e+08	2.2151e+08	2.51794e+08	60	42	45	23	62	36	36	13	56	24	61	28	56
Q9H773	5	5	212.72	0.000568175	4.34351	IL2 30min	IL23 30min	RecName: Full=dCTP pyrophosphatase 1; EC=3.6.1.12; AltName: Full=Deoxycytidine-triphosphatase 1; Short=dCTPase 1; AltName: Full=RS21C6; AltName: Full=XTP3-transactivated gene A protein;	2.56977e+06	2.38833e+06	3.7387e+06	3.94659e+06	2.76821e+06	2.48415e+06	1.06581e+06	812364	2.92915e+06	2.60653e+06	2.71438e+06	2.56261e+06	3.1026e+06	5.05528e+06	2.9785e+06	2.53399e+06	1.47763e+06	1.81902e+06	2.76821e+06	2.46053e+06	712544	486775	2.1482e+06	2.33465e+06	3.19016e+06	4.38228e+06	3.12326e+06	5.26195e+06	3	2	2	0	1	1	0	0	3	2	2	2	2
Q15365;P57721	15	12	1253.95	0.00057755	3.09959	IL2 15min	IL23 5min	RecName: Full=Poly(rC)-binding protein 1; AltName: Full=Alpha-CP1; AltName: Full=Heterogeneous nuclear ribonucleoprotein E1; Short=hnRNP E1; AltName: Full=Nucleic acid-binding protein SUB2.3;	2.43282e+07	2.26568e+07	1.01996e+07	1.05978e+07	1.77489e+07	1.44998e+07	1.03152e+07	1.19077e+07	1.67692e+07	1.31639e+07	3.88818e+07	2.55816e+07	2.86137e+07	3.1858e+07	2.81978e+07	2.40387e+07	4.03112e+06	4.88464e+06	1.77489e+07	1.4362e+07	6.89618e+06	7.13517e+06	1.22983e+07	1.17908e+07	4.56971e+07	4.37466e+07	2.88042e+07	3.31604e+07	6	9	2	6	5	8	3	8	3	9	5	15	6
Q96QR8	4	3	223.7	0.000580041	7.38255	Ctrl	IL23 30min	RecName: Full=Transcriptional activator protein Pur-beta; AltName: Full=Purine-rich element-binding protein B;	2.5159e+06	2.26972e+06	856750	1.20566e+06	1.9391e+06	1.71878e+06	291870	356364	1.69865e+06	1.07024e+06	2.19265e+06	1.57014e+06	1.86553e+06	1.24723e+06	2.91607e+06	2.40815e+06	338609	555699	1.9391e+06	1.70244e+06	195128	213536	1.24577e+06	958603	2.57699e+06	2.68506e+06	1.87795e+06	1.29822e+06	3	1	1	1	3	1	1	1	0	1	1	1	2
P30042	6	6	385.54	0.000582327	4.71882	IL23 30min	IL23 5min	RecName: Full=ES1 protein homolog, mitochondrial; AltName: Full=Protein GT335; AltName: Full=Protein KNP-I; Flags: Precursor;	3.36045e+06	3.70296e+06	2.26606e+06	1.49244e+06	3.33464e+06	3.80827e+06	9.30962e+06	8.42605e+06	3.16122e+06	3.70042e+06	2.96581e+06	3.15512e+06	2.82024e+06	3.8021e+06	3.89495e+06	3.92881e+06	895606	687880	3.33464e+06	3.77206e+06	6.2239e+06	5.04896e+06	2.3184e+06	3.31444e+06	3.48566e+06	5.39552e+06	2.83902e+06	3.95753e+06	1	4	0	1	1	4	2	4	0	1	3	3	2
P06132	11	11	520.87	0.00058286	4.72345	IL2 15min	IL23 30min	RecName: Full=Uroporphyrinogen decarboxylase; Short=UPD; Short=URO-D; EC=4.1.1.37;	3.84133e+06	2.9826e+06	2.77161e+06	3.03733e+06	2.98241e+06	3.40794e+06	922427	1.10682e+06	3.97819e+06	3.45215e+06	4.9773e+06	4.60777e+06	4.52024e+06	2.79904e+06	4.45232e+06	3.16451e+06	1.09541e+06	1.39994e+06	2.98241e+06	3.37554e+06	616684	663218	2.91755e+06	3.09206e+06	5.84974e+06	7.87966e+06	4.55034e+06	2.91347e+06	4	4	2	3	1	4	1	0	1	5	1	6	3
Q14576	1	1	24.36	0.000589961	11.3123	IL23 5min	Ctrl	RecName: Full=ELAV-like protein 3; AltName: Full=Hu-antigen C; Short=HuC; AltName: Full=Paraneoplastic cerebellar degeneration-associated antigen; AltName: Full=Paraneoplastic limbic encephalitis antigen 21;	2.36091e+06	3.50215e+06	3.07981e+07	3.55268e+07	3.89272e+06	7.27832e+06	6.50917e+06	8.61065e+06	7.36829e+06	8.80836e+06	3.51663e+06	4.61399e+06	7.50459e+06	1.15223e+07	2.73643e+06	3.71575e+06	1.21722e+07	1.63747e+07	3.89272e+06	7.20911e+06	4.35167e+06	5.15957e+06	5.40381e+06	7.88957e+06	4.13304e+06	7.8903e+06	7.55456e+06	1.19934e+07	2	0	4	0	4	0	3	0	3	0	2	0	3
P14618;P30613	75	70	9031.9	0.000595946	4.324	IL23 5min	IL23 30min	RecName: Full=Pyruvate kinase PKM; EC=2.7.1.40; AltName: Full=Cytosolic thyroid hormone-binding protein; Short=CTHBP; AltName: Full=Opa-interacting protein 3; Short=OIP-3; AltName: Full=Pyruvate kinase 2/3; AltName: Full=Pyruvate kinase muscle isozyme; AltName: Full=Thyroid hormone-binding protein 1; Short=THBP1; AltName: Full=Tumor M2-PK; AltName: Full=p58;	4722628563	3598873481	4738329511	3864291159	3412403161	2810709821	1024909421	9.64598e+08	3435503102	2904681288	3624472721	2917750469	4224015874	2884271267	5473788087	3818372065	1872707873	1781092843	3412403161	2783984717	6.85198e+08	5.77995e+08	2519552320	2601699471	4259779210	4989590615	4252143132	3002185529	142	167	126	141	140	181	76	83	135	142	157	144	138
Q9NYL4	2	1	56.88	0.00059741	130.86	IL23 30min	IL23 5min	RecName: Full=Peptidyl-prolyl cis-trans isomerase FKBP11; Short=PPIase FKBP11; EC=5.2.1.8; AltName: Full=19 kDa FK506-binding protein; Short=19 kDa FKBP; Short=FKBP-19; AltName: Full=FK506-binding protein 11; Short=FKBP-11; AltName: Full=Rotamase; Flags: Precursor;	333491	376742	899.612	7982.48	537288	542995	570488	591823	81983.3	80334.1	270470	142803	133730	95276.5	386534	399720	355.549	3679.21	537288	537832	381396	354625	60125.4	71954.6	317878	244205	134621	99171.6	0	0	0	0	0	1	0	1	0	0	0	0	0
Q9UKL0	7	3	473.61	0.000602328	3.01222	IL23 30min	IL23 5min	RecName: Full=REST corepressor 1; AltName: Full=Protein CoREST;	2.17171e+06	1.89954e+06	894788	939003	1.34094e+06	1.03442e+06	2.7735e+06	2.75027e+06	1.23682e+06	1.35635e+06	1.74852e+06	1.30633e+06	1.304e+06	1.51074e+06	2.51713e+06	2.01539e+06	353643	432796	1.34094e+06	1.02459e+06	1.85421e+06	1.64799e+06	907068	1.21487e+06	2.05501e+06	2.23394e+06	1.31269e+06	1.5725e+06	2	0	1	0	2	2	1	0	1	0	1	1	1
Q8NFF5	10	10	346.86	0.000603121	2.73308	IL2 15min	IL2 30min	RecName: Full=FAD synthase; EC=2.7.7.2; AltName: Full=FAD pyrophosphorylase; AltName: Full=FMN adenylyltransferase; AltName: Full=Flavin adenine dinucleotide synthase; Includes: RecName: Full=Molybdenum cofactor biosynthesis protein-like region; Includes: RecName: Full=FAD synthase region; Flags: Precursor;	1.64345e+06	1.49435e+06	1.54461e+06	1.31573e+06	1.36706e+06	991666	1.73847e+06	1.61287e+06	3.1473e+06	2.68613e+06	3.18665e+06	2.92514e+06	1.27459e+06	961631	1.90485e+06	1.58549e+06	610470	606435	1.36706e+06	982237	1.16225e+06	966442	2.30819e+06	2.40595e+06	3.74521e+06	5.00222e+06	1.28308e+06	1.00094e+06	3	3	1	2	1	1	1	1	5	6	7	5	1
P30086	7	7	526.18	0.000604736	6.7392	IL2 30min	IL2 5min	RecName: Full=Phosphatidylethanolamine-binding protein 1; Short=PEBP-1; AltName: Full=HCNPpp; AltName: Full=Neuropolypeptide h3; AltName: Full=Prostatic-binding protein; AltName: Full=Raf kinase inhibitor protein; Short=RKIP; Contains: RecName: Full=Hippocampal cholinergic neurostimulating peptide; Short=HCNP;	9.10326e+06	7.99766e+06	2.7199e+06	2.78092e+06	5.7268e+06	6.72338e+06	4.62951e+06	5.77282e+06	2.2512e+06	2.15265e+06	6.06774e+06	1.18565e+07	1.75747e+07	1.21037e+07	1.05512e+07	8.48544e+06	1.07497e+06	1.28176e+06	5.7268e+06	6.65945e+06	3.09503e+06	3.45912e+06	1.651e+06	1.92811e+06	7.13131e+06	2.02755e+07	1.76917e+07	1.25985e+07	4	5	1	0	2	1	0	0	1	0	5	3	3
Q9BY49	2	2	93.56	0.00060743	27.0296	IL2 15min	Ctrl	RecName: Full=Peroxisomal trans-2-enoyl-CoA reductase; Short=TERP; EC=1.3.1.38; AltName: Full=2,4-dienoyl-CoA reductase-related protein; Short=DCR-RP; AltName: Full=HPDHase; AltName: Full=pVI-ARL;	9620.88	3482.85	105341	57755.6	132303	145762	98871.1	209687	138001	86439.6	154671	199518	161847	166854	11151.1	3695.27	41633.5	26620.2	132303	144376	66099.7	125646	101208	77423.2	181782	341191	162925	173675	1	0	0	0	1	0	1	0	0	0	1	0	1
P61758	5	5	251.34	0.000607534	3.34757	Ctrl	IL23 30min	RecName: Full=Prefoldin subunit 3; AltName: Full=HIBBJ46; AltName: Full=Von Hippel-Lindau-binding protein 1; Short=VBP-1; Short=VHL-binding protein 1;	2.47578e+06	2.42876e+06	1.46769e+06	1.31573e+06	1.76817e+06	1.33934e+06	642552	822552	1.57641e+06	1.56285e+06	1.87644e+06	1.48907e+06	1.9141e+06	2.22782e+06	2.86956e+06	2.57689e+06	580067	606434	1.76817e+06	1.32661e+06	429575	492879	1.15612e+06	1.39983e+06	2.20535e+06	2.54644e+06	1.92684e+06	2.3189e+06	1	0	2	1	3	1	0	1	3	1	1	0	3
O00154	13	12	918.23	0.000608523	4.12055	IL23 5min	IL23 30min	RecName: Full=Cytosolic acyl coenzyme A thioester hydrolase; EC=3.1.2.2; AltName: Full=Acyl-CoA thioesterase 7; AltName: Full=Brain acyl-CoA hydrolase; Short=BACH; AltName: Full=CTE-IIa; Short=CTE-II; AltName: Full=Long chain acyl-CoA thioester hydrolase;	1.10514e+07	7.51694e+06	1.5115e+07	1.50739e+07	8.45848e+06	6.51819e+06	3.80313e+06	3.5233e+06	1.31803e+07	9.36914e+06	9.46891e+06	8.91202e+06	1.54212e+07	1.37104e+07	1.28092e+07	7.97541e+06	5.97384e+06	6.94773e+06	8.45848e+06	6.45621e+06	2.54256e+06	2.11119e+06	9.66627e+06	8.39186e+06	1.11286e+07	1.52403e+07	1.55239e+07	1.42709e+07	12	4	9	2	14	5	5	1	9	4	15	5	13
P48729;Q8N752	4	3	234.69	0.00061038	2.85831	IL2 5min	IL2 30min	RecName: Full=Casein kinase I isoform alpha; Short=CKI-alpha; EC=2.7.11.1; AltName: Full=CK1;	334596	498104	223167	259612	233941	276799	492352	605683	647902	595226	672182	537397	231800	203117	387815	528483	88201.4	119658	233941	274168	329159	362930	475163	533139	790003	918992	233343	211421	1	1	1	0	0	1	0	0	1	1	2	2	0
P24534	8	6	636.35	0.0006154	2.51206	Ctrl	IL2 5min	RecName: Full=Elongation factor 1-beta; Short=EF-1-beta;	8.74835e+07	6.68636e+07	3.17959e+07	3.18015e+07	4.66555e+07	3.74717e+07	5.47508e+07	6.13871e+07	3.2131e+07	2.93115e+07	4.59674e+07	3.88718e+07	5.71494e+07	5.46662e+07	1.01398e+08	7.09417e+07	1.25665e+07	1.46576e+07	4.66555e+07	3.71154e+07	3.66034e+07	3.67836e+07	2.35645e+07	2.62541e+07	5.40247e+07	6.64739e+07	5.753e+07	5.6901e+07	6	10	6	4	6	5	5	6	5	6	5	5	8
Q9GZM5	1	1	71.35	0.000617405	28.0255	IL2 30min	IL2 5min	RecName: Full=Protein YIPF3; AltName: Full=Killer lineage protein 1; AltName: Full=Natural killer cell-specific antigen KLIP1; AltName: Full=YIP1 family member 3; Contains: RecName: Full=Protein YIPF3, 36 kDa form III;	191928	400051	121796	137607	192084	214780	70937.6	63499.2	4987.45	18672	209647	228579	313488	349579	222455	424451	48136.9	63424.7	192084	212737	47424.9	38049.2	3657.73	16724.3	246395	390888	315575	363870	0	1	0	0	0	1	0	0	0	0	1	1	0
Q8NCF5	5	5	256.39	0.00064166	4.69866	IL23 30min	IL2 30min	RecName: Full=NFATC2-interacting protein; AltName: Full=45 kDa NF-AT-interacting protein; Short=45 kDa NFAT-interacting protein; AltName: Full=Nuclear factor of activated T-cells, cytoplasmic 2-interacting protein;	1.40519e+06	1.068e+06	794299	567225	1.02987e+06	730686	2.33779e+06	2.57511e+06	1.08164e+06	956237	711515	571204	577067	468529	1.6287e+06	1.13314e+06	313927	261440	1.02987e+06	723738	1.56292e+06	1.54302e+06	793263	856493	836231	976805	580909	487683	1	1	0	0	1	1	2	2	1	0	1	1	1
P17655	9	9	430.15	0.000648377	4.65921	Ctrl	IL23 30min	RecName: Full=Calpain-2 catalytic subunit; EC=3.4.22.53; AltName: Full=Calcium-activated neutral proteinase 2; Short=CANP 2; AltName: Full=Calpain M-type; AltName: Full=Calpain large polypeptide L2; AltName: Full=Calpain-2 large subunit; AltName: Full=Millimolar-calpain; Short=M-calpain; Flags: Precursor;	1.79301e+06	1.63745e+06	1.16685e+06	812102	783987	619068	326149	410127	1.21627e+06	1.31108e+06	1.84249e+06	1.32808e+06	978402	1.31166e+06	2.0782e+06	1.73732e+06	461167	374307	783987	613182	218045	245751	891999	1.17432e+06	2.16545e+06	2.27112e+06	984917	1.36529e+06	6	2	0	0	3	0	0	0	5	0	4	1	2
Q9H6Z4	7	5	403.94	0.000651326	2.77577	IL2 30min	IL23 30min	RecName: Full=Ran-binding protein 3; Short=RanBP3;	662095	761457	1.24723e+06	1.26137e+06	752021	816296	431363	480233	962368	1.09775e+06	972975	1.09232e+06	1.03248e+06	1.4979e+06	767405	807899	492936	581378	752021	808535	288385	287759	705788	983250	1.14352e+06	1.86795e+06	1.03935e+06	1.55914e+06	3	0	3	2	3	1	2	1	4	1	3	2	2
Q86UE4	3	3	138.51	0.000671174	3.66279	IL23 30min	IL23 5min	RecName: Full=Protein LYRIC; AltName: Full=3D3/LYRIC; AltName: Full=Astrocyte elevated gene-1 protein; Short=AEG-1; AltName: Full=Lysine-rich CEACAM1 co-isolated protein; AltName: Full=Metadherin; AltName: Full=Metastasis adhesion protein;	121135	129357	83674.3	84622.8	125541	132517	283902	332535	167915	202439	128897	118514	239665	152889	140403	137247	33070.2	39003.5	125541	131257	189801	199258	123147	181323	151490	202668	241261	159139	1	0	0	0	0	0	2	0	1	0	0	0	0
Q9HC38	3	3	202.44	0.000671467	7.03112	IL2 15min	IL23 30min	RecName: Full=Glyoxalase domain-containing protein 4;	517740	409812	239167	206148	337755	266316	53841.7	84160.3	173862	253815	600212	370096	508965	399399	600089	434807	94524.8	95015.6	337755	263783	35995.6	50429.5	127508	227340	705419	632894	512354	415727	1	1	0	0	0	0	0	0	0	0	0	1	1
Q13017	3	3	111.47	0.000673411	13.5831	IL23 30min	IL2 30min	RecName: Full=Rho GTPase-activating protein 5; AltName: Full=Rho-type GTPase-activating protein 5; AltName: Full=p190-B;	374030	310564	283463	231134	206990	195552	1.16624e+06	1.165e+06	419521	248605	178218	160900	119981	51647.3	433521	329505	112032	106532	206990	193692	779684	698079	307671	222673	209457	275152	120780	53758.7	1	0	0	0	0	0	1	1	0	0	0	0	0
Q9NP66	2	2	68.89	0.000685283	13.5717	Ctrl	IL2 5min	RecName: Full=High mobility group protein 20A; AltName: Full=HMG box-containing protein 20A; AltName: Full=HMG domain-containing protein 1; AltName: Full=HMG domain-containing protein HMGX1;	480873	461563	197220	117627	265804	196226	174002	209443	28136.8	41304.2	223891	162217	112282	203532	557358	489714	77946.3	54215.5	265804	194360	116328	125500	20635.2	36995.9	263136	277404	113030	211853	0	2	0	0	0	2	0	2	0	0	0	1	0
Q5VT52	10	9	499.63	0.000685502	2.92142	IL23 30min	IL23 5min	RecName: Full=Regulation of nuclear pre-mRNA domain-containing protein 2;	4.22896e+06	4.04013e+06	1.78731e+06	1.60957e+06	3.67642e+06	3.09822e+06	5.18623e+06	4.73751e+06	2.41432e+06	2.67136e+06	2.75873e+06	1.86887e+06	2.54952e+06	2.71352e+06	4.9016e+06	4.28654e+06	706391	741869	3.67642e+06	3.06876e+06	3.46723e+06	2.83875e+06	1.77063e+06	2.39272e+06	3.24229e+06	3.19591e+06	2.56649e+06	2.82445e+06	2	4	1	1	3	4	3	2	4	2	3	4	4
Q15631	10	10	665.72	0.000686434	2.82962	IL2 5min	IL23 30min	RecName: Full=Translin; EC=3.1.-.-; AltName: Full=Component 3 of promoter of RISC; Short=C3PO;	6.72319e+06	7.71575e+06	7.04887e+06	6.52694e+06	5.4194e+06	5.70769e+06	2.91442e+06	2.61294e+06	6.54761e+06	9.09272e+06	5.8364e+06	6.03491e+06	6.40078e+06	8.03836e+06	7.79255e+06	8.18634e+06	2.78589e+06	3.00834e+06	5.4194e+06	5.65342e+06	1.94842e+06	1.56569e+06	4.80193e+06	8.14428e+06	6.85942e+06	1.03202e+07	6.4434e+06	8.36698e+06	5	3	5	3	5	0	3	0	2	2	5	3	7
P24752	21	20	1344.75	0.000689261	2.28644	IL23 30min	IL2 30min	RecName: Full=Acetyl-CoA acetyltransferase, mitochondrial; EC=2.3.1.9; AltName: Full=Acetoacetyl-CoA thiolase; AltName: Full=T2; Flags: Precursor;	2.84592e+07	2.35292e+07	2.06647e+07	1.7527e+07	2.97394e+07	2.46378e+07	4.08549e+07	4.48317e+07	3.4897e+07	3.0595e+07	2.94003e+07	2.65204e+07	1.88496e+07	1.86264e+07	3.29858e+07	2.49642e+07	8.1672e+06	8.07837e+06	2.97394e+07	2.44035e+07	2.73133e+07	2.68635e+07	2.5593e+07	2.74037e+07	3.45537e+07	4.5352e+07	1.89752e+07	1.93879e+07	12	1	11	0	15	2	15	3	12	2	13	2	10
Q13200	27	27	1867.94	0.000690083	3.52181	IL23 5min	IL23 30min	RecName: Full=26S proteasome non-ATPase regulatory subunit 2; AltName: Full=26S proteasome regulatory subunit RPN1; AltName: Full=26S proteasome regulatory subunit S2; AltName: Full=26S proteasome subunit p97; AltName: Full=Protein 55.11; AltName: Full=Tumor necrosis factor type 1 receptor-associated protein 2;	2.38599e+07	2.15956e+07	33889498	2.76895e+07	1.61307e+07	1.50687e+07	9.11591e+06	8.36915e+06	2.94881e+07	2.32138e+07	2.65397e+07	21766777	1.99887e+07	1.39702e+07	2.76549e+07	2.29128e+07	1.3394e+07	1.27624e+07	1.61307e+07	1.49254e+07	6.09439e+06	5.01486e+06	21626148	2.07924e+07	3.11916e+07	3.7223e+07	2.01218e+07	1.45414e+07	9	17	7	12	11	19	5	11	16	19	15	25	8
P28702;P19793;P48443	4	4	225.19	0.000692241	5.43205	IL23 30min	IL2 30min	RecName: Full=Retinoic acid receptor RXR-beta; AltName: Full=Nuclear receptor subfamily 2 group B member 2; AltName: Full=Retinoid X receptor beta;	415619	409745	408252	367006	195800	166220	852468	828795	696094	535375	1.03228e+06	528921	185592	123916	481725	434736	161351	169157	195800	164639	569913	496621	510506	479531	1.21322e+06	904498	186827	128982	0	3	0	2	0	1	1	2	0	1	0	2	0
Q15758	1	1	68.68	0.000693444	28.7058	IL23 5min	IL23 30min	RecName: Full=Neutral amino acid transporter B(0); Short=ATB(0); AltName: Full=Baboon M7 virus receptor; AltName: Full=RD114/simian type D retrovirus receptor; AltName: Full=Sodium-dependent neutral amino acid transporter type 2; AltName: Full=Solute carrier family 1 member 5;	86172.8	106264	304871	282540	12380.6	12618.6	14943.3	5519.87	111255	231475	212414	105695	17607.9	4924.74	99879.1	112745	120493	130226	12380.6	12498.6	9990.24	3307.55	81593.1	207331	249647	180746	17725.1	5126.07	0	0	0	0	0	0	0	0	1	0	0	0	0
P55212	6	5	302.16	0.000696235	5.41142	Ctrl	IL23 30min	RecName: Full=Caspase-6; Short=CASP-6; EC=3.4.22.59; AltName: Full=Apoptotic protease Mch-2; Contains: RecName: Full=Caspase-6 subunit p18; Contains: RecName: Full=Caspase-6 subunit p11; Flags: Precursor;	1.12619e+06	1.19515e+06	430469	441012	756542	634375	183766	245204	702224	471438	1.00103e+06	730758	447517	610753	1.30532e+06	1.26804e+06	170132	203267	756542	628343	122856	146928	515001	422263	1.17649e+06	1.24966e+06	450497	635721	1	6	0	3	0	4	0	1	0	3	0	4	1
Q14204	96	91	4960.67	0.000698412	2.25489	IL23 30min	IL2 15min	RecName: Full=Cytoplasmic dynein 1 heavy chain 1; AltName: Full=Cytoplasmic dynein heavy chain 1; AltName: Full=Dynein heavy chain, cytosolic;	5.67103e+07	4.97529e+07	3.70231e+07	3.03522e+07	3.70435e+07	3.12216e+07	7.18187e+07	7.86127e+07	3.62417e+07	3.13727e+07	3.69497e+07	2.97638e+07	3.72035e+07	3.61904e+07	6.57304e+07	5.27873e+07	1.46325e+07	1.39896e+07	3.70435e+07	3.09247e+07	4.8014e+07	4.71054e+07	2.65792e+07	2.81003e+07	4.34264e+07	5.08984e+07	3.74512e+07	3.767e+07	40	37	29	16	30	28	45	43	43	30	46	36	30
A6NHR9	19	17	871.87	0.000703975	6.20544	IL23 30min	IL2 30min	RecName: Full=Structural maintenance of chromosomes flexible hinge domain-containing protein 1; AltName: Full=SMC hinge domain-containing protein 1;	2.93051e+06	2.12556e+06	1.57646e+06	2.4113e+06	2.26162e+06	1.95242e+06	7.76886e+06	7.57902e+06	2.32224e+06	2.52689e+06	2.25827e+06	2.00296e+06	975952	1.49734e+06	3.39663e+06	2.2552e+06	623057	1.11139e+06	2.26162e+06	1.93386e+06	5.19383e+06	4.54141e+06	1.7031e+06	2.26332e+06	2.65411e+06	3.42522e+06	982451	1.55856e+06	4	3	1	1	3	2	9	9	3	3	5	3	3
O14980	5	5	212.04	0.000706237	3.16306	IL2 5min	IL23 15min	RecName: Full=Exportin-1; Short=Exp1; AltName: Full=Chromosome region maintenance 1 protein homolog;	462799	399198	614046	815538	267129	268414	369442	414404	796796	897158	698837	819576	518244	742234	536410	423545	242686	375890	267129	265862	246989	248314	584360	803577	821331	1.40154e+06	521695	772577	1	0	2	0	1	0	0	0	1	2	2	1	2
P15880	8	8	469.37	0.000710011	2.6415	IL2 5min	IL23 30min	RecName: Full=40S ribosomal protein S2; AltName: Full=40S ribosomal protein S4; AltName: Full=Protein LLRep3;	3.37064e+06	2.98524e+06	3.63533e+06	2.93452e+06	1.71359e+06	1.55636e+06	1.55959e+06	1.596e+06	4.52379e+06	3.81173e+06	3.52597e+06	3.1141e+06	1.63919e+06	2.35417e+06	3.90676e+06	3.16731e+06	1.43677e+06	1.35255e+06	1.71359e+06	1.54156e+06	1.04266e+06	956339	3.31768e+06	3.41414e+06	4.14402e+06	5.32536e+06	1.6501e+06	2.45041e+06	5	2	4	2	2	1	3	0	4	1	4	1	3
P61978	20	19	1262.06	0.000717779	1.97591	IL2 30min	IL23 5min	RecName: Full=Heterogeneous nuclear ribonucleoprotein K; Short=hnRNP K; AltName: Full=Transformation up-regulated nuclear protein; Short=TUNP;	5.75822e+07	5.15862e+07	2.65415e+07	2.98855e+07	4.2374e+07	40851662	2.94349e+07	3.46939e+07	3.23603e+07	2.8555e+07	5.80787e+07	4.73069e+07	6.05656e+07	5.09289e+07	6.67409e+07	5.47325e+07	1.04899e+07	1.37745e+07	4.2374e+07	4.04632e+07	1.96785e+07	2.07889e+07	2.37326e+07	2.55765e+07	6.82588e+07	8.08987e+07	6.09689e+07	5.3011e+07	14	12	9	6	9	11	10	9	13	7	19	12	17
P62750	7	6	311.44	0.00071812	2.09595	IL23 5min	IL23 30min	RecName: Full=60S ribosomal protein L23a;	2.04753e+06	1.96949e+06	3.14858e+06	2.84294e+06	1.86702e+06	1.56395e+06	1.38083e+06	1.47779e+06	1.96899e+06	2.49393e+06	2.02688e+06	1.98764e+06	2.71913e+06	2.97994e+06	2.3732e+06	2.08961e+06	1.2444e+06	1.31034e+06	1.86702e+06	1.54908e+06	923148	885501	1.44403e+06	2.23379e+06	2.38216e+06	3.39902e+06	2.73723e+06	3.10176e+06	2	1	4	1	2	1	2	0	2	0	2	2	2
Q6YN16	15	14	1087.66	0.000729793	3.60253	IL23 30min	IL23 5min	RecName: Full=Hydroxysteroid dehydrogenase-like protein 2; EC=1.-.-.-;	4.67743e+07	4.65619e+07	2.72253e+07	2.34572e+07	5.37684e+07	4.52673e+07	7.81882e+07	1.04397e+08	5.32436e+07	4.32635e+07	5.6194e+07	4.38006e+07	3.57432e+07	3.64893e+07	5.4214e+07	4.94017e+07	1.07601e+07	1.08117e+07	5.37684e+07	4.48369e+07	5.22723e+07	6.25552e+07	3.90481e+07	3.87508e+07	6.60438e+07	7.49026e+07	3.59812e+07	3.7981e+07	12	9	8	3	13	11	12	16	10	7	16	10	8
Q92598	29	26	1845.38	0.000732445	3.16654	Ctrl	IL23 30min	RecName: Full=Heat shock protein 105 kDa; AltName: Full=Antigen NY-CO-25; AltName: Full=Heat shock 110 kDa protein;	4.71804e+07	3.80538e+07	3.37953e+07	3.01485e+07	2.94248e+07	2.48494e+07	1.28705e+07	1.40467e+07	4.10571e+07	3.27193e+07	4.45367e+07	3.50583e+07	4.32747e+07	3.42766e+07	5.46847e+07	4.03747e+07	1.33568e+07	1.38958e+07	2.94248e+07	2.46131e+07	8.60447e+06	8.41688e+06	3.01107e+07	2.93064e+07	5.23432e+07	5.99526e+07	4.35628e+07	3.56779e+07	15	16	11	7	17	11	9	4	16	19	21	23	13
P07477;P07478	2	2	80.26	0.000738703	9.01177	IL23 5min	Ctrl	RecName: Full=Trypsin-1; EC=3.4.21.4; AltName: Full=Beta-trypsin; AltName: Full=Cationic trypsinogen; AltName: Full=Serine protease 1; AltName: Full=Trypsin I; Contains: RecName: Full=Alpha-trypsin chain 1; Contains: RecName: Full=Alpha-trypsin chain 2; Flags: Precursor;	4.70333e+06	5.29501e+06	3.22726e+07	5.78302e+07	6.50467e+06	7.62057e+06	1.31256e+07	1.12365e+07	9.49249e+06	1.07808e+07	3.53683e+06	7.05446e+06	1.50876e+07	1.95727e+07	5.45142e+06	5.61796e+06	1.27549e+07	2.66546e+07	6.50467e+06	7.54811e+06	8.77505e+06	6.73301e+06	6.96167e+06	9.6563e+06	4.15677e+06	1.20637e+07	1.51881e+07	2.03729e+07	0	0	0	1	0	0	1	1	0	0	0	0	0
P16435	12	11	729.12	0.000738942	2.81791	IL23 30min	IL23 5min	RecName: Full=NADPH--cytochrome P450 reductase; Short=CPR; Short=P450R; EC=1.6.2.4;	4.86672e+06	4.09055e+06	2.63218e+06	3.01476e+06	3.76066e+06	3.33212e+06	7.70994e+06	8.20265e+06	3.71672e+06	2.99298e+06	4.32414e+06	3.20197e+06	2.85505e+06	2.96539e+06	5.6408e+06	4.34003e+06	1.0403e+06	1.38953e+06	3.76066e+06	3.30044e+06	5.15444e+06	4.91509e+06	2.72579e+06	2.68078e+06	5.08208e+06	5.47563e+06	2.87406e+06	3.08662e+06	10	3	5	1	8	0	13	2	6	1	7	2	6
P49916	4	3	189.23	0.000744476	10.3472	IL23 30min	IL23 5min	RecName: Full=DNA ligase 3; EC=6.5.1.1; AltName: Full=DNA ligase III; AltName: Full=Polydeoxyribonucleotide synthase [ATP] 3;	342186	291659	121863	53944.7	301956	216582	899149	919967	227222	158806	171869	121367	78923.4	103990	396613	309447	48163.3	24863.7	301956	214523	601121	551252	166641	142241	201995	207548	79449	108242	1	0	0	0	2	0	3	0	1	0	1	0	0
P04844	3	3	146.78	0.000747617	3.53516	IL23 5min	Ctrl	RecName: Full=Dolichyl-diphosphooligosaccharide--protein glycosyltransferase subunit 2; EC=2.4.99.18; AltName: Full=Dolichyl-diphosphooligosaccharide--protein glycosyltransferase 63 kDa subunit; AltName: Full=RIBIIR; AltName: Full=Ribophorin II; Short=RPN-II; AltName: Full=Ribophorin-2; Flags: Precursor;	318226	416490	1.29724e+06	1.3001e+06	546381	394643	725571	896892	756913	636279	905728	842084	711605	600593	368842	441892	512702	599230	546381	390890	485077	537425	555110	569910	1.06449e+06	1.44003e+06	716343	625146	1	0	2	1	0	0	1	0	1	0	2	0	2
Q9BWD1	3	3	133.38	0.000751077	63.3171	IL2 15min	IL23 30min	RecName: Full=Acetyl-CoA acetyltransferase, cytosolic; EC=2.3.1.9; AltName: Full=Acetyl-CoA transferase-like protein; AltName: Full=Cytosolic acetoacetyl-CoA thiolase;	1.48616e+06	1.06885e+06	247489	177580	827131	679960	6028.72	40158.1	1.03037e+06	1.01232e+06	1.79542e+06	1.129e+06	1.11301e+06	686435	1.72254e+06	1.13404e+06	97813.9	81848.4	827131	673494	4030.47	24063	755663	906731	2.11012e+06	1.93068e+06	1.12042e+06	714498	3	1	1	0	2	1	0	1	2	1	2	1	1
Q13232	7	7	394.25	0.000752053	2.53327	IL23 5min	IL23 30min	RecName: Full=Nucleoside diphosphate kinase 3; Short=NDK 3; Short=NDP kinase 3; EC=2.7.4.6; AltName: Full=DR-nm23; AltName: Full=Nucleoside diphosphate kinase C; Short=NDPKC; AltName: Full=nm23-H3;	3.51746e+06	3.51239e+06	4.98149e+06	4.93341e+06	2.74608e+06	2.33088e+06	1.89335e+06	2.02053e+06	3.45449e+06	3.26872e+06	4.00824e+06	2.91635e+06	3.35508e+06	3.16923e+06	4.07693e+06	3.72662e+06	1.96881e+06	2.27386e+06	2.74608e+06	2.30872e+06	1.26579e+06	1.21072e+06	2.53348e+06	2.92777e+06	4.71081e+06	4.98719e+06	3.37743e+06	3.29879e+06	8	0	4	0	6	0	3	0	8	0	6	0	5
Q3B726	3	2	119.88	0.000763563	6.67312	IL23 5min	IL23 15min	RecName: Full=DNA-directed RNA polymerase I subunit RPA43; AltName: Full=Twist neighbor protein;	63526.6	93993.3	276909	465429	49860.9	61382.1	122307	136117	136914	156923	96357.1	131866	182287	173190	73630.9	99726.1	109441	214521	49860.9	60798.5	81767.4	81562.1	100411	140555	113247	225501	183501	180270	0	0	1	1	0	0	1	0	1	0	1	1	0
Q9HB71	9	9	603.84	0.00076432	3.28964	IL2 30min	IL23 30min	RecName: Full=Calcyclin-binding protein; Short=CacyBP; Short=hCacyBP; AltName: Full=S100A6-binding protein; AltName: Full=Siah-interacting protein;	4.14817e+06	3.51535e+06	4.3238e+06	5.66119e+06	3.61704e+06	3.02922e+06	2.61203e+06	1.99983e+06	4.88356e+06	3.95781e+06	5.59673e+06	6.03695e+06	7.607e+06	7.56437e+06	4.80796e+06	3.72975e+06	1.70888e+06	2.6093e+06	3.61704e+06	3.00042e+06	1.74626e+06	1.19832e+06	3.58154e+06	3.54498e+06	6.57774e+06	1.03237e+07	7.65765e+06	7.87361e+06	3	3	3	3	3	4	1	3	1	3	3	3	3
Q2M389	5	3	264.73	0.000768009	3.5196	Ctrl	IL23 5min	RecName: Full=WASH complex subunit 7;	2.3555e+06	2.30755e+06	732544	592337	980570	1.02033e+06	808032	812494	788559	1.00789e+06	1.27688e+06	860246	1.11744e+06	1.15039e+06	2.73016e+06	2.44829e+06	289520	273014	980570	1.01062e+06	540205	486853	578319	902754	1.50069e+06	1.47109e+06	1.12488e+06	1.19742e+06	1	1	1	0	3	0	2	0	2	0	3	0	2
O60925	3	2	172.41	0.000786112	9.61214	IL2 30min	IL23 30min	RecName: Full=Prefoldin subunit 1;	385492	313263	636226	780044	791345	701296	168781	135144	824644	365931	960797	1.1251e+06	1.68862e+06	1.23276e+06	446806	332369	251453	359530	791345	694628	112838	80979.4	604783	327762	1.12921e+06	1.92402e+06	1.69986e+06	1.28316e+06	1	0	1	0	1	1	1	0	1	1	1	1	2
O43617	3	3	115.68	0.000787083	2.52528	Ctrl	IL23 30min	RecName: Full=Trafficking protein particle complex subunit 3; AltName: Full=BET3 homolog;	314085	228261	130537	168469	180974	202497	109036	105731	117665	114964	169268	146026	244381	275119	364042	242183	51591.4	77648.9	180974	200572	72895.6	63354.8	86294	102972	198937	249716	246008	286366	1	1	1	0	1	1	1	1	2	1	2	1	1
Q13564	4	4	146.56	0.000796983	12.2767	IL2 5min	IL23 30min	RecName: Full=NEDD8-activating enzyme E1 regulatory subunit; AltName: Full=Amyloid beta precursor protein-binding protein 1, 59 kDa; Short=APP-BP1; AltName: Full=Amyloid protein-binding protein 1; AltName: Full=Proto-oncogene protein 1;	165043	327357	687770	407639	137228	253136	49036.5	62313.4	551189	815821	533715	707664	561083	580781	191294	347323	271824	187885	137228	250729	32783.1	37338.7	404235	730724	627266	1.21016e+06	564819	604525	1	1	1	0	1	1	0	0	3	1	3	1	1
Q9UNM6	16	15	974.12	0.000799284	2.55573	IL2 15min	IL23 30min	RecName: Full=26S proteasome non-ATPase regulatory subunit 13; AltName: Full=26S proteasome regulatory subunit RPN9; AltName: Full=26S proteasome regulatory subunit S11; AltName: Full=26S proteasome regulatory subunit p40.5;	1.40565e+07	9.62819e+06	12995971	1.27921e+07	7.53535e+06	6.3661e+06	5.96114e+06	5.46231e+06	1.29843e+07	1.29054e+07	1.57529e+07	1.34422e+07	8.71652e+06	9.44597e+06	1.62923e+07	1.02154e+07	5.13634e+06	5.89602e+06	7.53535e+06	6.30557e+06	3.98529e+06	3.27306e+06	9.52249e+06	1.15593e+07	1.85142e+07	2.29873e+07	8.77456e+06	9.83214e+06	6	8	6	5	3	3	4	3	11	6	11	6	5
Q9UKY7	4	1	128.07	0.000806776	46.7121	IL2 30min	IL23 30min	RecName: Full=Protein CDV3 homolog;	37923.2	41650	24501.3	5733.94	52286.9	37915.7	3154.48	2598.54	9485.84	21748.4	86984.5	91478.9	130440	138295	43955	44190.2	9683.54	2642.83	52286.9	37555.2	2108.91	1557.06	6956.79	19479.9	102231	156436	131309	143949	0	0	0	0	1	0	0	0	0	0	1	0	1
P78417	2	2	82.36	0.000807466	23.9624	IL2 15min	IL23 30min	RecName: Full=Glutathione S-transferase omega-1; Short=GSTO-1; EC=2.5.1.18; AltName: Full=Glutathione S-transferase omega 1-1; Short=GSTO 1-1; AltName: Full=Glutathione-dependent dehydroascorbate reductase; EC=1.8.5.1; AltName: Full=Monomethylarsonic acid reductase; Short=MMA(V) reductase; EC=1.20.4.2; AltName: Full=S-(Phenacyl)glutathione reductase; Short=SPG-R;	57274.6	34880.2	82285.9	159928	79512.1	64040.9	10252.4	3579.77	106963	191799	133685	197768	160843	154918	66384.4	37007.5	32521.5	73712.6	79512.1	63431.9	6854.19	2145.03	78445.2	171793	157118	338199	161914	161251	2	0	1	0	1	0	0	0	0	0	2	0	1
P22314	45	42	3508.15	0.000809465	3.88148	IL2 30min	IL23 30min	RecName: Full=Ubiquitin-like modifier-activating enzyme 1; AltName: Full=Protein A1S9; AltName: Full=Ubiquitin-activating enzyme E1;	1.02138e+08	9.72829e+07	7.28948e+07	5.55139e+07	8.05001e+07	7.03528e+07	3.03012e+07	3.02615e+07	8.10366e+07	6.25667e+07	1.07018e+08	7.46406e+07	1.28263e+08	1.0681e+08	1.18384e+08	1.03216e+08	2.88099e+07	2.55869e+07	8.05001e+07	6.96838e+07	2.02577e+07	1.81329e+07	5.94312e+07	5.60405e+07	1.25776e+08	1.27642e+08	1.29117e+08	1.11177e+08	31	13	22	10	33	17	12	5	29	13	34	21	29
P54278;A4D2B8	3	3	132.95	0.000813719	6.72688	IL23 30min	Ctrl	RecName: Full=Mismatch repair endonuclease PMS2; EC=3.1.-.-; AltName: Full=DNA mismatch repair protein PMS2; AltName: Full=PMS1 protein homolog 2;	45498.1	53345.9	108090	179099	77934.6	96191.6	259514	405398	104616	81131.3	61556.8	80574.2	167525	180553	52734.8	56599.6	42719.8	82548.5	77934.6	95277	173496	242918	76723.6	72668.7	72346.6	137788	168640	187934	0	0	0	0	1	0	2	0	1	0	2	0	1
Q96P70	4	3	218.99	0.000815179	6.24669	Ctrl	IL23 30min	RecName: Full=Importin-9; Short=Imp9; AltName: Full=Ran-binding protein 9; Short=RanBP9;	1.45237e+06	1.10868e+06	550187	489222	907720	754064	175605	234380	793890	1.27857e+06	1.41707e+06	879744	698721	648302	1.68338e+06	1.1763e+06	217448	225488	907720	746894	117400	140442	582228	1.1452e+06	1.66546e+06	1.50443e+06	703374	674805	1	0	2	0	2	0	0	0	0	1	0	0	0
Q3LXA3	3	3	177.12	0.000820067	4.29869	IL2 15min	IL23 30min	RecName: Full=Bifunctional ATP-dependent dihydroxyacetone kinase/FAD-AMP lyase (cyclizing); Includes: RecName: Full=ATP-dependent dihydroxyacetone kinase; Short=DHA kinase; EC=2.7.1.28; EC=2.7.1.29; AltName: Full=Glycerone kinase; AltName: Full=Triokinase; AltName: Full=Triose kinase; Includes: RecName: Full=FAD-AMP lyase (cyclizing); EC=4.6.1.15; AltName: Full=FAD-AMP lyase (cyclic FMN forming);…	547184	532112	387767	517218	317366	299177	156058	110237	525789	441774	534846	609876	400584	260285	634216	564566	153255	238391	317366	296332	104332	66055.1	385607	395694	628595	1.04294e+06	403251	270926	1	0	2	0	1	0	0	0	3	1	3	1	1
O94776	25	22	1489.95	0.00082978	1.72923	IL23 30min	IL2 5min	RecName: Full=Metastasis-associated protein MTA2; AltName: Full=Metastasis-associated 1-like 1; Short=MTA1-L1 protein; AltName: Full=p53 target protein in deacetylase complex;	2.31461e+07	18563287	2.69519e+07	2.45444e+07	1.78304e+07	1.6831e+07	2.63365e+07	2.73809e+07	1.49868e+07	1.60776e+07	1.85736e+07	1.89791e+07	1.8027e+07	1.88888e+07	2.68276e+07	1.96955e+07	1.06521e+07	1.13128e+07	1.78304e+07	1.6671e+07	1.76071e+07	1.64069e+07	1.09912e+07	1.44005e+07	2.18292e+07	3.24558e+07	1.81471e+07	1.9661e+07	14	16	9	7	13	13	14	13	11	11	12	15	16
P32456;Q13480	33	18	1927.08	0.000833386	3.36866	IL23 5min	IL23 30min	RecName: Full=Interferon-induced guanylate-binding protein 2; AltName: Full=GTP-binding protein 2; Short=GBP-2; Short=HuGBP-2; AltName: Full=Guanine nucleotide-binding protein 2; Flags: Precursor;	2.03349e+07	1.49921e+07	2.30138e+07	2.06496e+07	1.56265e+07	1.2041e+07	6.74499e+06	6.2167e+06	2.17784e+07	1.80952e+07	2.25641e+07	1.80214e+07	2.42116e+07	1.90705e+07	2.35693e+07	1.59065e+07	9.09565e+06	9.51763e+06	1.56265e+07	1.19265e+07	4.50933e+06	3.72509e+06	1.5972e+07	1.62077e+07	2.65192e+07	3.08181e+07	2.43728e+07	1.98502e+07	15	5	9	3	13	6	5	5	12	3	14	4	11
Q7Z6Z7	42	39	2212.97	0.000845035	3.03975	Ctrl	IL23 30min	RecName: Full=E3 ubiquitin-protein ligase HUWE1; EC=6.3.2.-; AltName: Full=ARF-binding protein 1; Short=ARF-BP1; AltName: Full=HECT, UBA and WWE domain-containing protein 1; AltName: Full=Homologous to E6AP carboxyl terminus homologous protein 9; Short=HectH9; AltName: Full=Large structure of UREB1; Short=LASU1; AltName: Full=Mcl-1 ubiquitin ligase E3; Short=Mule; AltName: Full=Upstream regulator…	2.1976e+07	1.76121e+07	1.45644e+07	1.14629e+07	1.3826e+07	1.17064e+07	6.3212e+06	6.70226e+06	1.42272e+07	1.37651e+07	1.88344e+07	1.41392e+07	1.76378e+07	1.70214e+07	2.54714e+07	1.86863e+07	5.75623e+06	5.28336e+06	1.3826e+07	1.15951e+07	4.226e+06	4.01605e+06	1.04341e+07	1.23293e+07	2.21357e+07	2.41792e+07	1.77553e+07	1.77172e+07	21	9	11	4	12	6	3	4	21	10	24	16	13
P26440	12	12	725.11	0.000847363	1.97329	IL23 30min	IL2 30min	RecName: Full=Isovaleryl-CoA dehydrogenase, mitochondrial; Short=IVD; EC=1.3.8.4; Flags: Precursor;	9.26439e+06	8.15581e+06	4.94002e+06	5.11334e+06	6.15434e+06	5.12007e+06	1.02468e+07	9.52308e+06	8.2809e+06	7.02124e+06	7.25797e+06	5.98904e+06	5.14841e+06	4.87032e+06	1.07379e+07	8.65324e+06	1.95242e+06	2.35679e+06	6.15434e+06	5.07139e+06	6.85045e+06	5.7063e+06	6.0731e+06	6.28887e+06	8.53016e+06	1.02418e+07	5.18269e+06	5.06943e+06	5	4	1	2	4	3	5	6	6	5	8	4	2
P04233	16	15	1235.45	0.000851425	1.95431	IL23 30min	Ctrl	RecName: Full=HLA class II histocompatibility antigen gamma chain; AltName: Full=HLA-DR antigens-associated invariant chain; AltName: Full=Ia antigen-associated invariant chain; Short=Ii; AltName: Full=p33; AltName: CD_antigen=CD74;	1.66608e+07	1.49972e+07	1.95304e+07	1.66161e+07	1.68531e+07	1.57394e+07	2.98794e+07	3.19901e+07	2.37472e+07	2.0063e+07	2.06019e+07	2.14781e+07	1.78808e+07	1.998e+07	1.93108e+07	1.59119e+07	7.71891e+06	7.65853e+06	1.68531e+07	1.55897e+07	1.99757e+07	1.91687e+07	1.74159e+07	1.79703e+07	2.4213e+07	3.67293e+07	1.79999e+07	2.07968e+07	11	11	9	9	9	11	8	18	6	14	12	13	5
P22681	3	3	88.37	0.000859383	4.96855	Ctrl	IL23 5min	RecName: Full=E3 ubiquitin-protein ligase CBL; EC=6.3.2.-; AltName: Full=Casitas B-lineage lymphoma proto-oncogene; AltName: Full=Proto-oncogene c-Cbl; AltName: Full=RING finger protein 55; AltName: Full=Signal transduction protein CBL;	296774	196348	58513.2	40735.5	110961	103373	151665	106841	62321.3	51177.5	76846.5	45146.7	230069	223299	343977	208324	23125.9	18775.4	110961	102390	101395	64020.2	45705.6	45839.3	90316.3	77204.5	231601	232428	0	1	0	0	0	2	0	1	0	0	0	0	1
Q15149	5	1	109.5	0.000882604	6.61418	IL2 30min	Ctrl	RecName: Full=Plectin; Short=PCN; Short=PLTN; AltName: Full=Hemidesmosomal protein 1; Short=HD1; AltName: Full=Plectin-1;	49556	42097.8	93473.9	68886.3	98345.4	88307.5	101715	184493	128110	142772	154662	119269	278946	327269	57438.2	44665.3	36943.2	31750.4	98345.4	87467.9	68000.7	110550	93954.5	127879	181772	203959	280803	340648	1	0	0	0	0	0	0	0	0	0	0	0	0
Q92979	1	1	69.31	0.00089244	3.87034	IL23 5min	Ctrl	RecName: Full=Ribosomal RNA small subunit methyltransferase NEP1; EC=2.1.1.-; AltName: Full=18S rRNA (pseudouridine-N1-)-methyltransferase NEP1; AltName: Full=18S rRNA Psi1248 methyltransferase; AltName: Full=Nucleolar protein EMG1 homolog; AltName: Full=Protein C2f; AltName: Full=Ribosome biogenesis protein NEP1;	193373	229236	868699	766943	478733	509297	576060	484560	433773	505809	905505	560930	581958	578746	224130	243217	343332	353492	478733	504455	385122	290352	318123	453049	1.06422e+06	959236	585833	602406	0	0	1	0	1	0	1	0	1	0	1	0	1
P29144	19	17	977.72	0.000895775	3.67636	IL2 30min	IL23 30min	RecName: Full=Tripeptidyl-peptidase 2; Short=TPP-2; EC=3.4.14.10; AltName: Full=Tripeptidyl aminopeptidase; AltName: Full=Tripeptidyl-peptidase II; Short=TPP-II;	4.55236e+06	4.74487e+06	6.74957e+06	4.85676e+06	5.33429e+06	4.5976e+06	1.87442e+06	1.70443e+06	4.65032e+06	5.52949e+06	6.84733e+06	5.36911e+06	5.52744e+06	7.6297e+06	5.27644e+06	5.03426e+06	2.6676e+06	2.23853e+06	5.33429e+06	4.55389e+06	1.25313e+06	1.02131e+06	3.41048e+06	4.95272e+06	8.04755e+06	9.18161e+06	5.56424e+06	7.94162e+06	8	4	6	1	6	7	1	1	8	6	8	7	8
P35637;Q92804	10	9	703.36	0.000900117	2.58764	Ctrl	IL2 5min	RecName: Full=RNA-binding protein FUS; AltName: Full=75 kDa DNA-pairing protein; AltName: Full=Oncogene FUS; AltName: Full=Oncogene TLS; AltName: Full=POMp75; AltName: Full=Translocated in liposarcoma protein;	1.73822e+07	1.56812e+07	7.67766e+06	8.73228e+06	1.0781e+07	8.59634e+06	6.89405e+06	7.32151e+06	7.12833e+06	5.64912e+06	1.17293e+07	9.7351e+06	1.04611e+07	1.00377e+07	2.0147e+07	1.66376e+07	3.03441e+06	4.0248e+06	1.0781e+07	8.51461e+06	4.60898e+06	4.38711e+06	5.22782e+06	5.05987e+06	1.37853e+07	1.66478e+07	1.05308e+07	1.04481e+07	4	5	1	2	4	4	5	4	4	3	3	7	2
O60488	27	19	1728.87	0.000928245	2.18956	IL23 5min	IL2 30min	RecName: Full=Long-chain-fatty-acid--CoA ligase 4; EC=6.2.1.3; AltName: Full=Long-chain acyl-CoA synthetase 4; Short=LACS 4;	1.38281e+07	1.42395e+07	1.93685e+07	2.01659e+07	9.58509e+06	1.00798e+07	1.07794e+07	1.17033e+07	1.9632e+07	1.44277e+07	1.82187e+07	1.46328e+07	8.97914e+06	9.07672e+06	1.60275e+07	1.51079e+07	7.65494e+06	9.29466e+06	9.58509e+06	9.98399e+06	7.2065e+06	7.01269e+06	1.43979e+07	1.29228e+07	2.14122e+07	2.50233e+07	9.03893e+06	9.4478e+06	9	10	7	8	10	7	7	7	10	8	7	8	5
O14744	7	6	240.07	0.000931759	5.04129	IL23 5min	IL23 30min	RecName: Full=Protein arginine N-methyltransferase 5; EC=2.1.1.-; AltName: Full=72 kDa ICln-binding protein; AltName: Full=Histone-arginine N-methyltransferase PRMT5; EC=2.1.1.125; AltName: Full=Jak-binding protein 1; AltName: Full=Shk1 kinase-binding protein 1 homolog; Short=SKB1 homolog; Short=SKB1Hs; Contains: RecName: Full=Protein arginine N-methyltransferase 5, N-terminally processed;	446874	352558	597446	787527	425389	341366	127568	147158	477309	525955	816534	513894	750009	524652	517951	374061	236126	362980	425389	338121	85284.9	88178.2	350052	471094	959658	878800	755004	546101	0	3	2	1	0	2	0	0	3	1	2	4	2
Q9NUB1	12	11	594.89	0.000937042	2.66942	IL23 30min	IL23 5min	RecName: Full=Acetyl-coenzyme A synthetase 2-like, mitochondrial; EC=6.2.1.1; AltName: Full=Acetate--CoA ligase 2; AltName: Full=Acetyl-CoA synthetase 2; Short=AceCS2; AltName: Full=Acyl-CoA synthetase short-chain family member 1; Flags: Precursor;	3.47642e+06	3.00435e+06	2.58249e+06	2.08409e+06	3.85374e+06	2.97182e+06	5.87882e+06	6.57826e+06	3.26172e+06	3.21042e+06	3.58754e+06	3.44331e+06	3.50849e+06	3.66633e+06	4.02937e+06	3.18759e+06	1.02067e+06	960580	3.85374e+06	2.94356e+06	3.93025e+06	3.94174e+06	2.3921e+06	2.87554e+06	4.21637e+06	5.88835e+06	3.53185e+06	3.81622e+06	4	3	3	1	7	3	7	4	7	2	7	4	3
P61421;Q8N8Y2	4	3	239.2	0.000938601	4.18821	IL23 5min	IL23 15min	RecName: Full=V-type proton ATPase subunit d 1; Short=V-ATPase subunit d 1; AltName: Full=32 kDa accessory protein; AltName: Full=V-ATPase 40 kDa accessory protein; AltName: Full=V-ATPase AC39 subunit; Short=p39; AltName: Full=Vacuolar proton pump subunit d 1;	522723	473555	1.52722e+06	1.80231e+06	375623	419354	544532	407698	1.71646e+06	1.49603e+06	1.2362e+06	971058	318815	644245	605864	502437	603598	830702	375623	415366	364044	244296	1.25883e+06	1.33998e+06	1.45288e+06	1.66059e+06	320938	670583	2	0	2	2	2	0	1	0	1	0	1	0	1
Q14498;Q86U06	3	3	118.03	0.000944852	2.79637	IL2 5min	IL23 30min	RecName: Full=RNA-binding protein 39; AltName: Full=Hepatocellular carcinoma protein 1; AltName: Full=RNA-binding motif protein 39; AltName: Full=RNA-binding region-containing protein 2; AltName: Full=Splicing factor HCC1;	646881	555906	267469	226093	624973	433407	250528	199073	652680	604570	702121	535155	525082	445156	749771	589811	105711	104209	624973	429286	167489	119286	478667	541508	825190	915158	528579	463355	2	1	0	1	2	2	2	0	1	0	1	1	2
Q9Y5U2	1	1	24.87	0.00095042	6.73931	IL2 30min	IL23 30min	RecName: Full=Protein TSSC4; AltName: Full=Tumor-suppressing STF cDNA 4 protein; AltName: Full=Tumor-suppressing subchromosomal transferable fragment candidate gene 4 protein;	39605.5	41539	83380.8	64844.9	54362.5	48539	29077.2	22792.8	43095.3	46592.2	39491.8	55350.4	124352	225216	45905	44072.5	32954.2	29887.7	54362.5	48077.4	19439.4	13657.6	31605.5	41732.3	46414	94653.8	125180	234423	0	1	0	0	0	0	0	0	0	0	0	1	0
Q99856	3	2	156.57	0.000950621	4.48795	IL23 30min	IL23 5min	RecName: Full=AT-rich interactive domain-containing protein 3A; Short=ARID domain-containing protein 3A; AltName: Full=B-cell regulator of IgH transcription; Short=Bright; AltName: Full=Dead ringer-like protein 1; AltName: Full=E2F-binding protein 1;	1.98837e+06	1.87869e+06	642843	422964	1.09157e+06	1.0764e+06	2.08926e+06	2.69403e+06	705822	573534	1.08299e+06	893205	831278	493206	2.30463e+06	1.99327e+06	254068	194948	1.09157e+06	1.06617e+06	1.39676e+06	1.61429e+06	517640	513710	1.27281e+06	1.52745e+06	836813	513369	3	2	0	0	3	1	4	1	4	0	3	0	3
Q9NZL9	4	4	158.54	0.000950771	3.1522	IL2 30min	IL23 30min	RecName: Full=Methionine adenosyltransferase 2 subunit beta; AltName: Full=Methionine adenosyltransferase II beta; Short=MAT II beta; AltName: Full=Putative dTDP-4-keto-6-deoxy-D-glucose 4-reductase;	503134	489248	1.1705e+06	764717	1.03669e+06	862655	320042	312494	709133	826547	558587	712901	932745	1.06113e+06	583160	519088	462612	352466	1.03669e+06	854453	213962	187249	520068	740332	656497	1.21912e+06	938956	1.10451e+06	1	1	2	0	3	1	0	0	0	1	1	1	3
Q92882	5	5	332.32	0.00095165	4.82966	Ctrl	IL23 30min	RecName: Full=Osteoclast-stimulating factor 1;	1.31956e+07	1.11747e+07	6.85855e+06	5.25984e+06	7.60733e+06	6.36249e+06	2.17105e+06	2.87492e+06	8.84229e+06	6.5783e+06	9.41396e+06	7.29624e+06	7.33849e+06	5.82921e+06	1.52944e+07	1.18563e+07	2.71067e+06	2.42432e+06	7.60733e+06	6.30199e+06	1.45144e+06	1.72267e+06	6.48482e+06	5.89213e+06	1.10641e+07	1.24772e+07	7.38736e+06	6.06752e+06	5	2	6	0	5	3	5	1	6	1	6	3	6
Q96HY7	2	2	70.83	0.000957938	12.1919	IL23 5min	IL2 15min	RecName: Full=Probable 2-oxoglutarate dehydrogenase E1 component DHKTD1, mitochondrial; EC=1.2.4.2; AltName: Full=Dehydrogenase E1 and transketolase domain-containing protein 1; Flags: Precursor;	299987	320194	2.69645e+06	1.78548e+06	360736	522861	1.09291e+06	1.01992e+06	739844	838609	234569	133047	242744	536063	347701	339723	1.0657e+06	822944	360736	517890	730656	611146	542591	751135	275685	227521	244361	557978	1	0	1	0	0	0	1	1	1	0	0	0	0
Q16555;Q14195	25	20	2040.8	0.000958949	3.80702	IL2 30min	IL23 30min	RecName: Full=Dihydropyrimidinase-related protein 2; Short=DRP-2; AltName: Full=Collapsin response mediator protein 2; Short=CRMP-2; AltName: Full=N2A3; AltName: Full=Unc-33-like phosphoprotein 2; Short=ULIP-2;	3.63359e+07	2.44087e+07	2.40756e+07	2.36413e+07	2.37262e+07	2.09713e+07	9.47682e+06	8.59306e+06	2.76422e+07	2.1599e+07	2.93581e+07	2.18758e+07	3.4859e+07	3.39334e+07	4.21153e+07	2.58975e+07	9.5153e+06	1.08965e+07	2.37262e+07	2.07719e+07	6.33568e+06	5.14903e+06	2.02724e+07	1.9346e+07	3.45041e+07	3.74094e+07	3.50911e+07	3.53206e+07	14	13	8	7	15	10	2	5	13	9	18	10	14
Q9Y262	3	3	171.54	0.00096528	6.17219	IL23 5min	IL23 30min	RecName: Full=Eukaryotic translation initiation factor 3 subunit L; Short=eIF3l; AltName: Full=Eukaryotic translation initiation factor 3 subunit 6-interacting protein; AltName: Full=Eukaryotic translation initiation factor 3 subunit E-interacting protein;	318392	339432	545748	582180	300526	388898	121459	61284.3	385317	471912	413617	376132	282936	354811	369034	360134	215693	268333	300526	385200	81200.9	36722	282586	422688	486117	643216	284820	369316	2	0	2	0	3	0	0	0	3	0	3	0	3
Q9NQT5	3	3	146.62	0.000986519	2.65572	IL23 30min	IL23 5min	RecName: Full=Exosome complex component RRP40; AltName: Full=Exosome component 3; AltName: Full=Ribosomal RNA-processing protein 40; AltName: Full=p10;	2.38268e+06	2.53076e+06	1.18946e+06	966125	1.71291e+06	1.6669e+06	2.533e+06	3.19165e+06	1.71565e+06	1.73355e+06	2.19199e+06	1.8328e+06	1.67562e+06	1.32727e+06	2.76166e+06	2.68511e+06	470106	445297	1.71291e+06	1.65105e+06	1.69342e+06	1.91246e+06	1.25823e+06	1.55273e+06	2.5762e+06	3.13423e+06	1.68678e+06	1.38154e+06	1	2	0	1	2	2	1	3	2	1	2	2	0
P49247	4	4	260.91	0.00100118	4.41343	Ctrl	IL23 30min	RecName: Full=Ribose-5-phosphate isomerase; EC=5.3.1.6; AltName: Full=Phosphoriboisomerase;	3.26866e+06	2.98321e+06	3.14147e+06	2.0264e+06	2.77544e+06	2.11015e+06	654090	762466	2.19299e+06	2.1557e+06	3.00551e+06	2.05353e+06	2.64623e+06	2.87675e+06	3.78856e+06	3.16515e+06	1.24159e+06	933989	2.77544e+06	2.09009e+06	437288	456876	1.60831e+06	1.93085e+06	3.53233e+06	3.51171e+06	2.66385e+06	2.99436e+06	5	0	2	0	5	0	2	0	4	0	4	0	3
P08397	2	1	74.48	0.00101075	5.64408	Ctrl	IL23 30min	RecName: Full=Porphobilinogen deaminase; Short=PBG-D; EC=2.5.1.61; AltName: Full=Hydroxymethylbilane synthase; Short=HMBS; AltName: Full=Pre-uroporphyrinogen synthase;	785952	693697	176860	236353	583287	502101	126920	135240	416982	433018	932908	426395	527479	566584	910962	736007	69899.6	108937	583287	497327	84851.5	81036.7	305809	387851	1.09643e+06	729170	530991	589747	0	0	0	2	0	1	0	0	0	0	0	1	0
P36776	18	15	873.46	0.00101873	5.21051	IL23 30min	IL23 5min	RecName: Full=Lon protease homolog, mitochondrial; EC=3.4.21.-; AltName: Full=LONHs; AltName: Full=Lon protease-like protein; Short=LONP; AltName: Full=Mitochondrial ATP-dependent protease Lon; AltName: Full=Serine protease 15; Flags: Precursor;	1.08274e+07	7.93357e+06	4.04022e+06	3.84677e+06	9.87979e+06	7.1203e+06	2.06989e+07	2.03963e+07	9.6343e+06	7.40655e+06	9.08253e+06	6.60185e+06	6.76532e+06	5.10409e+06	1.25495e+07	8.41745e+06	1.5968e+06	1.77302e+06	9.87979e+06	7.05259e+06	1.38381e+07	1.22216e+07	7.06567e+06	6.63399e+06	1.06745e+07	1.12897e+07	6.81037e+06	5.31276e+06	4	9	4	2	4	11	5	10	5	7	7	7	4
O96019	7	7	279.12	0.0010395	2.79676	IL2 30min	IL23 5min	RecName: Full=Actin-like protein 6A; AltName: Full=53 kDa BRG1-associated factor A; AltName: Full=Actin-related protein Baf53a; AltName: Full=ArpNbeta; AltName: Full=BRG1-associated factor 53A; Short=BAF53A; AltName: Full=INO80 complex subunit K;	6.52814e+06	5.07134e+06	2.57643e+06	2.22085e+06	3.99076e+06	3.43314e+06	4.08385e+06	4.80037e+06	5.5094e+06	4.92162e+06	4.2235e+06	5.38712e+06	6.59703e+06	6.81978e+06	7.56648e+06	5.38064e+06	1.01827e+06	1.02361e+06	3.99076e+06	3.4005e+06	2.73024e+06	2.87642e+06	4.04052e+06	4.40826e+06	4.9638e+06	9.21242e+06	6.64096e+06	7.09858e+06	1	6	1	0	1	6	1	4	1	3	1	6	1
Q9H410	3	3	119.54	0.00103992	2.0176	IL23 30min	IL2 5min	RecName: Full=Kinetochore-associated protein DSN1 homolog;	1.6361e+06	1.73326e+06	1.10574e+06	938103	1.01003e+06	1.01684e+06	1.76086e+06	1.98666e+06	888056	969362	1.10909e+06	1.06343e+06	1.16298e+06	1.55018e+06	1.89633e+06	1.83897e+06	437015	432382	1.01003e+06	1.00717e+06	1.17722e+06	1.19042e+06	651289	868250	1.30349e+06	1.81855e+06	1.17073e+06	1.61356e+06	2	1	1	0	2	1	2	1	1	1	1	2	1
O15212	4	4	217.73	0.00104155	6.03111	IL2 30min	IL23 30min	RecName: Full=Prefoldin subunit 6; AltName: Full=Protein Ke2;	1.83701e+06	1.67874e+06	2.12535e+06	3.08631e+06	1.38604e+06	1.37477e+06	550463	601861	1.34042e+06	1.44406e+06	1.2566e+06	2.41161e+06	3.47352e+06	3.47627e+06	2.12919e+06	1.78113e+06	839992	1.42251e+06	1.38604e+06	1.3617e+06	368009	360640	983045	1.29344e+06	1.47686e+06	4.12405e+06	3.49665e+06	3.61839e+06	3	2	2	0	3	1	2	0	3	0	2	1	3
P78347;Q6EKJ0	60	51	4318.42	0.00104652	2.03136	IL23 30min	IL2 30min	RecName: Full=General transcription factor II-I; Short=GTFII-I; Short=TFII-I; AltName: Full=Bruton tyrosine kinase-associated protein 135; Short=BAP-135; Short=BTK-associated protein 135; AltName: Full=SRF-Phox1-interacting protein; Short=SPIN; AltName: Full=Williams-Beuren syndrome chromosomal region 6 protein;	1.37047e+08	1.16555e+08	1.57666e+08	1.4734e+08	1.04266e+08	1.0074e+08	1.9228e+08	1.97826e+08	1.1998e+08	9.93877e+07	1.23394e+08	1.03153e+08	1.01744e+08	9.02976e+07	1.58845e+08	1.23663e+08	6.23134e+07	6.79107e+07	1.04266e+08	9.97817e+07	1.28548e+08	1.18539e+08	8.79916e+07	8.90208e+07	1.45022e+08	1.764e+08	1.02422e+08	9.39891e+07	36	32	37	23	37	35	43	33	39	27	42	28	37
P38571	8	6	397.53	0.00104782	2.95671	IL23 5min	IL23 15min	RecName: Full=Lysosomal acid lipase/cholesteryl ester hydrolase; Short=Acid cholesteryl ester hydrolase; Short=LAL; EC=3.1.1.13; AltName: Full=Cholesteryl esterase; AltName: Full=Lipase A; AltName: Full=Sterol esterase; Flags: Precursor;	8.31277e+06	6.77441e+06	1.20582e+07	1.20547e+07	4.76944e+06	3.38589e+06	5.65369e+06	4.97385e+06	1.21748e+07	9.66526e+06	9.3654e+06	1.15891e+07	5.88342e+06	7.02726e+06	9.63496e+06	7.18759e+06	4.7657e+06	5.55615e+06	4.76944e+06	3.35369e+06	3.77974e+06	2.98037e+06	8.92882e+06	8.6571e+06	1.1007e+07	1.98184e+07	5.92259e+06	7.31455e+06	2	3	4	3	1	3	2	1	3	4	6	5	2
Q96RT1	3	2	100.02	0.00106066	3.89346	IL2 30min	IL23 5min	RecName: Full=Protein LAP2; AltName: Full=Densin-180-like protein; AltName: Full=Erbb2-interacting protein; Short=Erbin;	74186.2	57227.5	69819.4	42627.7	99981.8	79447.8	60751.4	67371.7	62937.4	66479.1	87570.7	75244.3	220133	217676	85985.9	60717.9	27594.4	19647.6	99981.8	78692.4	40615	40369.7	46157.4	59544.8	102920	128674	221599	226575	1	0	0	0	1	0	0	0	1	0	2	0	2
Q8N4T8	4	4	196.4	0.00106137	4.92142	IL23 30min	IL23 5min	RecName: Full=Carbonyl reductase family member 4; EC=1.-.-.-; AltName: Full=3-oxoacyl-[acyl-carrier-protein] reductase; EC=1.1.1.-; AltName: Full=Quinone reductase CBR4;	1.52583e+06	1.5158e+06	1.06887e+06	702672	1.73684e+06	1.70463e+06	4.08149e+06	4.637e+06	2.16279e+06	1.95248e+06	2.33042e+06	1.5042e+06	1.34198e+06	1.02035e+06	1.76852e+06	1.60825e+06	422444	323869	1.73684e+06	1.68842e+06	2.72866e+06	2.77853e+06	1.58616e+06	1.74882e+06	2.7389e+06	2.57231e+06	1.35092e+06	1.06206e+06	1	2	2	0	3	1	3	1	2	1	3	1	3
P52948	8	7	415.59	0.00107059	1.6654	IL23 30min	IL23 15min	RecName: Full=Nuclear pore complex protein Nup98-Nup96; Contains: RecName: Full=Nuclear pore complex protein Nup98; AltName: Full=98 kDa nucleoporin; AltName: Full=Nucleoporin Nup98; Short=Nup98; Contains: RecName: Full=Nuclear pore complex protein Nup96; AltName: Full=96 kDa nucleoporin; AltName: Full=Nucleoporin Nup96; Short=Nup96; Flags: Precursor;	3.37618e+06	3.57209e+06	3.94513e+06	3.32841e+06	2.43602e+06	2.64236e+06	4.43896e+06	4.01857e+06	2.55644e+06	2.72693e+06	3.33729e+06	2.99232e+06	3.77185e+06	3.76129e+06	3.91318e+06	3.78995e+06	1.55922e+06	1.5341e+06	2.43602e+06	2.61723e+06	2.96764e+06	2.40796e+06	1.87486e+06	2.44249e+06	3.92225e+06	5.11711e+06	3.79697e+06	3.91506e+06	4	1	2	0	5	1	7	1	2	1	4	1	5
P43686	18	17	1142.29	0.00108212	2.09196	Ctrl	IL23 30min	RecName: Full=26S protease regulatory subunit 6B; AltName: Full=26S proteasome AAA-ATPase subunit RPT3; AltName: Full=MB67-interacting protein; AltName: Full=MIP224; AltName: Full=Proteasome 26S subunit ATPase 4; AltName: Full=Tat-binding protein 7; Short=TBP-7;	2.58466e+07	2.57987e+07	2.02075e+07	1.86505e+07	2.20805e+07	2.08308e+07	1.15819e+07	1.31056e+07	2.03295e+07	1.70297e+07	2.27016e+07	1.89286e+07	2.77547e+07	2.36473e+07	2.99576e+07	2.73722e+07	7.98651e+06	8.59621e+06	2.20805e+07	2.06327e+07	7.74303e+06	7.85299e+06	1.49094e+07	1.52534e+07	2.66808e+07	3.23695e+07	2.79395e+07	2.46141e+07	5	11	2	9	3	14	2	7	4	8	4	11	4
Q86TX2	18	3	1307.38	0.00108361	3.95796	IL23 30min	Ctrl	RecName: Full=Acyl-coenzyme A thioesterase 1; Short=Acyl-CoA thioesterase 1; EC=3.1.2.2; AltName: Full=CTE-I; AltName: Full=CTE-Ib; AltName: Full=Inducible cytosolic acyl-coenzyme A thioester hydrolase; AltName: Full=Long chain acyl-CoA thioester hydrolase; Short=Long chain acyl-CoA hydrolase;	301536	385415	692938	678517	519907	663104	1.21108e+06	1.50785e+06	700901	716851	453213	530148	442199	641391	349497	408922	273867	312736	519907	656799	809659	903516	514032	642078	532653	906596	445144	667612	2	1	0	1	3	2	4	1	2	1	2	0	2
Q96RK0	3	3	109.92	0.00108712	10.7723	IL23 30min	IL23 5min	RecName: Full=Protein capicua homolog;	322225	321426	129908	66034.2	543129	368344	996213	1.11454e+06	508836	274551	257767	238678	559880	485262	373476	341030	51342.9	30435.9	543129	364842	666013	667838	373174	245913	302949	408159	563608	505100	2	0	0	0	1	0	3	0	1	0	0	0	0
P27707	1	1	22.18	0.00109328	15.4721	IL23 5min	IL23 30min	RecName: Full=Deoxycytidine kinase; Short=dCK; EC=2.7.1.74;	20081.1	12779	57369.7	119429	32418.3	21049.7	5013.14	6413.83	37687.1	32524.8	29707.8	31207.1	34795.4	61712.2	23275.1	13558.5	22674	55046.2	32418.3	20849.6	3351.51	3843.22	27639.2	29132.2	34915.1	53366.8	35027.1	64235.1	0	1	0	0	0	1	0	0	0	0	0	1	1
Q15813	11	10	723.25	0.00109723	4.2954	Ctrl	IL23 30min	RecName: Full=Tubulin-specific chaperone E; AltName: Full=Tubulin-folding cofactor E;	9.98085e+06	9.34339e+06	4.54843e+06	4.93932e+06	7.15165e+06	5.95352e+06	1.80521e+06	2.69361e+06	7.39385e+06	5.30454e+06	9.04547e+06	6.60598e+06	6.32396e+06	6.09795e+06	1.15684e+07	9.91325e+06	1.79765e+06	2.27659e+06	7.15165e+06	5.89691e+06	1.20686e+06	1.61403e+06	5.42255e+06	4.75123e+06	1.0631e+07	1.12968e+07	6.36607e+06	6.34724e+06	5	3	5	3	4	3	1	1	6	3	6	5	6
P05388;Q8NHW5	8	8	435.28	0.00109807	3.38784	IL23 5min	IL23 30min	RecName: Full=60S acidic ribosomal protein P0; AltName: Full=60S ribosomal protein L10E;	6.43773e+06	4.33886e+06	7.27661e+06	6.60996e+06	3.96039e+06	3.43712e+06	2.27385e+06	1.82509e+06	6.59016e+06	6.86006e+06	7.19102e+06	5.6557e+06	4.58392e+06	3.52404e+06	7.46168e+06	4.60349e+06	2.8759e+06	3.0466e+06	3.96039e+06	3.40444e+06	1.52017e+06	1.09361e+06	4.83313e+06	6.1445e+06	8.45148e+06	9.67171e+06	4.61444e+06	3.66811e+06	6	0	6	0	6	0	4	0	7	0	7	0	4
P10768	1	1	21.96	0.00112466	159.774	IL2 15min	IL23 30min	RecName: Full=S-formylglutathione hydrolase; Short=FGH; EC=3.1.2.12; AltName: Full=Esterase D; AltName: Full=Methylumbelliferyl-acetate deacetylase; EC=3.1.1.56;	16361.9	34378.8	4056.63	3223.12	9052.41	7384.37	217.351	1680.86	1979.42	6940.73	181138	122147	63799.9	54347.2	18964.4	36475.6	1603.28	1485.57	9052.41	7314.16	145.309	1007.19	1451.68	6216.76	212888	208882	64224.7	56569	0	0	0	0	0	0	0	0	0	0	1	0	0
Q96FJ2	5	2	291.98	0.0011471	61.4337	Ctrl	IL2 30min	RecName: Full=Dynein light chain 2, cytoplasmic; AltName: Full=8 kDa dynein light chain b; Short=DLC8b; AltName: Full=Dynein light chain LC8-type 2;	2.06247e+06	1.45629e+06	24579.9	155254	131218	181055	508493	516217	68461.3	58199.7	134081	106683	26833.1	30444.3	2.39051e+06	1.54512e+06	9714.59	71558.1	131218	179334	339950	309321	50208.6	52129	157583	182437	27011.8	31688.9	1	0	0	0	0	0	2	0	0	0	1	0	0
Q56NI9	1	1	29.78	0.00115389	32.9549	Ctrl	IL23 30min	RecName: Full=N-acetyltransferase ESCO2; EC=2.3.1.-; AltName: Full=Establishment of cohesion 1 homolog 2; Short=ECO1 homolog 2;	66915.3	108609	28160.2	140722	60083.7	73930	2202.58	3123.62	1717.17	4128.54	3146.54	5628.57	123501	40142.4	77558.5	115234	11129.6	64860.2	60083.7	73227	1472.53	1871.7	1259.35	3697.9	3698.07	9625.31	124324	41783.5	1	0	0	0	1	0	0	0	0	0	0	0	0
O95630	3	3	108.79	0.00115585	6.02862	IL2 30min	IL23 30min	RecName: Full=STAM-binding protein; EC=3.4.19.-; AltName: Full=Associated molecule with the SH3 domain of STAM; AltName: Full=Endosome-associated ubiquitin isopeptidase;	310540	310577	368713	241688	233378	266044	96716.4	81510.7	306432	241743	291851	232393	418449	656015	359933	329519	145725	111396	233378	263515	64659.2	48841.9	224733	216527	343007	397411	421235	682834	1	0	0	0	1	0	0	0	1	0	1	0	1
P50990	30	28	1839.42	0.00117493	1.95344	IL2 30min	IL23 30min	RecName: Full=T-complex protein 1 subunit theta; Short=TCP-1-theta; AltName: Full=CCT-theta; AltName: Full=Renal carcinoma antigen NY-REN-15;	2.34671e+07	1.93339e+07	2.20134e+07	2.25529e+07	2.00553e+07	1.91084e+07	1.3912e+07	1.66499e+07	2.70642e+07	2.38831e+07	2.56823e+07	2.65074e+07	2.90428e+07	3.0658e+07	2.71996e+07	2.05131e+07	8.70027e+06	1.03949e+07	2.00553e+07	1.89267e+07	9.30077e+06	9.97673e+06	1.98485e+07	2.13919e+07	3.01839e+07	4.53298e+07	2.92362e+07	3.19113e+07	13	9	13	1	15	6	9	6	19	6	20	5	19
Q01085	9	6	498.79	0.00117888	3.41163	IL23 30min	IL2 30min	RecName: Full=Nucleolysin TIAR; AltName: Full=TIA-1-related protein;	5.0896e+06	3.9787e+06	1.27986e+06	1.78385e+06	3.53207e+06	2.93054e+06	4.69164e+06	5.12821e+06	2.44645e+06	2.50558e+06	2.11541e+06	2.51345e+06	1.11295e+06	1.76539e+06	5.89913e+06	4.22137e+06	505834	822193	3.53207e+06	2.90268e+06	3.13657e+06	3.07286e+06	1.79419e+06	2.24422e+06	2.4862e+06	4.29821e+06	1.12037e+06	1.83757e+06	3	2	1	2	3	3	3	2	4	3	3	2	1
Q01518	44	43	2836.57	0.00118579	3.7633	Ctrl	IL23 30min	RecName: Full=Adenylyl cyclase-associated protein 1; Short=CAP 1;	1.48128e+08	1.24517e+08	1.38713e+08	1.33368e+08	1.20214e+08	9.1685e+07	3.68646e+07	3.55837e+07	1.31823e+08	9.57015e+07	1.49735e+08	9.74736e+07	142102928	1.19351e+08	1.71688e+08	1.32112e+08	5.48229e+07	6.14706e+07	1.20214e+08	9.08132e+07	2.46456e+07	2.13221e+07	9.6677e+07	8.5719e+07	1.75981e+08	1.66688e+08	1.43049e+08	1.24231e+08	27	25	30	5	26	17	16	6	28	8	34	17	30
Q15286	4	2	243.65	0.0011993	2.96245	IL23 30min	IL23 15min	RecName: Full=Ras-related protein Rab-35; AltName: Full=GTP-binding protein RAY; AltName: Full=Ras-related protein Rab-1C;	157629	167947	228959	268347	118535	153251	390322	414830	207741	260493	186668	258670	156202	138606	182701	178190	90490.4	123684	118535	151794	260948	248569	152355	233321	219387	442348	157243	144273	2	0	2	1	1	0	1	1	2	1	2	1	0
P17980	17	16	1308.98	0.00124547	3.07899	Ctrl	IL23 30min	RecName: Full=26S protease regulatory subunit 6A; AltName: Full=26S proteasome AAA-ATPase subunit RPT5; AltName: Full=Proteasome 26S subunit ATPase 3; AltName: Full=Proteasome subunit P50; AltName: Full=Tat-binding protein 1; Short=TBP-1;	4.15562e+07	3.2111e+07	1.87918e+07	1.84245e+07	3.44338e+07	2.65876e+07	1.20247e+07	1.1901e+07	2.32592e+07	1.87998e+07	2.61409e+07	2.08405e+07	3.51149e+07	2.81408e+07	4.81659e+07	3.40694e+07	7.42701e+06	8.49203e+06	3.44338e+07	2.63348e+07	8.03904e+06	7.13119e+06	1.7058e+07	1.68388e+07	3.0723e+07	3.56389e+07	3.53487e+07	2.92913e+07	16	7	11	1	14	7	4	5	11	4	13	5	11
Q9BSJ8	33	32	2267.66	0.00124602	1.89668	IL23 30min	IL2 30min	RecName: Full=Extended synaptotagmin-1; Short=E-Syt1; AltName: Full=Membrane-bound C2 domain-containing protein;	5.90692e+07	5.08737e+07	4.79842e+07	4.96882e+07	4.06949e+07	3.59735e+07	6.70425e+07	6.73193e+07	5.11417e+07	4.56256e+07	4.72919e+07	3.89925e+07	3.45118e+07	3.63286e+07	6.84645e+07	5.39766e+07	1.89646e+07	2.29018e+07	4.06949e+07	3.56314e+07	4.48209e+07	4.03382e+07	3.75067e+07	4.08664e+07	5.55814e+07	6.66803e+07	3.47416e+07	3.78138e+07	26	19	21	10	23	19	23	15	24	17	25	13	25
P05161	1	1	22.82	0.00127014	5.83037	IL23 5min	IL23 15min	RecName: Full=Ubiquitin-like protein ISG15; AltName: Full=Interferon-induced 15 kDa protein; AltName: Full=Interferon-induced 17 kDa protein; Short=IP17; AltName: Full=Ubiquitin cross-reactive protein; Short=hUCRP; Flags: Precursor;	43870.1	61560.3	283337	236714	39823.3	49373.7	97959.8	96908.3	71022.1	92417	36301.1	55844.2	34515.7	62955.8	50847.9	65314.9	111982	109104	39823.3	48904.2	65490.5	58068.2	52086.7	82777.1	42664	95498.2	34745.5	65529.5	0	0	0	0	0	0	0	0	0	1	0	0	0
P09211	3	3	198.15	0.00128297	7.37201	IL2 30min	IL2 5min	RecName: Full=Glutathione S-transferase P; EC=2.5.1.18; AltName: Full=GST class-pi; AltName: Full=GSTP1-1;	590065	500303	509769	388220	489240	301954	469145	682441	466280	253832	1.25008e+06	921604	2.9944e+06	2.31428e+06	683918	530817	201474	178935	489240	299083	313645	408924	341964	227355	1.4692e+06	1.57602e+06	3.01433e+06	2.40889e+06	1	0	0	0	0	0	0	0	0	0	1	0	2
Q9UHY1;P0C671	4	3	195.7	0.00128518	6.27576	IL23 5min	IL23 30min	RecName: Full=Nuclear receptor-binding protein;	468880	795974	1.44936e+06	2.06594e+06	552791	525565	201638	358501	1.96377e+06	1.48231e+06	1.32466e+06	1.02284e+06	684828	744693	543458	844521	572824	952213	552791	520568	134804	214817	1.4402e+06	1.3277e+06	1.55685e+06	1.74914e+06	689388	775137	0	1	0	2	0	1	0	0	1	2	1	2	1
Q9BUJ2	5	5	297.2	0.00129164	2.30575	Ctrl	IL2 15min	RecName: Full=Heterogeneous nuclear ribonucleoprotein U-like protein 1; AltName: Full=Adenovirus early region 1B-associated protein 5; AltName: Full=E1B-55 kDa-associated protein 5; Short=E1B-AP5;	3.99417e+06	2.95298e+06	1.59797e+06	1.5491e+06	1.9093e+06	1.80862e+06	1.67614e+06	1.85713e+06	1.5097e+06	1.57291e+06	1.59329e+06	1.41968e+06	1.58279e+06	1.93041e+06	4.62946e+06	3.13308e+06	631560	713998	1.9093e+06	1.79143e+06	1.12057e+06	1.11281e+06	1.10719e+06	1.40884e+06	1.87257e+06	2.42777e+06	1.59333e+06	2.00933e+06	2	3	2	1	3	2	3	1	3	0	3	1	3
Q8IVM0	19	18	1507.09	0.00130381	2.62247	IL23 30min	IL2 15min	RecName: Full=Coiled-coil domain-containing protein 50; AltName: Full=Protein Ymer;	1.86905e+07	1.83134e+07	2.11695e+07	2.78512e+07	1.36329e+07	1.41365e+07	2.88547e+07	2.71059e+07	1.15318e+07	1.2436e+07	9.14742e+06	1.21914e+07	1.95317e+07	2.73032e+07	2.16634e+07	1.94303e+07	8.36671e+06	1.28369e+07	1.36329e+07	1.4002e+07	1.92906e+07	1.62421e+07	8.4573e+06	1.11389e+07	1.07508e+07	2.08484e+07	1.96617e+07	2.84194e+07	12	7	5	6	8	6	10	9	10	7	9	6	8
P35998	21	16	1338.4	0.00130577	3.21982	IL2 30min	IL23 30min	RecName: Full=26S protease regulatory subunit 7; AltName: Full=26S proteasome AAA-ATPase subunit RPT1; AltName: Full=Proteasome 26S subunit ATPase 2; AltName: Full=Protein MSS1;	1.46409e+07	1.23218e+07	9.60353e+06	1.17294e+07	1.01789e+07	9.21896e+06	3.87808e+06	4.88001e+06	9.53995e+06	8.07092e+06	1.17791e+07	1.06249e+07	1.15964e+07	1.6603e+07	1.69697e+07	1.30733e+07	3.79556e+06	5.40619e+06	1.01789e+07	9.13131e+06	2.59267e+06	2.92414e+06	6.99648e+06	7.22905e+06	1.38438e+07	1.81695e+07	1.16736e+07	1.72818e+07	8	10	7	5	5	10	4	4	9	7	10	7	8
O15382	13	12	615.58	0.00130639	2.86245	IL23 30min	IL23 5min	RecName: Full=Branched-chain-amino-acid aminotransferase, mitochondrial; Short=BCAT(m); EC=2.6.1.42; AltName: Full=Placental protein 18; Short=PP18; Flags: Precursor;	7.81997e+06	7.12236e+06	5.37808e+06	6.01458e+06	9.43571e+06	7.95104e+06	1.43946e+07	1.82163e+07	1.22954e+07	1.02579e+07	1.32074e+07	9.38542e+06	5.88681e+06	6.60582e+06	9.06378e+06	7.55676e+06	2.12555e+06	2.77218e+06	9.43571e+06	7.87544e+06	9.62342e+06	1.09154e+07	9.01727e+06	9.18787e+06	1.55224e+07	1.60498e+07	5.92601e+06	6.87587e+06	3	3	3	2	4	4	4	7	5	5	6	7	2
O14593	3	3	131.16	0.00130676	3.42366	IL23 30min	IL23 5min	RecName: Full=DNA-binding protein RFXANK; AltName: Full=Ankyrin repeat family A protein 1; AltName: Full=Regulatory factor X subunit B; Short=RFX-B; AltName: Full=Regulatory factor X-associated ankyrin-containing protein;	2.06748e+06	2.77761e+06	949484	798435	1.59904e+06	1.5244e+06	2.64182e+06	3.34246e+06	1.87406e+06	1.31884e+06	1.49966e+06	1.38877e+06	1.12907e+06	1.31781e+06	2.39632e+06	2.94702e+06	375260	368007	1.59904e+06	1.5099e+06	1.76617e+06	2.00283e+06	1.37441e+06	1.18127e+06	1.76252e+06	2.37491e+06	1.13658e+06	1.37168e+06	2	0	1	1	1	1	0	2	1	3	2	2	1
Q14676	29	29	1406.2	0.00130724	2.53581	IL23 30min	IL23 5min	RecName: Full=Mediator of DNA damage checkpoint protein 1; AltName: Full=Nuclear factor with BRCT domains 1;	1.61406e+07	1.38871e+07	1.28198e+07	1.02652e+07	1.67926e+07	1.51737e+07	3.04187e+07	2.81202e+07	14779990	1.27653e+07	1.28922e+07	1.10129e+07	1.40523e+07	1.7771e+07	1.87078e+07	1.47341e+07	5.0667e+06	4.73133e+06	1.67926e+07	1.50294e+07	2.03363e+07	1.68498e+07	1.08394e+07	1.14338e+07	1.51519e+07	1.88329e+07	1.41459e+07	1.84975e+07	9	12	10	1	7	14	12	13	11	9	9	12	7
Q9BY77	9	8	415.26	0.00130901	1.8248	IL23 30min	IL23 15min	RecName: Full=Polymerase delta-interacting protein 3; AltName: Full=46 kDa DNA polymerase delta interaction protein; Short=p46; AltName: Full=S6K1 Aly/REF-like target; Short=SKAR;	2.81173e+06	2.70863e+06	3.79106e+06	3.15751e+06	2.26817e+06	2.32177e+06	4.05235e+06	4.32336e+06	2.7412e+06	2.26095e+06	2.61945e+06	2.76425e+06	4.11248e+06	3.53273e+06	3.25895e+06	2.87383e+06	1.49832e+06	1.45533e+06	2.26817e+06	2.2997e+06	2.70918e+06	2.59059e+06	2.01036e+06	2.02511e+06	3.0786e+06	4.72709e+06	4.13987e+06	3.67716e+06	5	0	2	0	5	1	5	2	3	2	4	1	6
P38646	38	35	2902.74	0.00131216	2.65257	IL23 30min	IL2 5min	RecName: Full=Stress-70 protein, mitochondrial; AltName: Full=75 kDa glucose-regulated protein; Short=GRP-75; AltName: Full=Heat shock 70 kDa protein 9; AltName: Full=Mortalin; Short=MOT; AltName: Full=Peptide-binding protein 74; Short=PBP74; Flags: Precursor;	6.89736e+07	5.12726e+07	6.23459e+07	5.06854e+07	6.22074e+07	5.02278e+07	1.4792e+08	1.39182e+08	5.78553e+07	5.03798e+07	5.97353e+07	5.50846e+07	6.31777e+07	5.19671e+07	7.99443e+07	5.43998e+07	2.46407e+07	2.33614e+07	6.22074e+07	4.97502e+07	9.88909e+07	8.33988e+07	4.24303e+07	4.51248e+07	7.02059e+07	9.41992e+07	6.35984e+07	5.40917e+07	32	12	20	8	35	11	39	16	27	9	33	13	29
P78344	26	22	1351.99	0.00132034	1.39764	Ctrl	IL23 15min	RecName: Full=Eukaryotic translation initiation factor 4 gamma 2; Short=eIF-4-gamma 2; Short=eIF-4G 2; Short=eIF4G 2; AltName: Full=Death-associated protein 5; Short=DAP-5; AltName: Full=p97;	13059366	1.15138e+07	1.07359e+07	1.07803e+07	8.93006e+06	8.65177e+06	1.14737e+07	1.18273e+07	9.53394e+06	9.38478e+06	1.00901e+07	1.02046e+07	1.11325e+07	1.24028e+07	1.51365e+07	1.2216e+07	4.24311e+06	4.96878e+06	8.93006e+06	8.56951e+06	7.67068e+06	7.08702e+06	6.99206e+06	8.40588e+06	1.18587e+07	1.74508e+07	1.12066e+07	1.29099e+07	14	4	13	2	14	5	12	4	16	3	18	2	19
O94900	1	1	55.22	0.00132327	3.35669	IL2 30min	IL23 15min	RecName: Full=Thymocyte selection-associated high mobility group box protein TOX; AltName: Full=Thymus high mobility group box protein TOX;	116070	134016	51814.9	51528.7	46835.8	40371.7	138421	130341	114309	149936	88359.8	158406	159790	132938	134531	142190	20478.6	23750.1	46835.8	39987.8	92540.4	78101.6	83832.9	134296	103848	270888	160854	138373	0	0	0	0	0	0	1	0	1	0	1	0	0
P36969	4	4	165.15	0.0013354	3.18189	IL23 5min	IL23 30min	RecName: Full=Phospholipid hydroperoxide glutathione peroxidase, mitochondrial; Short=PHGPx; EC=1.11.1.12; AltName: Full=Glutathione peroxidase 4; Short=GPx-4; Short=GSHPx-4; Flags: Precursor;	380760	357951	531429	677161	268741	325092	203240	176595	293210	340548	335536	315222	259071	347244	441322	379783	210034	312111	268741	322001	135875	105817	215036	305026	394350	539055	260797	361440	1	1	1	1	0	2	0	0	1	1	0	1	1
Q96DM3	9	8	478.66	0.00134266	2.31573	IL2 5min	IL23 30min	RecName: Full=Uncharacterized protein C18orf8; AltName: Full=Colon cancer-associated protein Mic1; Short=Mic-1;	1.19882e+06	1.35711e+06	2.18871e+06	2.06292e+06	1.2819e+06	1.03944e+06	1.0345e+06	929497	2.50019e+06	2.04791e+06	2.45208e+06	1.78238e+06	1.32868e+06	1.15606e+06	1.38949e+06	1.43988e+06	865032	950820	1.2819e+06	1.02956e+06	691610	556962	1.8336e+06	1.8343e+06	2.88188e+06	3.04801e+06	1.33753e+06	1.20332e+06	5	0	2	3	4	1	3	0	6	3	4	1	2
P33176	4	3	179.8	0.00135609	5.13067	IL2 5min	IL23 30min	RecName: Full=Kinesin-1 heavy chain; AltName: Full=Conventional kinesin heavy chain; AltName: Full=Ubiquitous kinesin heavy chain; Short=UKHC;	398153	393231	453610	377720	245038	196273	88757	110116	560097	460256	509632	293911	421224	286147	461481	417215	179278	174095	245038	194406	59338	65982.5	410768	412247	598962	502612	424029	297846	1	0	1	0	1	0	0	0	0	0	2	0	2
Q9H1E3	11	11	964.31	0.00135678	2.18791	IL2 30min	IL23 30min	RecName: Full=Nuclear ubiquitous casein and cyclin-dependent kinase substrate 1; AltName: Full=P1;	1.67989e+07	1.68448e+07	2.11404e+07	2.01685e+07	1.82637e+07	2.13545e+07	1.32511e+07	1.19946e+07	1.42917e+07	1.76337e+07	1.56503e+07	1.61192e+07	2.48404e+07	30394927	1.94709e+07	1.78721e+07	8.35523e+06	9.29588e+06	1.82637e+07	2.11515e+07	8.85894e+06	7.18727e+06	1.04813e+07	1.57944e+07	1.83936e+07	2.75651e+07	2.50059e+07	3.16375e+07	9	4	5	2	9	5	6	2	7	2	12	3	13
Q14790	3	3	172.76	0.00138499	6.75674	IL2 15min	IL23 30min	RecName: Full=Caspase-8; Short=CASP-8; EC=3.4.22.61; AltName: Full=Apoptotic cysteine protease; AltName: Full=Apoptotic protease Mch-5; AltName: Full=CAP4; AltName: Full=FADD-homologous ICE/ced-3-like protease; AltName: Full=FADD-like ICE; Short=FLICE; AltName: Full=ICE-like apoptotic protease 5; AltName: Full=MORT1-associated ced-3 homolog; Short=MACH; Contains: RecName: Full=Caspase-8 subunit p…	1.149e+06	1.27219e+06	755701	1.63536e+06	1.27706e+06	968253	228873	231711	1.19377e+06	984968	1.82874e+06	1.28331e+06	1.45634e+06	1.43809e+06	1.33176e+06	1.34978e+06	298672	753756	1.27706e+06	959047	153012	138843	875496	882228	2.14928e+06	2.19456e+06	1.46603e+06	1.49689e+06	3	0	0	0	3	0	0	0	2	0	3	0	2
P22234	26	25	1811.72	0.00138889	3.70987	IL23 5min	IL23 30min	RecName: Full=Multifunctional protein ADE2; Includes: RecName: Full=Phosphoribosylaminoimidazole-succinocarboxamide synthase; EC=6.3.2.6; AltName: Full=SAICAR synthetase; Includes: RecName: Full=Phosphoribosylaminoimidazole carboxylase; EC=4.1.1.21; AltName: Full=AIR carboxylase; Short=AIRC;	6.79259e+07	4.57701e+07	7.5336e+07	6.68331e+07	5.39142e+07	4.12321e+07	2.11396e+07	1.71822e+07	6.71923e+07	5.36107e+07	7.3637e+07	5.54259e+07	6.9177e+07	6.68025e+07	7.87299e+07	4.85616e+07	2.97747e+07	3.08041e+07	5.39142e+07	4.084e+07	1.41327e+07	1.02957e+07	4.9278e+07	4.80187e+07	8.65443e+07	9.47829e+07	6.96377e+07	6.95335e+07	25	9	18	4	21	4	10	4	26	5	23	7	19
P27824;O14967	35	34	2291.08	0.0014208	2.57527	IL23 30min	IL2 30min	RecName: Full=Calnexin; AltName: Full=IP90; AltName: Full=Major histocompatibility complex class I antigen-binding protein p88; AltName: Full=p90; Flags: Precursor;	1.14245e+08	9.43676e+07	7.43677e+07	6.48413e+07	9.08576e+07	8.09062e+07	176408163	1.70992e+08	7.85099e+07	7.27405e+07	1.01864e+08	7.24862e+07	7.26477e+07	6.22507e+07	1.32416e+08	1.00123e+08	2.9392e+07	2.98861e+07	9.08576e+07	8.01369e+07	1.17937e+08	1.0246e+08	5.75782e+07	6.51531e+07	1.19719e+08	1.23957e+08	7.31315e+07	6.47956e+07	10	28	10	18	12	24	11	36	10	18	11	24	12
Q08209	1	1	53.08	0.00142231	8.14764	IL2 15min	IL2 30min	RecName: Full=Serine/threonine-protein phosphatase 2B catalytic subunit alpha isoform; EC=3.1.3.16; AltName: Full=CAM-PRP catalytic subunit; AltName: Full=Calmodulin-dependent calcineurin A subunit alpha isoform;	86027.6	77953.8	190415	136046	26265.8	43905	80977	42887.1	153663	243802	257448	173095	33467.3	19375.3	99710.8	82708.3	75256.8	62705.1	26265.8	43487.5	54136.7	25698.3	112694	218371	302574	296006	33690.2	20167.4	0	0	0	0	0	0	0	0	1	0	0	0	0
P40429	1	1	36.18	0.00142275	11.8544	IL2 30min	IL23 30min	RecName: Full=60S ribosomal protein L13a; AltName: Full=23 kDa highly basic protein;	22318.6	29610.8	41156.3	47788.7	25883.6	17998.7	2574.3	5750.64	34093.8	20531.2	32687	19019.6	49698.3	48989	25868.5	31416.8	16266	22026.3	25883.6	17827.6	1721.04	3445.83	25003.9	18389.6	38416.4	32525	50029.3	50991.8	1	0	1	0	1	0	0	0	1	0	1	0	1
Q2TAY7	1	1	36.54	0.00142746	15.0768	IL2 5min	Ctrl	RecName: Full=WD40 repeat-containing protein SMU1; AltName: Full=Smu-1 suppressor of mec-8 and unc-52 protein homolog; Contains: RecName: Full=WD40 repeat-containing protein SMU1, N-terminally processed;	20360.3	15334.6	39493.1	46422.7	33473.7	20725.9	128437	60834.7	307219	230946	21098.8	26900.3	37461.3	87376.8	23598.8	16269.9	15608.7	21396.7	33473.7	20528.8	85865.6	36452.7	225310	206857	24797	46001.7	37710.8	90948.9	0	0	0	0	0	0	0	0	0	1	0	1	0
P07737	11	9	674.39	0.00144184	6.46123	IL2 15min	IL23 30min	RecName: Full=Profilin-1; AltName: Full=Epididymis tissue protein Li 184a; AltName: Full=Profilin I;	2.0809e+07	1.06359e+07	1.04508e+07	1.09946e+07	1.04444e+07	6.6691e+06	5.27542e+06	4.04148e+06	5.7545e+06	8.7509e+06	2.98986e+07	3.03001e+07	3.46652e+07	2.45961e+07	2.41188e+07	1.12846e+07	4.13041e+06	5.06754e+06	1.04444e+07	6.60569e+06	3.52685e+06	2.42169e+06	4.22027e+06	7.83811e+06	3.51392e+07	5.18156e+07	3.4896e+07	2.56017e+07	8	1	6	1	6	0	0	0	4	0	17	1	13
Q96C86	11	11	724.99	0.00144362	3.14605	IL2 30min	IL23 30min	RecName: Full=m7GpppX diphosphatase; EC=3.6.1.59; AltName: Full=DCS-1; AltName: Full=Decapping scavenger enzyme; AltName: Full=Hint-related 7meGMP-directed hydrolase; AltName: Full=Histidine triad nucleotide-binding protein 5; AltName: Full=Histidine triad protein member 5; Short=HINT-5; AltName: Full=Scavenger mRNA-decapping enzyme DcpS;	7.01633e+06	5.77591e+06	5.89677e+06	7.43763e+06	7.32914e+06	5.65695e+06	2.59979e+06	2.54101e+06	6.48409e+06	6.48987e+06	8.11066e+06	5.68696e+06	7.99837e+06	8.17487e+06	8.13232e+06	6.12819e+06	2.33055e+06	3.42808e+06	7.32914e+06	5.60316e+06	1.73808e+06	1.52259e+06	4.75535e+06	5.81293e+06	9.53231e+06	9.72517e+06	8.05163e+06	8.50907e+06	5	3	6	4	8	6	2	2	8	5	7	6	4
Q8NBL1	5	5	301.54	0.00148853	2.82605	IL23 30min	IL23 5min	RecName: Full=Protein O-glucosyltransferase 1; EC=2.4.1.-; AltName: Full=CAP10-like 46 kDa protein; Short=hCLP46; AltName: Full=KTEL motif-containing protein 1; AltName: Full=Myelodysplastic syndromes relative protein; Flags: Precursor;	2.80977e+06	2.71719e+06	1.32793e+06	934827	2.19352e+06	1.8786e+06	2.72016e+06	3.67451e+06	1.4136e+06	1.22021e+06	2.10139e+06	1.83604e+06	1.53777e+06	1.71309e+06	3.25667e+06	2.88292e+06	524830	430872	2.19352e+06	1.86073e+06	1.81855e+06	2.20179e+06	1.03672e+06	1.09293e+06	2.46972e+06	3.13977e+06	1.54801e+06	1.78312e+06	1	2	1	0	0	1	3	2	2	1	2	4	1
Q9NZL4	3	3	124.48	0.00149845	5.37071	IL2 15min	IL23 30min	RecName: Full=Hsp70-binding protein 1; Short=HspBP1; AltName: Full=Heat shock protein-binding protein 1; AltName: Full=Hsp70-binding protein 2; Short=HspBP2; AltName: Full=Hsp70-interacting protein 1; AltName: Full=Hsp70-interacting protein 2;	266075	201479	195632	198263	348889	268305	94662.2	61992.1	216521	201546	491756	349590	148467	93447.8	308396	213767	77318.8	91381.3	348889	265754	63285.9	37146.2	158794	180523	577952	597827	149455	97268.1	1	0	2	0	0	0	0	0	1	0	2	0	0
O00410;O60518	27	23	1405.89	0.00150657	3.89511	IL2 15min	IL23 30min	RecName: Full=Importin-5; Short=Imp5; AltName: Full=Importin subunit beta-3; AltName: Full=Karyopherin beta-3; AltName: Full=Ran-binding protein 5; Short=RanBP5;	2.48804e+07	2.52684e+07	2.33468e+07	1.7304e+07	1.40258e+07	1.10081e+07	7.60712e+06	8.39466e+06	3.18939e+07	2.6326e+07	3.6826e+07	2.55027e+07	1.97492e+07	1.31995e+07	2.88377e+07	2.68096e+07	9.22727e+06	7.97559e+06	1.40258e+07	1.09034e+07	5.0857e+06	5.03014e+06	2.33906e+07	2.35799e+07	4.32809e+07	4.36116e+07	1.98808e+07	1.37391e+07	10	8	9	8	5	4	5	4	11	10	14	13	5
Q53EU6	1	1	35.48	0.00151152	7.95912	IL23 5min	IL2 30min	RecName: Full=Glycerol-3-phosphate acyltransferase 3; Short=GPAT-3; EC=2.3.1.15; AltName: Full=1-acyl-sn-glycerol-3-phosphate O-acyltransferase 10; Short=AGPAT 10; AltName: Full=1-acyl-sn-glycerol-3-phosphate O-acyltransferase 9; Short=1-AGP acyltransferase 9; Short=1-AGPAT 9; EC=2.3.1.51; AltName: Full=Acyl-CoA:glycerol-3-phosphate acyltransferase 3; Short=hGPAT3; AltName: Full=Lung cancer metas…	107422	98397.5	184372	353004	42683.7	44400.9	128887	150987	219907	189600	121366	248246	25060.3	42456.8	124508	104399	72868.4	162703	42683.7	43978.7	86166.4	90472.8	161277	169824	142640	424520	25227.1	44192.5	0	0	0	0	0	0	0	0	1	0	1	0	0
O60880	1	1	61.63	0.00152816	118.329	IL2 30min	IL2 5min	RecName: Full=SH2 domain-containing protein 1A; AltName: Full=Duncan disease SH2-protein; AltName: Full=Signaling lymphocytic activation molecule-associated protein; Short=SLAM-associated protein; AltName: Full=T-cell signal transduction molecule SAP;	830271	609074	202237	263496	112840	19971.8	37784.5	4992.85	8889.48	9693.03	642880	348019	1.25264e+06	946209	962330	646222	79929.3	121448	112840	19781.9	25260.6	2991.75	6519.43	8681.97	755566	595141	1.26098e+06	984891	1	0	1	0	0	0	0	0	0	0	2	1	1
Q99714	8	8	413.77	0.00152823	3.29852	IL2 15min	IL23 5min	RecName: Full=3-hydroxyacyl-CoA dehydrogenase type-2; EC=1.1.1.35; AltName: Full=17-beta-hydroxysteroid dehydrogenase 10; Short=17-beta-HSD 10; EC=1.1.1.51; AltName: Full=3-hydroxy-2-methylbutyryl-CoA dehydrogenase; EC=1.1.1.178; AltName: Full=3-hydroxyacyl-CoA dehydrogenase type II; AltName: Full=Endoplasmic reticulum-associated amyloid beta-peptide-binding protein; AltName: Full=Mitochondrial r…	2.40194e+06	2.04005e+06	1.44408e+06	1.41943e+06	3.17539e+06	2.74463e+06	2.95116e+06	3.04741e+06	3.12998e+06	3.07842e+06	5.70995e+06	3.73539e+06	2.52588e+06	3.04617e+06	2.78398e+06	2.16447e+06	570737	654230	3.17539e+06	2.71854e+06	1.97298e+06	1.82603e+06	2.29549e+06	2.75732e+06	6.7108e+06	6.38782e+06	2.5427e+06	3.1707e+06	4	0	3	0	6	0	4	0	6	0	9	0	5
P62826	15	14	1312.13	0.0015387	2.07645	IL2 30min	IL23 30min	RecName: Full=GTP-binding nuclear protein Ran; AltName: Full=Androgen receptor-associated protein 24; AltName: Full=GTPase Ran; AltName: Full=Ras-like protein TC4; AltName: Full=Ras-related nuclear protein;	1.16719e+08	9.30905e+07	1.45123e+08	1.35086e+08	8.39143e+07	8.29315e+07	7.80738e+07	7.28053e+07	1.01417e+08	82783394	100382514	8.32856e+07	1.65862e+08	147430464	1.35284e+08	9.87682e+07	5.73563e+07	6.22623e+07	8.39143e+07	8.2143e+07	5.21958e+07	4.36255e+07	7.4378e+07	7.41484e+07	1.17978e+08	1.42425e+08	1.66967e+08	1.53458e+08	15	27	15	31	17	22	9	15	15	18	14	22	22
O60264;P28370	20	20	1023.75	0.0015422	1.9631	IL23 30min	IL23 15min	RecName: Full=SWI/SNF-related matrix-associated actin-dependent regulator of chromatin subfamily A member 5; Short=SWI/SNF-related matrix-associated actin-dependent regulator of chromatin A5; EC=3.6.4.-; AltName: Full=Sucrose nonfermenting protein 2 homolog; Short=hSNF2H;	5.29743e+06	4.52347e+06	4.62284e+06	4.72396e+06	3.84719e+06	3.62441e+06	7.22512e+06	7.44239e+06	3.69627e+06	4.06727e+06	3.9593e+06	3.85639e+06	4.31815e+06	5.65389e+06	6.14002e+06	4.79936e+06	1.82706e+06	2.17732e+06	3.84719e+06	3.58995e+06	4.83032e+06	4.45954e+06	2.7108e+06	3.64302e+06	4.65329e+06	6.59475e+06	4.34691e+06	5.88503e+06	12	3	6	3	10	4	12	7	9	7	9	8	5
Q9P0J1	7	7	291.05	0.00154282	2.62021	IL23 30min	IL2 30min	RecName: Full=[Pyruvate dehydrogenase [acetyl-transferring]]-phosphatase 1, mitochondrial; Short=PDP 1; EC=3.1.3.43; AltName: Full=Protein phosphatase 2C; AltName: Full=Pyruvate dehydrogenase phosphatase catalytic subunit 1; Short=PDPC 1; Flags: Precursor;	1.22328e+06	1.12187e+06	629782	939329	1.09573e+06	1.18368e+06	1.88028e+06	1.95732e+06	1.24237e+06	1.19791e+06	1.4474e+06	1.26037e+06	666775	797841	1.41785e+06	1.19029e+06	248906	432947	1.09573e+06	1.17243e+06	1.25705e+06	1.17284e+06	911138	1.07296e+06	1.7011e+06	2.15533e+06	671215	830458	0	2	0	1	1	1	0	2	2	4	2	2	2
Q9UKG1	9	8	467.68	0.00154789	7.3193	IL2 30min	IL23 30min	RecName: Full=DCC-interacting protein 13-alpha; Short=Dip13-alpha; AltName: Full=Adapter protein containing PH domain, PTB domain and leucine zipper motif 1;	1.32403e+06	1.54754e+06	1.80686e+06	818379	1.11215e+06	1.4085e+06	237076	282827	1.05237e+06	1.43639e+06	1.61131e+06	1.39788e+06	1.71136e+06	2.09396e+06	1.53463e+06	1.64193e+06	714116	377200	1.11215e+06	1.39511e+06	158496	169472	771791	1.28656e+06	1.89375e+06	2.39049e+06	1.72275e+06	2.17957e+06	4	2	3	0	3	1	0	0	3	0	7	2	5
P51948	1	1	31.13	0.00154814	4.44018	Ctrl	IL23 5min	RecName: Full=CDK-activating kinase assembly factor MAT1; AltName: Full=CDK7/cyclin-H assembly factor; AltName: Full=Cyclin-G1-interacting protein; AltName: Full=Menage a trois; AltName: Full=RING finger protein 66; AltName: Full=RING finger protein MAT1; AltName: Full=p35; AltName: Full=p36;	284662	255325	50522.6	71091.2	129147	138596	146418	108966	95769.7	109967	190097	131282	152141	122159	329939	270898	19967.8	32766.7	129147	137279	97886.9	65293.2	70236.2	98496.4	223417	224503	153155	127153	0	0	0	0	0	1	0	1	0	0	0	1	0
P50395;P31150	9	9	432.59	0.00155915	3.85925	Ctrl	IL23 30min	RecName: Full=Rab GDP dissociation inhibitor beta; Short=Rab GDI beta; AltName: Full=Guanosine diphosphate dissociation inhibitor 2; Short=GDI-2;	8.29141e+06	7.45418e+06	2.96655e+06	3.17673e+06	4.29601e+06	3.20597e+06	1.46091e+06	2.61905e+06	2.34424e+06	2.20965e+06	9.1092e+06	6.10968e+06	7.17973e+06	5.49954e+06	9.6102e+06	7.90882e+06	1.17245e+06	1.46419e+06	4.29601e+06	3.17548e+06	976682	1569356	1.71924e+06	1.97917e+06	1.07059e+07	1.0448e+07	7.22754e+06	5.72437e+06	6	5	1	1	4	3	0	0	3	3	6	5	4
P52888	15	12	880.11	0.00156053	2.61218	IL23 5min	IL23 30min	RecName: Full=Thimet oligopeptidase; EC=3.4.24.15; AltName: Full=Endopeptidase 24.15; AltName: Full=MP78;	5.33296e+06	3.45342e+06	5.49003e+06	5.00569e+06	4.636e+06	3.85839e+06	2.02065e+06	1.99734e+06	4.99145e+06	5.01024e+06	4.39818e+06	4.50351e+06	5.2335e+06	5.10818e+06	6.1812e+06	3.66405e+06	2.1698e+06	2.30718e+06	4.636e+06	3.8217e+06	1.35089e+06	1.19682e+06	3.66066e+06	4.48763e+06	5.1691e+06	7.70137e+06	5.26835e+06	5.31701e+06	9	2	3	2	10	1	5	0	11	2	10	2	9
Q2KHT3	1	1	48.7	0.00156704	Infinity	IL23 30min	Ctrl	RecName: Full=Protein CLEC16A;	0	0	26610.8	9631.3	30297.4	8739.46	65637.7	2073.98	20383.9	9187.58	15266.9	2581.41	44391.9	1417.51	0	0	10517.3	4439.17	30297.4	8656.36	43881.7	1242.75	14949.3	8229.24	17942.9	4414.43	44687.5	1475.46	0	0	0	0	1	0	1	0	0	0	0	0	1
Q13761	3	2	175.47	0.00156942	6.2403	IL23 30min	IL23 5min	RecName: Full=Runt-related transcription factor 3; AltName: Full=Acute myeloid leukemia 2 protein; AltName: Full=Core-binding factor subunit alpha-3; Short=CBF-alpha-3; AltName: Full=Oncogene AML-2; AltName: Full=Polyomavirus enhancer-binding protein 2 alpha C subunit; Short=PEA2-alpha C; Short=PEBP2-alpha C; AltName: Full=SL3-3 enhancer factor 1 alpha C subunit; AltName: Full=SL3/AKV core-bindin…	454728	422260	106115	237069	454562	547841	985398	1.15617e+06	324131	301758	272818	298683	299689	309281	527055	448014	41939.2	109268	454562	542632	658782	692789	237714	270282	320638	510772	301684	321925	0	1	0	1	0	2	0	2	0	1	0	2	0
Q15276	1	1	42.25	0.00157305	2.70575	IL2 30min	IL23 30min	RecName: Full=Rab GTPase-binding effector protein 1; AltName: Full=Rabaptin-4; AltName: Full=Rabaptin-5; AltName: Full=Rabaptin-5alpha; AltName: Full=Renal carcinoma antigen NY-REN-17;	760057	584448	658046	632291	646280	607420	320168	373901	582406	528753	515099	651108	872104	1.00587e+06	880948	620094	260076	291430	646280	601644	214047	224044	427129	473600	605387	1.11345e+06	877911	1.04699e+06	0	1	0	0	0	1	0	1	0	1	0	1	0
P02768	4	4	249.52	0.00158227	1.94313	IL23 30min	Ctrl	RecName: Full=Serum albumin; Flags: Precursor;	1.45762e+06	1.93779e+06	2.75448e+06	2.50862e+06	2.52223e+06	2.71031e+06	3.17581e+06	3.4219e+06	2.06462e+06	1.87478e+06	1.90069e+06	1.89881e+06	2.24928e+06	2.12592e+06	1.68946e+06	2.05597e+06	1.08864e+06	1.15625e+06	2.52223e+06	2.68454e+06	2.12317e+06	2.05043e+06	1.51417e+06	1.67923e+06	2.23385e+06	3.24711e+06	2.26426e+06	2.21283e+06	2	1	2	1	4	2	3	2	3	2	3	1	3
P40926	7	6	497.19	0.00158502	6.82534	IL2 15min	IL23 30min	RecName: Full=Malate dehydrogenase, mitochondrial; EC=1.1.1.37; Flags: Precursor;	5.861e+06	4.66318e+06	5.10066e+06	2.8685e+06	5.15773e+06	4.22956e+06	1.73175e+06	1.6506e+06	2.32652e+06	1.798e+06	1.43981e+07	8.68754e+06	1.07327e+07	6.55588e+06	6.79322e+06	4.94759e+06	2.01591e+06	1.32212e+06	5.15773e+06	4.18935e+06	1.15775e+06	989050	1.70624e+06	1.61046e+06	1.69218e+07	1.48564e+07	1.08042e+07	6.82389e+06	2	1	1	0	3	2	3	0	1	0	5	3	7
Q9Y265	15	15	972.99	0.00158737	2.46719	IL23 30min	IL23 5min	RecName: Full=RuvB-like 1; EC=3.6.4.12; AltName: Full=49 kDa TATA box-binding protein-interacting protein; Short=49 kDa TBP-interacting protein; AltName: Full=54 kDa erythrocyte cytosolic protein; Short=ECP-54; AltName: Full=INO80 complex subunit H; AltName: Full=Nuclear matrix protein 238; Short=NMP 238; AltName: Full=Pontin 52; AltName: Full=TIP49a; AltName: Full=TIP60-associated protein 54-alp…	1.77641e+07	1.62979e+07	1.56064e+07	1.36572e+07	2.33349e+07	2.03357e+07	3.86198e+07	3.35794e+07	2.17301e+07	2.04166e+07	2.03377e+07	1.57745e+07	1.92769e+07	1.55142e+07	2.05896e+07	1.7292e+07	6.16806e+06	6.29477e+06	2.33349e+07	2.01424e+07	2.5819e+07	2.0121e+07	1.59366e+07	1.8287e+07	2.39025e+07	2.69757e+07	1.94053e+07	1.61485e+07	15	5	7	0	14	3	16	8	12	3	13	3	15
P33241	5	5	310.32	0.00159555	5.50239	IL2 30min	IL23 30min	RecName: Full=Lymphocyte-specific protein 1; AltName: Full=47 kDa actin-binding protein; AltName: Full=52 kDa phosphoprotein; Short=pp52; AltName: Full=Lymphocyte-specific antigen WP34;	2.97703e+06	2.71171e+06	1.54276e+06	733477	1.98877e+06	2.16689e+06	584015	607092	1.47542e+06	1.37664e+06	2.7151e+06	1.836e+06	3.02116e+06	3.53277e+06	3.45054e+06	2.8771e+06	609739	338067	1.98877e+06	2.14629e+06	390440	363774	1.08205e+06	1.23305e+06	3.19101e+06	3.13971e+06	3.04128e+06	3.6772e+06	1	3	0	0	0	1	0	0	0	2	0	2	1
Q16666;Q6K0P9	21	19	1192.27	0.00159986	2.54196	IL23 30min	IL23 5min	RecName: Full=Gamma-interferon-inducible protein 16; Short=Ifi-16; AltName: Full=Interferon-inducible myeloid differentiation transcriptional activator;	2.10549e+07	1.88509e+07	1.27186e+07	9.55477e+06	1.47131e+07	1.13962e+07	2.50644e+07	3.15538e+07	1.16814e+07	1.07534e+07	1.33496e+07	1.0694e+07	1.08202e+07	1.18422e+07	2.44038e+07	2.00006e+07	5.02672e+06	4.40389e+06	1.47131e+07	1.12878e+07	1.67566e+07	1.89073e+07	8.56701e+06	9.63177e+06	1.56895e+07	1.82877e+07	1.08922e+07	1.23263e+07	11	12	7	5	9	8	14	12	7	6	10	9	11
Q9H7Z7	2	2	65.02	0.00161177	70.7454	IL2 30min	Ctrl	RecName: Full=Prostaglandin E synthase 2; EC=5.3.99.3; AltName: Full=Microsomal prostaglandin E synthase 2; Short=mPGES-2; Contains: RecName: Full=Prostaglandin E synthase 2 truncated form;	14657.9	5117.26	328535	210015	246763	279557	4312.22	31976	132376	124482	915546	380464	943753	455251	16989.4	5429.37	129846	96798.4	246763	276899	2882.91	19160.2	97082.6	111498	1.07603e+06	650625	950037	473863	0	0	0	1	0	1	0	0	0	0	0	1	0
Q9HCE5	6	5	293.47	0.001617	2.22839	Ctrl	IL2 5min	RecName: Full=Methyltransferase-like protein 14; EC=2.1.1.-;	3.78555e+06	4.06652e+06	1.75335e+06	1.80007e+06	2.61298e+06	2.063e+06	3.60391e+06	3.93194e+06	2.01152e+06	1.51213e+06	2.6102e+06	2.07142e+06	2.21552e+06	1.86872e+06	4.38766e+06	4.31454e+06	692968	829672	2.61298e+06	2.04339e+06	2.40938e+06	2.35605e+06	1.47522e+06	1.3544e+06	3.06773e+06	3.5423e+06	2.23027e+06	1.94511e+06	3	1	1	1	2	1	2	2	2	0	2	2	2
O15127	2	2	84.92	0.00161979	6.99205	IL23 5min	IL23 30min	RecName: Full=Secretory carrier-associated membrane protein 2; Short=Secretory carrier membrane protein 2;	146967	83066.4	666375	533897	130033	178159	111025	60637.1	127162	122369	451981	343812	120839	183214	170342	88132.7	263368	246079	130033	176465	74225.4	36334.2	93258.8	109605	531206	587947	121644	190704	1	0	1	1	0	0	0	0	0	1	1	0	1
P02042	1	1	64.64	0.00162086	3.38836	IL23 30min	IL23 5min	RecName: Full=Hemoglobin subunit delta; AltName: Full=Delta-globin; AltName: Full=Hemoglobin delta chain;	1.03184e+06	757613	696055	452353	808368	690358	1.68584e+06	2.20538e+06	728646	857919	755142	828725	1.57443e+06	1.63177e+06	1.19596e+06	803821	275099	208494	808368	683794	1.12706e+06	1.32148e+06	534380	768431	887505	1.41719e+06	1.58492e+06	1.69848e+06	0	0	0	0	1	0	1	0	1	0	1	0	1
P07339	4	3	109.15	0.00162092	9.53532	IL2 30min	IL23 30min	RecName: Full=Cathepsin D; EC=3.4.23.5; Contains: RecName: Full=Cathepsin D light chain; Contains: RecName: Full=Cathepsin D heavy chain; Flags: Precursor;	851383	338120	348531	230496	457725	294779	112930	151621	175934	169670	1.29378e+06	851347	1.41818e+06	1.10439e+06	986800	358742	137748	106238	457725	291976	75498.7	90852.4	129027	151972	1.52056e+06	1.45587e+06	1.42763e+06	1.14954e+06	0	0	0	0	0	0	0	0	1	0	1	0	2
Q96JJ7	3	3	181.78	0.00162528	3.43545	IL23 30min	IL2 15min	RecName: Full=Protein disulfide-isomerase TMX3; EC=5.3.4.1; AltName: Full=Thioredoxin domain-containing protein 10; AltName: Full=Thioredoxin-related transmembrane protein 3; Flags: Precursor;	2.53957e+06	1.74129e+06	2.35719e+06	2.28536e+06	1.22934e+06	1.24146e+06	3.50199e+06	3.53373e+06	2.05163e+06	1.36057e+06	1.16687e+06	881107	1.30757e+06	1.22126e+06	2.94351e+06	1.8475e+06	931620	1.05335e+06	1.22934e+06	1.22966e+06	2.34124e+06	2.11744e+06	1.50464e+06	1.21865e+06	1.3714e+06	1.50676e+06	1.31628e+06	1.27118e+06	2	1	0	1	0	1	2	1	1	1	0	1	0
P13647	6	1	346.38	0.00162583	3.71414	IL23 5min	IL2 15min	RecName: Full=Keratin, type II cytoskeletal 5; AltName: Full=58 kDa cytokeratin; AltName: Full=Cytokeratin-5; Short=CK-5; AltName: Full=Keratin-5; Short=K5; AltName: Full=Type-II keratin Kb5;	113044	149878	382449	474877	167903	131313	224641	261355	185401	154776	100540	130288	142370	197558	131024	159020	151153	218876	167903	130064	150182	156606	135970	138631	118162	222803	143318	205635	0	1	0	1	0	1	0	1	1	1	1	0	0
Q96ME1	1	1	21.16	0.00163718	9.06342	IL23 30min	IL23 5min	RecName: Full=F-box/LRR-repeat protein 18; AltName: Full=F-box and leucine-rich repeat protein 18;	17252.3	26862.4	7043.15	14050.3	41946.3	66939.5	112936	78242.7	38813.3	47122.5	77052.7	49919.3	66259.4	82773.4	19996.3	28500.8	2783.63	6475.92	41946.3	66303	75502.7	46883.7	28465.1	42207.3	90558.7	85366.1	66700.6	86157.3	0	0	0	0	0	0	0	0	0	0	0	0	0
P62333	18	17	1339.58	0.00164328	3.0965	Ctrl	IL23 30min	RecName: Full=26S protease regulatory subunit 10B; AltName: Full=26S proteasome AAA-ATPase subunit RPT4; AltName: Full=Proteasome 26S subunit ATPase 6; AltName: Full=Proteasome subunit p42;	2.35748e+07	1.88854e+07	1.6045e+07	1.23105e+07	1.57748e+07	1.42464e+07	6.60998e+06	7.10231e+06	1.60419e+07	1.29356e+07	1.81903e+07	1.35954e+07	1.90753e+07	1.77955e+07	2.73245e+07	2.00372e+07	6.3414e+06	5.67406e+06	1.57748e+07	1.4111e+07	4.41907e+06	4.25576e+06	1.17649e+07	1.15863e+07	2.13788e+07	2.32493e+07	1.92023e+07	1.8523e+07	11	10	8	3	12	8	7	4	13	6	12	8	12
Q9NXG2	14	13	759.87	0.00164424	2.27169	IL23 5min	IL23 30min	RecName: Full=THUMP domain-containing protein 1;	7.24882e+06	6.21681e+06	7.335e+06	8.00449e+06	4.79614e+06	3.95061e+06	3.8063e+06	2.94615e+06	6.38861e+06	5.74023e+06	5.45754e+06	4.69663e+06	4.17073e+06	4.5275e+06	8.40179e+06	6.59597e+06	2.89898e+06	3.68936e+06	4.79614e+06	3.91305e+06	2.54468e+06	1.76535e+06	4.68532e+06	5.14148e+06	6.41415e+06	8.03162e+06	4.1985e+06	4.71259e+06	5	4	6	2	5	3	2	4	9	2	10	3	6
Q9UBW8	3	3	235.86	0.0016454	3.88018	IL23 5min	Ctrl	RecName: Full=COP9 signalosome complex subunit 7a; Short=SGN7a; Short=Signalosome subunit 7a; AltName: Full=Dermal papilla-derived protein 10; AltName: Full=JAB1-containing signalosome subunit 7a;	478097	422596	1.79104e+06	1.70381e+06	481708	513557	491234	411504	519452	513619	558035	518760	870787	1.88705e+06	554141	448371	707866	785305	481708	508673	328412	246576	380959	460045	655849	887121	876585	1.9642e+06	2	0	1	0	2	0	2	0	2	0	3	0	2
P46063	51	49	3807.25	0.00164898	2.02107	IL23 30min	IL23 15min	RecName: Full=ATP-dependent DNA helicase Q1; EC=3.6.4.12; AltName: Full=DNA helicase, RecQ-like type 1; Short=RecQ1; AltName: Full=DNA-dependent ATPase Q1; AltName: Full=RecQ protein-like 1;	6.99071e+07	5.78095e+07	7.80665e+07	7.29561e+07	5.42515e+07	4.03391e+07	9.85961e+07	9.25778e+07	8.88623e+07	7.85105e+07	7.60068e+07	6.89349e+07	4.70164e+07	4.77485e+07	8.10262e+07	6.13354e+07	3.08538e+07	3.36263e+07	5.42515e+07	3.99555e+07	6.59159e+07	5.54733e+07	6.51704e+07	7.03212e+07	8.93294e+07	1.17884e+08	4.73295e+07	4.97005e+07	31	24	27	23	29	21	32	27	32	35	36	33	20
P54819	3	3	102.69	0.00167271	7.01144	IL2 30min	IL23 30min	RecName: Full=Adenylate kinase 2, mitochondrial; Short=AK 2; EC=2.7.4.3; AltName: Full=ATP-AMP transphosphorylase 2; AltName: Full=ATP:AMP phosphotransferase; AltName: Full=Adenylate monophosphate kinase; Contains: RecName: Full=Adenylate kinase 2, mitochondrial, N-terminally processed;	88010.5	71454.4	135118	90565.4	85584.2	102560	42772.3	66875.3	84105.3	44397.4	276532	235744	288626	480161	102009	75812.5	53402	41742.6	85584.2	101585	28595.2	40072.2	61681.7	39766.4	325004	403142	290548	499791	0	0	0	0	0	0	0	0	0	0	2	1	2
Q8IWZ8	12	10	563.75	0.00167818	1.99331	IL23 30min	IL2 5min	RecName: Full=SURP and G-patch domain-containing protein 1; AltName: Full=RNA-binding protein RBP; AltName: Full=Splicing factor 4;	3.58524e+06	3.00887e+06	2.48546e+06	2.36085e+06	3.03737e+06	2.8572e+06	4.42549e+06	4.40563e+06	2.14486e+06	2.28552e+06	2.60046e+06	2.66808e+06	3.0943e+06	4.10392e+06	4.15549e+06	3.19239e+06	982318	1.08814e+06	3.03737e+06	2.83003e+06	2.95864e+06	2.63989e+06	1.57301e+06	2.04713e+06	3.05627e+06	4.56264e+06	3.11491e+06	4.2717e+06	3	3	2	1	2	3	4	3	3	2	6	2	6
P07311	5	5	267.88	0.0016867	3.23361	IL2 30min	IL23 30min	RecName: Full=Acylphosphatase-1; EC=3.6.1.7; AltName: Full=Acylphosphatase, erythrocyte isozyme; AltName: Full=Acylphosphatase, organ-common type isozyme; AltName: Full=Acylphosphate phosphohydrolase 1;	5.21801e+06	3.71879e+06	5.38133e+06	5.08159e+06	3.90702e+06	2.58984e+06	1.59476e+06	1.71063e+06	3.50071e+06	2.8257e+06	3.30256e+06	3.49778e+06	5.13324e+06	5.5551e+06	6.04796e+06	3.9456e+06	2.12684e+06	2.34216e+06	3.90702e+06	2.56521e+06	1.06617e+06	1.02502e+06	2.56738e+06	2.53095e+06	3.88144e+06	5.98149e+06	5.16743e+06	5.7822e+06	4	3	1	0	4	3	3	1	3	1	2	2	3
O75083;O15327	29	27	2212.98	0.0016871	1.97122	IL23 5min	IL23 30min	RecName: Full=WD repeat-containing protein 1; AltName: Full=Actin-interacting protein 1; Short=AIP1; AltName: Full=NORI-1;	3.45406e+07	3.37442e+07	4.31381e+07	4.34232e+07	3.21211e+07	3.17027e+07	2.32406e+07	2.0672e+07	3.82927e+07	4.02381e+07	3.13308e+07	3.90186e+07	3.68082e+07	4.54962e+07	4.00345e+07	3.58023e+07	1.70493e+07	2.00142e+07	3.21211e+07	3.14013e+07	1.55374e+07	1.23868e+07	2.80834e+07	3.6041e+07	3.68225e+07	66724901	3.70533e+07	4.73562e+07	17	14	13	18	19	16	10	10	14	17	15	19	17
Q14847	14	14	975.79	0.00168784	3.51765	Ctrl	IL23 30min	RecName: Full=LIM and SH3 domain protein 1; Short=LASP-1; AltName: Full=Metastatic lymph node gene 50 protein; Short=MLN 50;	2.24979e+07	3.15995e+07	2.00378e+07	1.77288e+07	2.3551e+07	1.91093e+07	8.28425e+06	7.09461e+06	1.52801e+07	1.79651e+07	1.43216e+07	1.85459e+07	2.23659e+07	2.99845e+07	2.60764e+07	3.35268e+07	7.91946e+06	8.1714e+06	2.3551e+07	1.89276e+07	5.53839e+06	4.25115e+06	1.12062e+07	1.60912e+07	1.68319e+07	3.1715e+07	2.25148e+07	3.12103e+07	12	9	6	6	10	8	2	5	9	6	11	7	12
P28340	18	15	715.41	0.00169057	2.52832	IL23 30min	IL23 5min	RecName: Full=DNA polymerase delta catalytic subunit; EC=2.7.7.7; AltName: Full=DNA polymerase subunit delta p125;	3.86411e+06	3.29483e+06	1.67218e+06	1.75508e+06	2.68564e+06	2.05977e+06	3.90975e+06	4.75546e+06	2.78951e+06	2.51724e+06	3.58459e+06	2.985e+06	2.72839e+06	3.04988e+06	4.47872e+06	3.49579e+06	660889	808934	2.68564e+06	2.04018e+06	2.61384e+06	2.84951e+06	2.04579e+06	2.25467e+06	4.21291e+06	5.10459e+06	2.74655e+06	3.17456e+06	6	6	3	1	8	3	6	8	7	5	8	7	3
O60763	21	18	1260.82	0.0016969	1.86692	Ctrl	IL23 30min	RecName: Full=General vesicular transport factor p115; AltName: Full=Protein USO1 homolog; AltName: Full=Transcytosis-associated protein; Short=TAP; AltName: Full=Vesicle-docking protein;	1.27104e+07	1.10294e+07	6.60346e+06	6.96844e+06	8.11073e+06	7.28571e+06	5.8431e+06	6.87295e+06	6.58446e+06	7.47731e+06	9.15068e+06	8.11463e+06	7.48181e+06	7.68759e+06	1.47321e+07	1.17021e+07	2.60985e+06	3.21183e+06	8.11073e+06	7.21644e+06	3.90638e+06	4.11833e+06	4.82896e+06	6.69736e+06	1.07546e+07	1.38767e+07	7.53163e+06	8.00188e+06	5	6	4	1	5	6	2	1	6	7	10	8	5
P17544	2	2	148.18	0.00170761	6.43508	IL23 30min	IL23 5min	RecName: Full=Cyclic AMP-dependent transcription factor ATF-7; Short=cAMP-dependent transcription factor ATF-7; AltName: Full=Activating transcription factor 7; AltName: Full=Transcription factor ATF-A;	181802	103909	49944.8	75815.4	178308	148924	410590	398687	167722	141875	163436	245386	269631	241803	210719	110246	19739.5	34944.1	178308	147508	274498	238896	123005	127076	192083	419631	271426	251688	0	0	0	0	0	0	0	2	0	2	0	1	0
P15121;C9JRZ8	9	8	439.58	0.0017094	3.65195	IL2 15min	IL2 30min	RecName: Full=Aldose reductase; Short=AR; EC=1.1.1.21; AltName: Full=Aldehyde reductase; AltName: Full=Aldo-keto reductase family 1 member B1;	8.6012e+06	7.91822e+06	5.55265e+06	5.89164e+06	3.97098e+06	3.3626e+06	2.73436e+06	3.14942e+06	7.83991e+06	6.45656e+06	1.12792e+07	7.86704e+06	3.38975e+06	1.85299e+06	9.96927e+06	8.40116e+06	2.19455e+06	2.71552e+06	3.97098e+06	3.33062e+06	1.82804e+06	1.88716e+06	5.74968e+06	5.78308e+06	1.32562e+07	1.34533e+07	3.41232e+06	1.92875e+06	5	4	3	0	3	1	1	0	4	0	5	2	3
Q01130;Q9BRL6	4	4	323.01	0.00172137	5.23307	IL2 30min	IL23 30min	RecName: Full=Serine/arginine-rich splicing factor 2; AltName: Full=Protein PR264; AltName: Full=Splicing component, 35 kDa; AltName: Full=Splicing factor SC35; Short=SC-35; AltName: Full=Splicing factor, arginine/serine-rich 2;	2.14021e+06	1.76215e+06	3.09434e+06	2.07177e+06	2.17304e+06	2.57005e+06	622663	423249	2.45873e+06	1.74616e+06	1.92611e+06	2.27205e+06	3.31443e+06	2.15891e+06	2.48062e+06	1.86962e+06	1.22296e+06	954902	2.17304e+06	2.54561e+06	416278	253614	1.8032e+06	1.56402e+06	2.26372e+06	3.8854e+06	3.3365e+06	2.24717e+06	3	0	5	0	5	0	2	0	3	0	4	0	4
P21291	11	11	1090.89	0.00174882	2.86871	IL2 30min	IL23 30min	RecName: Full=Cysteine and glycine-rich protein 1; AltName: Full=Cysteine-rich protein 1; Short=CRP; Short=CRP1;	2.11405e+07	2.06116e+07	2.42771e+07	2.8689e+07	2.13577e+07	2.164e+07	1.04353e+07	9.68782e+06	1.6607e+07	1.97414e+07	1.56298e+07	1.61332e+07	2.2577e+07	3.51504e+07	2.4503e+07	2.18687e+07	9.59493e+06	1.32231e+07	2.13577e+07	2.14342e+07	6.97647e+06	5.80502e+06	1.21793e+07	1.76822e+07	1.83694e+07	2.7589e+07	2.27274e+07	3.65874e+07	11	8	7	6	10	6	3	2	10	4	14	7	12
P30043	6	6	405.28	0.00175478	3.068	IL23 5min	IL23 30min	RecName: Full=Flavin reductase (NADPH); Short=FR; EC=1.5.1.30; AltName: Full=Biliverdin reductase B; Short=BVR-B; EC=1.3.1.24; AltName: Full=Biliverdin-IX beta-reductase; AltName: Full=Green heme-binding protein; Short=GHBP; AltName: Full=NADPH-dependent diaphorase; AltName: Full=NADPH-flavin reductase; Short=FLR;	3.93592e+06	3.59245e+06	5.91972e+06	3.62805e+06	3.0862e+06	3.218e+06	1.55943e+06	1.55262e+06	5.07233e+06	4.166e+06	3.83788e+06	3.48089e+06	4.13814e+06	3.8405e+06	4.56195e+06	3.81156e+06	2.33962e+06	1.67221e+06	3.0862e+06	3.1874e+06	1.04255e+06	930341	3.71998e+06	3.73145e+06	4.51059e+06	5.9526e+06	4.16569e+06	3.99751e+06	2	1	3	1	3	2	2	0	3	2	4	3	3
O43929	3	3	126.8	0.00176218	12.19	IL23 30min	IL2 30min	RecName: Full=Origin recognition complex subunit 4;	234885	245545	336288	111828	138577	154023	443067	481984	289915	326376	274885	286510	29981.8	45904.2	272245	260521	132909	51542.9	138577	152558	296210	288808	212620	292332	323067	489955	30181.4	47780.9	1	1	2	0	0	0	0	1	1	0	1	0	0
Q99798	47	41	3351.03	0.00177318	2.43984	IL23 30min	IL23 5min	RecName: Full=Aconitate hydratase, mitochondrial; Short=Aconitase; EC=4.2.1.3; AltName: Full=Citrate hydro-lyase; Flags: Precursor;	1.06256e+08	8.57528e+07	7.5898e+07	6.60754e+07	1.14439e+08	9.21084e+07	1.77977e+08	1.68415e+08	1.15908e+08	98001985	107344402	9.68904e+07	8.47067e+07	7.3273e+07	1.23156e+08	9.09829e+07	2.99968e+07	3.04549e+07	1.14439e+08	9.12326e+07	1.18986e+08	1.00916e+08	8.50054e+07	8.77796e+07	1.2616e+08	165690482	8.52708e+07	7.62686e+07	28	26	23	19	34	30	37	33	33	24	36	30	22
Q9Y617	12	12	664.88	0.00178308	4.58478	IL2 15min	IL23 30min	RecName: Full=Phosphoserine aminotransferase; EC=2.6.1.52; AltName: Full=Phosphohydroxythreonine aminotransferase; Short=PSAT;	4.15347e+06	4.58839e+06	4.99906e+06	2.57557e+06	2.69167e+06	2.91074e+06	1.14299e+06	859258	4.33089e+06	4.28897e+06	4.75197e+06	4.42788e+06	3.34537e+06	4.5481e+06	4.8141e+06	4.86824e+06	1.97576e+06	1.18711e+06	2.69167e+06	2.88307e+06	764138	514874	3.17622e+06	3.8416e+06	5.58491e+06	7.57204e+06	3.36764e+06	4.73403e+06	10	2	8	1	5	3	0	0	7	1	10	4	5
Q9P2K3;Q8IZ40	13	8	676.62	0.00180092	3.46171	IL23 30min	IL23 5min	RecName: Full=REST corepressor 3;	3.73731e+06	4.0167e+06	1.72243e+06	1.62156e+06	2.61706e+06	2.50338e+06	5.80239e+06	5.77356e+06	2.38087e+06	2.31537e+06	3.61908e+06	2.06262e+06	4.22588e+06	3.51633e+06	4.33175e+06	4.26168e+06	680747	747396	2.61706e+06	2.47958e+06	3879156	3.45956e+06	1.7461e+06	2.07386e+06	4.25344e+06	3.52725e+06	4.25402e+06	3.66008e+06	3	3	2	2	5	3	2	3	3	4	6	2	3
Q96F07	35	18	1870.1	0.00180527	3.32039	IL23 30min	IL23 15min	RecName: Full=Cytoplasmic FMR1-interacting protein 2; AltName: Full=p53-inducible protein 121;	7.72756e+06	7.78822e+06	7.15609e+06	8.49464e+06	4.55557e+06	4.11044e+06	1.16556e+07	1.71189e+07	7.62545e+06	6.63432e+06	9.52542e+06	7.72567e+06	9.74152e+06	8.54113e+06	8.95667e+06	8.26323e+06	2.82827e+06	3.91527e+06	4.55557e+06	4.07135e+06	7.79232e+06	1.02578e+07	5.5924e+06	5.9423e+06	1.11951e+07	1.32115e+07	9.80638e+06	8.89031e+06	5	7	7	5	7	5	8	8	13	5	14	5	6
P49773	11	11	955.06	0.00182476	3.33193	IL2 30min	IL23 30min	RecName: Full=Histidine triad nucleotide-binding protein 1; EC=3.-.-.-; AltName: Full=Adenosine 5'-monophosphoramidase; AltName: Full=Protein kinase C inhibitor 1; AltName: Full=Protein kinase C-interacting protein 1; Short=PKCI-1;	4.34078e+07	3.74429e+07	3.60915e+07	3.41997e+07	3.22787e+07	2.87944e+07	1.67785e+07	1.27589e+07	2.91503e+07	3.47807e+07	4.54741e+07	4.13562e+07	5.96568e+07	3.87598e+07	5.0312e+07	3.97265e+07	1.42643e+07	1.5763e+07	3.22787e+07	2.85206e+07	1.12172e+07	7.6452e+06	2.13785e+07	3.11528e+07	5.34449e+07	7.07225e+07	6.0054e+07	4.03444e+07	6	16	2	12	3	17	2	6	3	21	3	20	2
P15531	17	11	1468.97	0.00182753	3.24652	Ctrl	IL23 30min	RecName: Full=Nucleoside diphosphate kinase A; Short=NDK A; Short=NDP kinase A; EC=2.7.4.6; AltName: Full=Granzyme A-activated DNase; Short=GAAD; AltName: Full=Metastasis inhibition factor nm23; AltName: Full=Tumor metastatic process-associated protein; AltName: Full=nm23-H1;	4.95035e+07	4.7921e+07	2.72978e+07	3.27182e+07	3.0734e+07	2.5046e+07	1.36258e+07	1.63831e+07	3.73346e+07	3.11851e+07	4.33709e+07	2.97431e+07	3.43482e+07	3.27086e+07	5.73773e+07	5.08438e+07	1.07888e+07	1.50802e+07	3.0734e+07	2.48079e+07	9.10948e+06	9.81686e+06	2.73807e+07	2.79323e+07	5.09731e+07	50863052	3.45769e+07	3.40458e+07	4	7	2	12	5	14	2	9	6	13	8	11	6
P06733;P32926	61	52	6333.04	0.00183321	3.589	Ctrl	IL23 30min	RecName: Full=Alpha-enolase; EC=4.2.1.11; AltName: Full=2-phospho-D-glycerate hydro-lyase; AltName: Full=C-myc promoter-binding protein; AltName: Full=Enolase 1; AltName: Full=MBP-1; AltName: Full=MPB-1; AltName: Full=Non-neural enolase; Short=NNE; AltName: Full=Phosphopyruvate hydratase; AltName: Full=Plasminogen-binding protein;	2199475340	1636174335	1311403164	1060454724	1751962996	1306065363	5.38767e+08	5.29958e+08	1312359526	1049713917	1617830763	1226034511	1915658838	1564612323	2549313746	1735966104	518299756	4.88775e+08	1751962996	1293646886	3.6019e+08	3.17555e+08	9.62467e+08	940220242	1901408117	2096618733	1928415000	1628576524	110	104	91	62	97	102	49	70	91	72	112	80	117
P23634;P20020	11	5	450.9	0.00184289	7.89489	IL23 30min	IL23 5min	RecName: Full=Plasma membrane calcium-transporting ATPase 4; Short=PMCA4; EC=3.6.3.8; AltName: Full=Matrix-remodeling-associated protein 1; AltName: Full=Plasma membrane calcium ATPase isoform 4; AltName: Full=Plasma membrane calcium pump isoform 4;	3.50691e+06	3.17215e+06	801848	877956	4.07276e+06	2.59602e+06	7.24589e+06	6.01598e+06	4.1335e+06	2.94971e+06	5.40684e+06	3.28113e+06	3.70371e+06	2.22614e+06	4.0647e+06	3.36563e+06	316911	404659	4.07276e+06	2.57134e+06	4.8442e+06	3.60482e+06	3.03146e+06	2.64203e+06	6.35456e+06	5.61099e+06	3.72837e+06	2.31715e+06	3	0	1	0	5	0	4	0	4	1	4	1	4
Q92747	10	9	753.69	0.00186779	1.86103	IL23 5min	IL2 30min	RecName: Full=Actin-related protein 2/3 complex subunit 1A; AltName: Full=SOP2-like protein;	9.04257e+06	8.47224e+06	1.09067e+07	1.03989e+07	5.74837e+06	6.05766e+06	6.53407e+06	8.57454e+06	8.53118e+06	8.26465e+06	9.54084e+06	8.33072e+06	6.02794e+06	5.42038e+06	1.04808e+07	8.98897e+06	4.31061e+06	4.79297e+06	5.74837e+06	6.00007e+06	4.36832e+06	5.13793e+06	6.25666e+06	7.40258e+06	1.12132e+07	1.42462e+07	6.06808e+06	5.64198e+06	2	8	2	12	2	6	2	6	3	9	1	9	1
P60228	5	5	244.51	0.0018787	4.32585	IL2 15min	IL23 30min	RecName: Full=Eukaryotic translation initiation factor 3 subunit E; Short=eIF3e; AltName: Full=Eukaryotic translation initiation factor 3 subunit 6; AltName: Full=Viral integration site protein INT-6 homolog; AltName: Full=eIF-3 p48;	620591	466250	426923	578837	333987	267300	194044	303768	920763	907107	1.32841e+06	825051	375274	325791	719299	494687	168731	266792	333987	264758	129727	182020	675275	812488	1.56125e+06	1.4109e+06	377773	339110	2	1	1	0	0	1	0	0	5	2	4	2	0
Q9Y5K5	6	6	267.57	0.00190569	2.03599	IL2 5min	IL23 30min	RecName: Full=Ubiquitin carboxyl-terminal hydrolase isozyme L5; Short=UCH-L5; EC=3.4.19.12; AltName: Full=Ubiquitin C-terminal hydrolase UCH37; AltName: Full=Ubiquitin thioesterase L5;	1.18514e+06	1.10667e+06	1.12313e+06	1.29243e+06	738658	734170	599938	590037	1.07145e+06	1.35133e+06	1.0759e+06	808288	1.02688e+06	999626	1.37364e+06	1.17417e+06	443888	595695	738658	727189	401085	353555	785786	1.21038e+06	1.26448e+06	1.38224e+06	1.03372e+06	1.04049e+06	4	0	3	0	1	1	0	0	3	2	4	1	2
O00115	2	2	124.41	0.00193065	2.44042	IL2 30min	IL23 30min	RecName: Full=Deoxyribonuclease-2-alpha; EC=3.1.22.1; AltName: Full=Acid DNase; AltName: Full=Deoxyribonuclease II alpha; Short=DNase II alpha; AltName: Full=Lysosomal DNase II; AltName: Full=R31240_2; Flags: Precursor;	859559	778427	768181	812802	849200	953914	533178	437293	525902	452638	658141	480585	1.33669e+06	1.03167e+06	996276	825904	303604	374629	849200	944844	356453	262029	385690	405424	773502	821839	1.34559e+06	1.07384e+06	1	0	1	0	2	0	1	0	1	0	1	0	1
Q9P258	47	41	4360.53	0.00194333	1.73611	IL23 30min	IL2 30min	RecName: Full=Protein RCC2; AltName: Full=RCC1-like protein TD-60; AltName: Full=Telophase disk protein of 60 kDa;	256939153	2.42757e+08	3.32438e+08	2.99449e+08	2.25812e+08	2.05264e+08	3.66604e+08	3.80791e+08	2.53334e+08	219923080	242899199	2.30237e+08	239211663	1.91289e+08	297806710	2.57563e+08	1.31388e+08	138019186	2.25812e+08	2.03312e+08	2.45091e+08	2.28173e+08	1.85792e+08	196983319	2.85475e+08	3.93723e+08	2.40805e+08	1.99109e+08	51	40	43	31	52	37	52	41	44	32	58	35	54
Q9P265	4	4	189.62	0.0019487	2.13	IL23 30min	IL2 5min	RecName: Full=Disco-interacting protein 2 homolog B; Short=DIP2 homolog B;	299540	271212	367753	335203	327482	250382	623789	528746	261419	279677	433778	362135	468062	587350	347183	287754	145345	154499	327482	248002	417030	316829	191721	250505	509811	619281	471178	611362	1	0	0	0	1	0	2	0	2	1	2	1	3
Q15046	25	24	1442.16	0.00195481	1.77524	IL23 5min	IL23 30min	RecName: Full=Lysine--tRNA ligase; EC=6.1.1.6; AltName: Full=Lysyl-tRNA synthetase; Short=LysRS;	2.03572e+07	1.89921e+07	2.28877e+07	1.90551e+07	1.41858e+07	1.2027e+07	1.08629e+07	1.27636e+07	2.14846e+07	1.87439e+07	2.20739e+07	1.92046e+07	1.49722e+07	1.42473e+07	2.35951e+07	2.01505e+07	9.04579e+06	8.78269e+06	1.41858e+07	1.19126e+07	7.26234e+06	7.64807e+06	1.57565e+07	1.67887e+07	2.59431e+07	3.28414e+07	1.50719e+07	1.48298e+07	13	12	10	9	10	9	10	9	11	14	12	18	11
Q9Y305	12	11	497.84	0.00196425	3.61885	IL23 30min	IL23 5min	RecName: Full=Acyl-coenzyme A thioesterase 9, mitochondrial; Short=Acyl-CoA thioesterase 9; EC=3.1.2.-; AltName: Full=Acyl-CoA thioester hydrolase 9; Flags: Precursor;	5.19806e+06	3.73963e+06	2.47115e+06	1.61957e+06	4.45539e+06	3.69189e+06	7.62724e+06	7.17648e+06	4.42153e+06	3.88527e+06	4.88698e+06	4.02194e+06	2.7694e+06	2.51123e+06	6.02484e+06	3.96771e+06	976663	746479	4.45539e+06	3.65679e+06	5.09915e+06	4.30021e+06	3.24269e+06	3.48001e+06	5.74359e+06	6.87784e+06	2.78784e+06	2.6139e+06	4	5	3	1	2	1	9	3	5	3	4	5	3
Q96KA5	2	2	90.77	0.00197724	23.0098	IL23 30min	Ctrl	RecName: Full=Cleft lip and palate transmembrane protein 1-like protein; Short=CLPTM1-like protein; AltName: Full=Cisplatin resistance-related protein 9; Short=CRR9p;	17102.9	19606.9	36958.6	37708.3	69149.9	73987.8	391550	453135	64716.5	15268.6	164452	96186.9	44880.4	36263.4	19823.2	20802.8	14607	17380.2	69149.9	73284.3	261769	271522	47462.2	13676	193277	164487	45179.2	37746	0	0	0	0	0	0	0	2	0	0	0	1	0
O14745	25	23	1511.24	0.00197905	1.78247	IL2 30min	Ctrl	RecName: Full=Na(+)/H(+) exchange regulatory cofactor NHE-RF1; Short=NHERF-1; AltName: Full=Ezrin-radixin-moesin-binding phosphoprotein 50; Short=EBP50; AltName: Full=Regulatory cofactor of Na(+)/H(+) exchanger; AltName: Full=Sodium-hydrogen exchanger regulatory factor 1; AltName: Full=Solute carrier family 9 isoform A3 regulatory factor 1;	2.55595e+07	2.13141e+07	3.31778e+07	3.2282e+07	3.34031e+07	2.7522e+07	2.79787e+07	2.51223e+07	2.38984e+07	2.37127e+07	2.6187e+07	2.53358e+07	3.95135e+07	4.40373e+07	2.96249e+07	2.2614e+07	1.31127e+07	1.48791e+07	3.34031e+07	2.72603e+07	1.8705e+07	1.50535e+07	1.75268e+07	2.12393e+07	3.07771e+07	4.33263e+07	3.97766e+07	4.58376e+07	12	14	9	6	11	9	10	9	11	9	15	14	15
Q99543	12	11	556.89	0.00201683	2.08772	IL23 30min	IL23 15min	RecName: Full=DnaJ homolog subfamily C member 2; AltName: Full=M-phase phosphoprotein 11; AltName: Full=Zuotin-related factor 1;	6.06379e+06	4.70399e+06	3.14027e+06	3.91095e+06	2.82437e+06	2.46126e+06	5.92561e+06	5.10933e+06	4.02319e+06	3.69976e+06	3.66786e+06	3.32881e+06	2.95313e+06	2.57566e+06	7.02827e+06	4.9909e+06	1.24111e+06	1.8026e+06	2.82437e+06	2.43786e+06	3.96153e+06	3.06155e+06	2.95055e+06	3.31384e+06	4.31077e+06	5.69253e+06	2.97279e+06	2.68096e+06	5	4	4	2	5	3	4	4	4	1	7	4	5
P47755	5	2	217.66	0.00205651	6.03483	Ctrl	IL23 30min	RecName: Full=F-actin-capping protein subunit alpha-2; AltName: Full=CapZ alpha-2;	527715	679607	310430	323956	231444	255285	95205.5	104853	220993	399721	154284	281297	105766	132406	611651	721056	122690	149315	231444	252857	63649.1	62828.9	162073	358026	181327	481041	106470	137819	2	0	1	0	1	0	0	0	1	0	1	0	1
Q9GZT8	5	5	296.45	0.00206565	2.01334	IL23 5min	IL23 15min	RecName: Full=Putative GTP cyclohydrolase 1 type 2 NIF3L1; EC=3.5.4.16; AltName: Full=Amyotrophic lateral sclerosis 2 chromosomal region candidate gene 1 protein; AltName: Full=GTP cyclohydrolase I; AltName: Full=NIF3-like protein 1;	2.93942e+06	2.36938e+06	3.68304e+06	3.49852e+06	2.00733e+06	1.55965e+06	2.24395e+06	1.86473e+06	3.77941e+06	3.1234e+06	3.30552e+06	3.65781e+06	2.12805e+06	1.93882e+06	3.40695e+06	2.51389e+06	1.45563e+06	1.61251e+06	2.00733e+06	1.54482e+06	1.50018e+06	1.11736e+06	2.77177e+06	2.7976e+06	3.88492e+06	6.25516e+06	2.14222e+06	2.01808e+06	0	2	3	4	1	1	0	1	4	1	4	3	1
Q9NWT6	5	5	202.88	0.0020928	7.83401	IL2 15min	IL23 30min	RecName: Full=Hypoxia-inducible factor 1-alpha inhibitor; EC=1.14.11.30; EC=1.14.11.n4; AltName: Full=Factor inhibiting HIF-1; Short=FIH-1; AltName: Full=Hypoxia-inducible factor asparagine hydroxylase;	2.50577e+06	2.84336e+06	1.74931e+06	2.75077e+06	1.91441e+06	918361	419125	384720	2.36598e+06	1.70898e+06	3.8406e+06	2.45673e+06	2.09879e+06	1.97936e+06	2.90433e+06	3.01678e+06	691372	1.26786e+06	1.91441e+06	909629	280204	230527	1.73518e+06	1.53072e+06	4.5138e+06	4.2012e+06	2.11276e+06	2.06028e+06	5	1	3	0	4	2	0	0	4	0	5	1	4
Q0VDF9	8	6	519.35	0.00209677	3.46097	IL23 30min	IL2 30min	RecName: Full=Heat shock 70 kDa protein 14; AltName: Full=HSP70-like protein 1; AltName: Full=Heat shock protein HSP60;	9.78742e+06	8.45806e+06	7.86867e+06	6.6777e+06	6.63566e+06	5.22639e+06	8.94308e+06	1.00072e+07	6.77278e+06	4.49956e+06	7.35706e+06	5.42085e+06	2.92026e+06	2.55516e+06	1.13442e+07	8.97393e+06	3.1099e+06	3.07782e+06	6.63566e+06	5.17669e+06	5.97885e+06	5.99639e+06	4.96706e+06	4.03022e+06	8.64663e+06	9.27009e+06	2.9397e+06	2.65962e+06	2	2	2	1	3	1	4	3	5	3	4	3	2
P63104;P31947	19	11	1163.24	0.00209744	2.91137	IL23 5min	IL23 30min	RecName: Full=14-3-3 protein zeta/delta; AltName: Full=Protein kinase C inhibitor protein 1; Short=KCIP-1;	2.56325e+07	1.98239e+07	3.48081e+07	2.63592e+07	1.68035e+07	1.69493e+07	9.91541e+06	1.10944e+07	2.36961e+07	2.70795e+07	1.84236e+07	2.46783e+07	2.09688e+07	2.28304e+07	2.97095e+07	2.1033e+07	1.3757e+07	1.21493e+07	1.68035e+07	1.67881e+07	6.6289e+06	6.64784e+06	1.73784e+07	2.42549e+07	2.1653e+07	4.2202e+07	2.11085e+07	2.37637e+07	8	4	6	4	9	2	5	1	11	3	11	3	5
P43246	20	18	1100.73	0.00209748	2.36265	IL23 30min	IL2 30min	RecName: Full=DNA mismatch repair protein Msh2; Short=hMSH2; AltName: Full=MutS protein homolog 2;	9.69297e+06	8.23594e+06	8.0434e+06	6.51804e+06	7.11922e+06	5.97444e+06	1.31189e+07	1.35103e+07	9.57005e+06	7.70053e+06	1.02342e+07	8.61808e+06	5.71133e+06	5.55957e+06	1.12347e+07	8.73826e+06	3.17896e+06	3.00424e+06	7.11922e+06	5.91764e+06	8.7706e+06	8.09547e+06	7.01855e+06	6.8973e+06	1.20281e+07	1.47376e+07	5.74936e+06	5.78686e+06	9	3	7	3	9	1	11	3	11	2	11	3	7
P78318	3	3	102.18	0.0021187	3.15929	Ctrl	IL23 30min	RecName: Full=Immunoglobulin-binding protein 1; AltName: Full=B-cell signal transduction molecule alpha 4; Short=Protein alpha-4; AltName: Full=CD79a-binding protein 1; AltName: Full=Protein phosphatase 2/4/6 regulatory subunit; AltName: Full=Renal carcinoma antigen NY-REN-16;	500264	451470	209630	208583	360456	375901	165460	135789	360798	302026	426158	257466	490794	389054	579833	479005	82851	96138.3	360456	372327	110617	81365.8	264605	270523	500857	440289	494062	404959	1	1	2	0	1	0	0	0	1	0	0	0	2
P43304	18	17	952.35	0.0021467	2.63539	IL23 30min	IL23 5min	RecName: Full=Glycerol-3-phosphate dehydrogenase, mitochondrial; Short=GPD-M; Short=GPDH-M; EC=1.1.5.3; AltName: Full=mtGPD; Flags: Precursor;	1.49106e+07	1.4746e+07	6.62068e+06	7.31663e+06	1.1467e+07	9.64211e+06	1.75808e+07	1.91494e+07	1.22423e+07	9.46807e+06	1.22165e+07	8.78764e+06	9.16731e+06	7.94228e+06	1.72822e+07	1.56454e+07	2.61666e+06	3.37231e+06	1.1467e+07	9.55043e+06	1.17536e+07	1.14745e+07	8.97833e+06	8.48047e+06	1.43578e+07	1.50276e+07	9.22835e+06	8.26697e+06	5	6	2	5	7	9	9	10	7	9	5	8	4
P00338;P07864;Q9BYZ2	29	25	2681.16	0.0021482	4.14227	Ctrl	IL23 30min	RecName: Full=L-lactate dehydrogenase A chain; Short=LDH-A; EC=1.1.1.27; AltName: Full=Cell proliferation-inducing gene 19 protein; AltName: Full=LDH muscle subunit; Short=LDH-M; AltName: Full=Renal carcinoma antigen NY-REN-59;	1.50572e+08	111265391	8.51744e+07	6.9385e+07	7.81942e+07	5.47592e+07	3.03629e+07	3.28483e+07	1.03471e+08	8.07586e+07	1.26261e+08	8.9831e+07	8.72491e+07	7.38269e+07	1.74522e+08	1.18052e+08	3.36631e+07	3.19803e+07	7.81942e+07	5.42385e+07	2.02989e+07	1.9683e+07	7.58841e+07	7.23348e+07	1.48392e+08	1.53618e+08	8.783e+07	7.68451e+07	25	23	19	17	18	15	10	8	22	19	25	23	24
Q96BJ3	2	2	111.84	0.00218095	6.99417	IL23 5min	IL2 30min	RecName: Full=Axin interactor, dorsalization-associated protein; AltName: Full=Axin interaction partner and dorsalization antagonist;	193858	136667	561965	471994	243597	214091	126990	123987	329148	267404	387486	472990	40517.6	107314	224692	145002	222103	217547	243597	212055	84898.5	74293.9	241393	239511	455405	808851	40787.4	111701	0	0	1	0	0	0	0	0	0	0	1	0	1
Q9H4A4	21	18	1080.22	0.00219095	3.63312	Ctrl	IL23 30min	RecName: Full=Aminopeptidase B; Short=AP-B; EC=3.4.11.6; AltName: Full=Arginine aminopeptidase; AltName: Full=Arginyl aminopeptidase;	1.75902e+07	1.59946e+07	1.12361e+07	9.81496e+06	1.16213e+07	9.62796e+06	4.42865e+06	4.81539e+06	1.44853e+07	1.02812e+07	1.75206e+07	1.26758e+07	1.428e+07	1.02027e+07	2.0388e+07	1.69701e+07	4.4408e+06	4.52382e+06	1.16213e+07	9.53641e+06	2.96075e+06	2.88542e+06	1.06233e+07	9.20881e+06	2.05917e+07	2.16767e+07	1.43751e+07	1.06198e+07	11	7	11	6	10	10	2	3	10	10	16	11	6
Q13126	4	3	245.21	0.00220394	6.14259	Ctrl	IL23 30min	RecName: Full=S-methyl-5'-thioadenosine phosphorylase; EC=2.4.2.28; AltName: Full=5'-methylthioadenosine phosphorylase; Short=MTA phosphorylase; Short=MTAP; Short=MTAPase;	3.1849e+06	1.82007e+06	957542	1.0517e+06	2.119e+06	1.58792e+06	346964	467833	1.18025e+06	1.08312e+06	1.64305e+06	1.02133e+06	2.43862e+06	1.74383e+06	3.69148e+06	1.93108e+06	378445	484740	2.119e+06	1.57282e+06	231961	280329	865576	970145	1.93105e+06	1.74655e+06	2.45486e+06	1.81512e+06	0	1	0	0	0	1	0	0	0	1	0	1	0
Q8NBQ5	12	11	678.86	0.00220985	2.28391	IL23 5min	IL2 30min	RecName: Full=Estradiol 17-beta-dehydrogenase 11; EC=1.1.1.62; AltName: Full=17-beta-hydroxysteroid dehydrogenase 11; Short=17-beta-HSD 11; Short=17bHSD11; Short=17betaHSD11; AltName: Full=17-beta-hydroxysteroid dehydrogenase XI; Short=17-beta-HSD XI; Short=17betaHSDXI; AltName: Full=Cutaneous T-cell lymphoma-associated antigen HD-CL-03; Short=CTCL-associated antigen HD-CL-03; AltName: Full=Dehyd…	5.60809e+06	3.64427e+06	7.5895e+06	7.18079e+06	4.00684e+06	3.38379e+06	7.82988e+06	6.9077e+06	7.4938e+06	6.15449e+06	6.19813e+06	6.31721e+06	3.15084e+06	3.31626e+06	6.50009e+06	3.86653e+06	2.99956e+06	3.3097e+06	4.00684e+06	3.35161e+06	5.23462e+06	4.13915e+06	5.49585e+06	5.51253e+06	7.28455e+06	1.08029e+07	3.17182e+06	3.45183e+06	4	3	5	5	4	2	7	4	7	6	6	5	4
Q9Y376;Q9H9S4	10	8	542.17	0.00223024	2.54788	IL2 5min	IL23 30min	RecName: Full=Calcium-binding protein 39; AltName: Full=MO25alpha; AltName: Full=Protein Mo25;	4.11437e+06	3.20452e+06	4.69559e+06	3.27422e+06	2.3284e+06	2.2722e+06	1.61924e+06	2.05629e+06	4.76188e+06	4.60295e+06	4.49649e+06	3.75266e+06	2.53332e+06	2.62332e+06	4.76879e+06	3.39997e+06	1.85582e+06	1.50912e+06	2.3284e+06	2.25059e+06	1.08254e+06	1.23215e+06	3.4923e+06	4.12282e+06	5.28465e+06	6.41735e+06	2.55019e+06	2.73057e+06	5	1	6	1	3	1	4	0	7	2	5	3	4
P04150	4	4	180.33	0.00223871	7.1066	IL2 30min	IL23 30min	RecName: Full=Glucocorticoid receptor; Short=GR; AltName: Full=Nuclear receptor subfamily 3 group C member 1;	493274	415440	207385	255694	409245	389782	52876.2	84897.5	405384	519985	299573	605700	628175	350927	571732	440778	81963.8	117852	409245	386076	35350.1	50871.3	297303	465746	352083	1.0358e+06	632358	365274	3	0	0	1	2	1	0	0	1	1	1	1	2
Q15363	5	4	249.95	0.00223873	6.15814	IL23 30min	IL2 30min	RecName: Full=Transmembrane emp24 domain-containing protein 2; AltName: Full=Membrane protein p24A; AltName: Full=p24; AltName: Full=p24 family protein beta-1; Short=p24beta1; Flags: Precursor;	3.55e+06	2.37054e+06	1.25257e+06	777600	1.33523e+06	970504	4.06768e+06	3.0388e+06	2.00257e+06	2.46993e+06	3.68538e+06	2192682	707892	446106	4.11465e+06	2.51512e+06	495048	358404	1.33523e+06	961276	2.71942e+06	1.82087e+06	1.46865e+06	2.2123e+06	4.33136e+06	3.74966e+06	712606	464344	1	0	3	0	0	0	3	0	3	3	4	1	1
Q6P1N9	2	1	55.2	0.00224858	30.0165	IL23 30min	IL2 30min	RecName: Full=Putative deoxyribonuclease TATDN1; EC=3.1.21.-; AltName: Full=Hepatocarcinoma high expression protein;	43343.3	54042.4	4338.99	3139.86	38630.8	53057.8	62131.4	68063.8	1409.01	10085.3	13848.6	18165.5	1317.08	3020.38	50237.3	57338.5	1714.88	1447.2	38630.8	52553.3	41537.6	40784.4	1033.35	9033.32	16276	31064.6	1325.85	3143.86	0	0	0	0	0	0	0	1	0	0	0	0	0
Q05086	4	4	294.47	0.00225	12.1468	IL2 5min	IL2 30min	RecName: Full=Ubiquitin-protein ligase E3A; EC=6.3.2.-; AltName: Full=E6AP ubiquitin-protein ligase; AltName: Full=Human papillomavirus E6-associated protein; AltName: Full=Oncogenic protein-associated protein E6-AP; AltName: Full=Renal carcinoma antigen NY-REN-54;	513034	522410	304304	130395	279978	215581	224697	225369	1.10427e+06	1.01174e+06	1.07827e+06	462272	66400.2	107803	594635	554273	120269	60100.6	279978	213531	150220	135043	809859	906212	1.26727e+06	790522	66842.3	112210	1	0	0	0	2	0	2	0	2	1	3	1	0
P15170	13	5	842.2	0.00225144	2.47639	IL23 5min	IL23 30min	RecName: Full=Eukaryotic peptide chain release factor GTP-binding subunit ERF3A; Short=Eukaryotic peptide chain release factor subunit 3a; Short=eRF3a; AltName: Full=G1 to S phase transition protein 1 homolog;	4.414e+06	4.59374e+06	6.40163e+06	6.61493e+06	3.33602e+06	3.10003e+06	3.00845e+06	2.24781e+06	6.28372e+06	5.0881e+06	6.03084e+06	4.86028e+06	3.80381e+06	2.79593e+06	5.11607e+06	4.87392e+06	2.53009e+06	3.04889e+06	3.33602e+06	3.07056e+06	2.01128e+06	1.3469e+06	4.60839e+06	4.55737e+06	7.08794e+06	8.31148e+06	3.82914e+06	2.91023e+06	1	2	2	2	0	2	0	2	2	2	3	3	2
P60842;O95206	19	9	1189.69	0.00227456	3.94212	IL2 15min	IL23 30min	RecName: Full=Eukaryotic initiation factor 4A-I; Short=eIF-4A-I; Short=eIF4A-I; EC=3.6.4.13; AltName: Full=ATP-dependent RNA helicase eIF4A-1;	4.06068e+06	3.29484e+06	3.2866e+06	2.02993e+06	2.60291e+06	2.1739e+06	1.33554e+06	1.26585e+06	3.97606e+06	3.60356e+06	6.0032e+06	4.25181e+06	2.62089e+06	2.78336e+06	4.70655e+06	3.4958e+06	1.29895e+06	935618	2.60291e+06	2.15323e+06	892869	758510	2.91599e+06	3.22768e+06	7.05545e+06	7.27093e+06	2.63835e+06	2.89714e+06	2	3	4	1	3	3	1	3	4	1	6	3	2
Q15306	26	23	1721.03	0.00234363	2.59031	IL23 30min	IL23 5min	RecName: Full=Interferon regulatory factor 4; Short=IRF-4; AltName: Full=Lymphocyte-specific interferon regulatory factor; Short=LSIRF; AltName: Full=Multiple myeloma oncogene 1; AltName: Full=NF-EM5;	5.12458e+07	3.59906e+07	2.67374e+07	2.02697e+07	3.17348e+07	2.55192e+07	6.01497e+07	6.16132e+07	2.717e+07	2.56814e+07	2.73718e+07	2.3835e+07	2.74052e+07	2.32476e+07	5.93967e+07	3.81857e+07	1.05673e+07	9.34253e+06	3.17348e+07	2.52765e+07	4.02128e+07	3.69191e+07	1.99261e+07	2.30026e+07	3.21696e+07	4.07598e+07	2.75877e+07	2.4198e+07	14	23	8	10	12	21	14	22	12	17	16	17	15
Q96PE3	9	7	465.16	0.00234575	2.687	IL23 30min	IL23 5min	RecName: Full=Type I inositol 3,4-bisphosphate 4-phosphatase; EC=3.1.3.66; AltName: Full=Inositol polyphosphate 4-phosphatase type I;	1.52713e+06	1.38068e+06	863163	783937	1.43305e+06	1.08315e+06	2.14948e+06	2.27628e+06	1.19826e+06	1.11002e+06	1.39874e+06	1.07184e+06	1.28597e+06	1.07366e+06	1.77003e+06	1.46489e+06	341144	361325	1.43305e+06	1.07285e+06	1.43703e+06	1.36396e+06	878791	994235	1.64391e+06	1.83294e+06	1.29454e+06	1.11755e+06	1	2	2	0	2	1	5	4	0	2	2	2	3
Q8TEW8	1	1	22.9	0.00235664	14.9034	Ctrl	IL2 30min	RecName: Full=Partitioning defective 3 homolog B; AltName: Full=Amyotrophic lateral sclerosis 2 chromosomal region candidate gene 19 protein; AltName: Full=PAR3-beta; AltName: Full=Partitioning defective 3-like protein; Short=PAR3-L protein;	7.08158e+06	4.46554e+06	3.76711e+06	1.97521e+06	2.59794e+06	2.21284e+06	2.70362e+06	2.35719e+06	3.74178e+06	2.37476e+06	3.09529e+06	1.72124e+06	514704	260095	8.20794e+06	4.7379e+06	1.48886e+06	910393	2.59794e+06	2.1918e+06	1.80749e+06	1.41245e+06	2.74417e+06	2.12705e+06	3.63784e+06	2.94347e+06	518132	270729	0	0	0	1	0	0	0	0	0	2	0	1	0
P30566	13	13	771.87	0.00237584	2.20731	IL23 30min	IL23 5min	RecName: Full=Adenylosuccinate lyase; Short=ASL; EC=4.3.2.2; AltName: Full=Adenylosuccinase; Short=ASase;	1.74192e+07	1.41174e+07	8.22329e+06	7.16044e+06	1.03518e+07	8.99884e+06	1.58673e+07	18089331	1.28938e+07	1.17228e+07	1.3166e+07	1.03143e+07	8.88193e+06	6.87554e+06	2.01898e+07	1.49785e+07	3.25005e+06	3.30032e+06	1.03518e+07	8.91328e+06	1.0608e+07	1.08393e+07	9.45615e+06	1.05e+07	1.54738e+07	1.76384e+07	8.94108e+06	7.15663e+06	4	12	4	7	3	7	4	7	3	11	3	11	1
Q9NR56;Q5VZF2;Q9NUK0	11	11	501.04	0.00237789	2.0049	IL23 30min	IL2 15min	RecName: Full=Muscleblind-like protein 1; AltName: Full=Triplet-expansion RNA-binding protein;	1.09845e+07	9.74825e+06	8.3865e+06	1.13748e+07	9.62467e+06	7.46975e+06	1.53547e+07	1.66641e+07	8.49501e+06	7.8205e+06	7.8766e+06	8.09368e+06	1.44512e+07	1.67659e+07	1.27316e+07	1.03428e+07	3.31456e+06	5.24278e+06	9.62467e+06	7.39873e+06	1.02653e+07	9.98529e+06	6.23012e+06	7.00476e+06	9.25723e+06	1.38409e+07	1.45474e+07	1.74513e+07	7	6	2	6	9	5	5	7	4	5	7	5	7
Q00534	3	3	140.88	0.00238779	16.155	IL2 15min	IL23 30min	RecName: Full=Cyclin-dependent kinase 6; EC=2.7.11.22; AltName: Full=Cell division protein kinase 6; AltName: Full=Serine/threonine-protein kinase PLSTIRE;	398907	378041	360988	111282	455234	316228	40380.8	16261.8	320460	406928	509840	405219	342306	337235	462355	401098	142672	51291	455234	313221	26996.4	9744.18	235021	364482	599206	692958	344585	351022	2	0	0	1	2	0	0	0	0	1	2	1	1
Q9NYK5	3	3	88.23	0.00240015	2.72488	IL23 30min	IL2 15min	RecName: Full=39S ribosomal protein L39, mitochondrial; Short=L39mt; Short=MRP-L39; AltName: Full=39S ribosomal protein L5, mitochondrial; Short=L5mt; Short=MRP-L5;	82952.3	72955.1	81964.3	65475.8	88493.1	101588	148464	119493	68549.7	60275	49150.3	49187.1	46651.1	66065.9	96146.3	77404.7	32394.4	30178.5	88493.1	100622	99254.9	71601.4	50273.4	53987.8	57765.5	84113.9	46961.7	68766.8	0	3	0	0	0	2	0	3	0	2	0	2	0
Q96LJ7	2	2	133.2	0.00240916	4.84233	IL23 30min	IL2 30min	RecName: Full=Dehydrogenase/reductase SDR family member 1; EC=1.1.-.-;	156487	139573	157777	93948.3	70957	72496.8	303439	322994	177580	163687	269418	181880	83627.4	45738.8	181378	148086	62357.6	43301.8	70957	71807.5	202863	193541	130235	146613	316642	311029	84184.2	47608.7	1	0	0	0	0	0	1	0	0	0	2	0	2
Q16822;P35558	14	14	805.59	0.00241177	3.89222	IL23 30min	IL2 30min	RecName: Full=Phosphoenolpyruvate carboxykinase [GTP], mitochondrial; Short=PEPCK-M; EC=4.1.1.32; AltName: Full=Phosphoenolpyruvate carboxylase; Flags: Precursor;	3.85186e+06	3.51089e+06	4.37549e+06	2.55133e+06	6.04696e+06	4.38991e+06	1.3163e+07	1.13532e+07	6.9161e+06	5.89186e+06	5.22253e+06	4.46768e+06	3.53497e+06	2.7638e+06	4.46452e+06	3.72502e+06	1.72931e+06	1.17594e+06	6.04696e+06	4.34817e+06	8.80005e+06	6.80295e+06	5.07217e+06	5.27729e+06	6.13795e+06	7.64009e+06	3.55851e+06	2.87679e+06	5	4	4	2	6	6	10	6	8	4	6	2	3
P31939;P43268	43	40	2895.67	0.0024349	3.12775	Ctrl	IL23 30min	RecName: Full=Bifunctional purine biosynthesis protein PURH; Includes: RecName: Full=Phosphoribosylaminoimidazolecarboxamide formyltransferase; EC=2.1.2.3; AltName: Full=5-aminoimidazole-4-carboxamide ribonucleotide formyltransferase; AltName: Full=AICAR transformylase; Includes: RecName: Full=IMP cyclohydrolase; EC=3.5.4.10; AltName: Full=ATIC; AltName: Full=IMP synthase; AltName: Full=Inosinica…	106589447	9.26961e+07	7.37776e+07	6.30358e+07	8.19149e+07	5.92967e+07	2.94744e+07	3.4241e+07	7.40376e+07	6.37667e+07	8.22482e+07	6.31202e+07	9.59577e+07	7.68047e+07	1.23543e+08	9.83497e+07	2.91588e+07	2.90539e+07	8.19149e+07	5.87329e+07	1.97049e+07	2.05175e+07	5.42982e+07	5.71153e+07	9.66648e+07	1.07941e+08	9.65967e+07	7.99446e+07	42	18	32	12	30	16	13	9	34	13	40	17	28
O95936	10	9	505.91	0.00246094	2.76766	IL23 30min	IL2 15min	RecName: Full=Eomesodermin homolog; AltName: Full=T-box brain protein 2; Short=T-brain-2; Short=TBR-2;	3.68433e+06	3.16369e+06	1.58708e+06	2.14216e+06	2.72791e+06	2.31847e+06	4.48685e+06	5.49937e+06	1.98328e+06	1.63057e+06	2.16777e+06	1.44042e+06	1.89099e+06	1.87152e+06	4.27034e+06	3.35664e+06	627252	987345	2.72791e+06	2.29642e+06	2.99966e+06	3.29526e+06	1.45451e+06	1.46049e+06	2.54774e+06	2.46323e+06	1.90358e+06	1.94804e+06	5	1	1	0	6	2	5	2	6	3	4	2	3
P30041	7	7	417.02	0.00248752	5.95602	IL23 5min	IL23 30min	RecName: Full=Peroxiredoxin-6; EC=1.11.1.15; AltName: Full=1-Cys peroxiredoxin; Short=1-Cys PRX; AltName: Full=24 kDa protein; AltName: Full=Acidic calcium-independent phospholipase A2; Short=aiPLA2; EC=3.1.1.-; AltName: Full=Antioxidant protein 2; AltName: Full=Liver 2D page spot 40; AltName: Full=Non-selenium glutathione peroxidase; Short=NSGPx; EC=1.11.1.9; AltName: Full=Red blood cells page s…	4.89617e+06	3.41725e+06	3.21784e+06	6.64586e+06	2.61724e+06	2.46433e+06	904214	751876	3.38559e+06	2.91108e+06	5.04285e+06	3.80869e+06	3.65795e+06	2.84965e+06	5.67493e+06	3.62567e+06	1.27177e+06	3.06315e+06	2.61724e+06	2.4409e+06	604507	450530	2.48294e+06	2.60743e+06	5.92677e+06	6.51317e+06	3.6823e+06	2.96615e+06	3	2	5	0	4	1	2	0	5	2	4	3	4
P45974;Q92995	14	14	799.95	0.00249864	7.5466	Ctrl	IL23 30min	RecName: Full=Ubiquitin carboxyl-terminal hydrolase 5; EC=3.4.19.12; AltName: Full=Deubiquitinating enzyme 5; AltName: Full=Isopeptidase T; AltName: Full=Ubiquitin thioesterase 5; AltName: Full=Ubiquitin-specific-processing protease 5;	1.58467e+07	1.24308e+07	7.08461e+06	1.45116e+07	9.68895e+06	7.13528e+06	1.6765e+06	2.07056e+06	1.43892e+07	9.86611e+06	1.50214e+07	9.40382e+06	1.29593e+07	9.5547e+06	1.83672e+07	1.3189e+07	2.80002e+06	6.68857e+06	9.68895e+06	7.06744e+06	1.12082e+06	1.2407e+06	1.05529e+07	8.83699e+06	1.76544e+07	1.60813e+07	1.30456e+07	9.94531e+06	6	7	5	3	2	8	0	1	5	8	4	11	8
P51692;P42229	14	13	775.38	0.0025133	2.89796	Ctrl	IL2 30min	RecName: Full=Signal transducer and activator of transcription 5B;	1.36747e+07	8.66576e+06	8.40661e+06	7.94141e+06	8.28811e+06	6.47219e+06	4.14677e+06	4.00355e+06	4.32303e+06	4.35962e+06	5.45183e+06	4.86332e+06	4.47492e+06	3.23412e+06	1.58498e+07	9.19429e+06	3.32251e+06	3.66028e+06	8.28811e+06	6.41065e+06	2.7723e+06	2.39896e+06	3.17045e+06	3.90487e+06	6.40744e+06	8.31668e+06	4.50471e+06	3.36633e+06	5	4	4	3	8	3	4	3	3	4	5	5	4
Q99755	2	1	79.75	0.00251452	203.134	IL2 5min	IL2 30min	RecName: Full=Phosphatidylinositol 4-phosphate 5-kinase type-1 alpha; Short=PIP5K1-alpha; Short=PtdIns(4)P-5-kinase 1 alpha; EC=2.7.1.68; AltName: Full=68 kDa type I phosphatidylinositol 4-phosphate 5-kinase alpha; AltName: Full=Phosphatidylinositol 4-phosphate 5-kinase type I alpha; Short=PIP5KIalpha;	69867.5	71178.4	53779.8	97368	71873.2	49094.4	75732.3	61879.7	94384.9	93328	52751.2	48465.9	897.587	26.4953	80980.3	75519.6	21255.1	44877.9	71873.2	48627.6	50630.4	37078.8	69220.6	83593.2	61997.5	82880.6	903.564	27.5785	0	0	0	0	0	0	0	0	0	1	0	1	0
Q9Y5S2	1	1	21.68	0.00251674	2.71684	IL23 30min	IL2 30min	RecName: Full=Serine/threonine-protein kinase MRCK beta; EC=2.7.11.1; AltName: Full=CDC42-binding protein kinase beta; Short=CDC42BP-beta; AltName: Full=DMPK-like beta; AltName: Full=Myotonic dystrophy kinase-related CDC42-binding kinase beta; Short=MRCK beta; Short=Myotonic dystrophy protein kinase-like beta;	81314.3	56867.4	73188.5	85492.3	66435.8	51732.7	147813	124697	57387.7	49197.9	62312.4	54911.7	50191.9	50112.3	94247.7	60335.8	28926	39404.3	66435.8	51240.8	98819.6	74719.7	42087.3	44066.2	73234.7	93903.5	50526.1	52161	0	1	0	1	0	1	1	1	0	1	0	1	0
P63244	18	16	1324.85	0.00251765	1.70919	IL2 5min	IL23 15min	RecName: Full=Guanine nucleotide-binding protein subunit beta-2-like 1; AltName: Full=Cell proliferation-inducing gene 21 protein; AltName: Full=Guanine nucleotide-binding protein subunit beta-like protein 12.3; AltName: Full=Human lung cancer oncogene 7 protein; Short=HLC-7; AltName: Full=Receptor for activated C kinase; AltName: Full=Receptor of activated protein kinase C 1; Short=RACK1; Contai…	2.57683e+07	2.22321e+07	2.87009e+07	2.86242e+07	1.98343e+07	1.80829e+07	2.70448e+07	2.73634e+07	3.3841e+07	3.09668e+07	2.94159e+07	2.40717e+07	2.14879e+07	2.18968e+07	2.98669e+07	2.35881e+07	1.13433e+07	1.31932e+07	1.98343e+07	1.79109e+07	1.80807e+07	1.63963e+07	2.48185e+07	2.77367e+07	3.4572e+07	4.11646e+07	2.1631e+07	2.2792e+07	10	9	9	9	12	10	13	10	12	11	11	8	6
Q14764	5	5	169.58	0.00252915	5.79772	Ctrl	IL23 30min	RecName: Full=Major vault protein; Short=MVP; AltName: Full=Lung resistance-related protein;	1.27141e+06	1.09483e+06	1.01066e+06	994579	1.15863e+06	960451	141403	266729	473977	524746	839273	406219	1.27492e+06	1.00827e+06	1.47363e+06	1.1616e+06	399438	458412	1.15863e+06	951318	94534	159826	347608	470011	986382	694668	1.28341e+06	1.04949e+06	1	1	0	0	2	0	0	0	1	0	2	3	2
Q9BRX5	1	1	51.9	0.00254703	43.5312	IL2 30min	IL23 30min	RecName: Full=DNA replication complex GINS protein PSF3; AltName: Full=GINS complex subunit 3;	26246.8	19396.5	15769.3	31119.2	10906.4	20723.7	2653.67	1062.98	22008.5	15130.4	11602.6	35809.3	88188.9	73601.4	30421.5	20579.5	6232.43	14343.2	10906.4	20526.7	1774.1	636.944	16140.7	13552.2	13636.3	61236.8	88776.1	76610.4	1	0	0	0	1	0	0	0	0	0	1	0	1
Q15257	8	6	372.35	0.00255057	5.15527	IL2 15min	IL23 30min	RecName: Full=Serine/threonine-protein phosphatase 2A activator; EC=5.2.1.8; AltName: Full=PP2A, subunit B', PR53 isoform; AltName: Full=Phosphotyrosyl phosphatase activator; Short=PTPA; AltName: Full=Serine/threonine-protein phosphatase 2A regulatory subunit 4; AltName: Full=Serine/threonine-protein phosphatase 2A regulatory subunit B';	7.12608e+06	4.97361e+06	6.81409e+06	3.71698e+06	4.15247e+06	3.3068e+06	1.40783e+06	1.48508e+06	7.58584e+06	6.05744e+06	8.76173e+06	6.15203e+06	4.90069e+06	4.3231e+06	8.25952e+06	5.27696e+06	2.6931e+06	1.7132e+06	4.15247e+06	3.27536e+06	941198	889874	5.56336e+06	5.4256e+06	1.02975e+07	1.05205e+07	4.93332e+06	4.49984e+06	2	3	1	1	3	3	1	2	2	4	1	3	1
Q99436	5	5	274.47	0.00255677	2.63977	IL23 5min	IL2 15min	RecName: Full=Proteasome subunit beta type-7; EC=3.4.25.1; AltName: Full=Macropain chain Z; AltName: Full=Multicatalytic endopeptidase complex chain Z; AltName: Full=Proteasome subunit Z; Flags: Precursor;	4.59087e+06	4.9192e+06	1.16213e+07	1.2014e+07	5.36567e+06	4.82456e+06	5.60306e+06	6.72179e+06	7.85154e+06	6.35857e+06	5.41797e+06	3.53558e+06	5.34297e+06	5.03778e+06	5.32107e+06	5.21922e+06	4.59304e+06	5.5374e+06	5.36567e+06	4.77868e+06	3.7459e+06	4.02775e+06	5.75821e+06	5.69532e+06	6.36764e+06	6.04614e+06	5.37855e+06	5.24373e+06	1	0	0	2	2	0	0	0	3	2	4	0	2
Q8NF37	4	3	299.45	0.00255753	6.13178	Ctrl	IL2 30min	RecName: Full=Lysophosphatidylcholine acyltransferase 1; Short=LPC acyltransferase 1; Short=LPCAT-1; Short=LysoPC acyltransferase 1; EC=2.3.1.23; AltName: Full=1-acylglycerophosphocholine O-acyltransferase; AltName: Full=1-alkylglycerophosphocholine O-acetyltransferase; EC=2.3.1.67; AltName: Full=Acetyl-CoA:lyso-platelet-activating factor acetyltransferase; Short=Acetyl-CoA:lyso-PAF acetyltransfe…	4.14034e+06	4.72145e+06	2.41942e+06	1.05391e+06	2.43603e+06	2.3496e+06	1.62698e+06	2.16344e+06	1.08236e+06	1.14538e+06	1.44969e+06	1.26213e+06	702247	742978	4.79889e+06	5.00942e+06	956218	485758	2.43603e+06	2.32726e+06	1.08771e+06	1.29635e+06	793788	1.02591e+06	1.70379e+06	2.15835e+06	706923	773352	0	1	0	0	1	0	4	0	5	1	4	0	4
P61923	2	2	49.51	0.00256238	2.43653	IL23 5min	Ctrl	RecName: Full=Coatomer subunit zeta-1; AltName: Full=Zeta-1-coat protein; Short=Zeta-1 COP;	495711	530043	1.21461e+06	1.28468e+06	700995	897033	732968	1.0242e+06	815405	695970	633158	696341	1.09202e+06	1.2773e+06	574557	562371	480043	592122	700995	888504	490022	613708	598008	623375	744139	1.1908e+06	1.0993e+06	1.32952e+06	0	0	0	0	0	1	1	0	1	0	0	0	0
Q5JSP0	12	9	706.33	0.00257872	1.8256	Ctrl	IL23 30min	RecName: Full=FYVE, RhoGEF and PH domain-containing protein 3; AltName: Full=Zinc finger FYVE domain-containing protein 5;	6.6456e+06	5.85959e+06	3.64088e+06	4.30036e+06	4.27922e+06	3.88139e+06	3.12177e+06	3.72815e+06	5.15579e+06	5.06713e+06	6.57208e+06	5.80531e+06	5.17101e+06	4.37106e+06	7.70262e+06	6.21697e+06	1.43897e+06	1.98208e+06	4.27922e+06	3.84449e+06	2.08704e+06	2.23394e+06	3.78118e+06	4.53859e+06	7.72405e+06	9.92755e+06	5.20544e+06	4.54975e+06	5	5	2	2	3	4	3	6	3	5	3	5	4
P13051	2	2	70.91	0.00257997	2.5915	IL23 30min	Ctrl	RecName: Full=Uracil-DNA glycosylase; Short=UDG; EC=3.2.2.27;	233050	297062	262915	311176	448971	573961	621979	751803	239729	320404	262906	309040	279975	343013	270118	315180	103911	143424	448971	568504	415821	450486	175814	286984	308989	528483	281839	357036	0	1	0	0	1	1	1	1	0	1	0	1	0
O15260	3	2	210.28	0.00258628	4.71316	IL23 30min	IL2 30min	RecName: Full=Surfeit locus protein 4;	5.57111e+06	4.05812e+06	3.75412e+06	3.9183e+06	3.77062e+06	3.31722e+06	8.77727e+06	1.09763e+07	5.11054e+06	4.22084e+06	4.53347e+06	3.61862e+06	2.63996e+06	1.55119e+06	6.45722e+06	4.30562e+06	1.48372e+06	1.80599e+06	3.77062e+06	3.28568e+06	5.868e+06	6.5771e+06	3.748e+06	3.78058e+06	5.3281e+06	6.18814e+06	2.65754e+06	1.61461e+06	4	1	3	1	5	2	5	0	4	1	4	1	4
Q15080	2	1	47.83	0.00259001	5.23873	IL23 30min	Ctrl	RecName: Full=Neutrophil cytosol factor 4; Short=NCF-4; AltName: Full=Neutrophil NADPH oxidase factor 4; AltName: Full=SH3 and PX domain-containing protein 4; AltName: Full=p40-phox; Short=p40phox;	964883	694388	2.26871e+06	2.8684e+06	1.21412e+06	1.02885e+06	4.60997e+06	4.0825e+06	3.44274e+06	1.61335e+06	1.34671e+06	1.19839e+06	1.24528e+06	1.45328e+06	1.11835e+06	736739	896653	1.32208e+06	1.21412e+06	1.01907e+06	3.08197e+06	2.44627e+06	2.52486e+06	1.44506e+06	1.58276e+06	2.04934e+06	1.25357e+06	1.51269e+06	1	0	0	0	0	0	0	0	0	0	0	0	0
P62191	18	17	982.23	0.00262282	3.25021	Ctrl	IL23 30min	RecName: Full=26S protease regulatory subunit 4; Short=P26s4; AltName: Full=26S proteasome AAA-ATPase subunit RPT2; AltName: Full=Proteasome 26S subunit ATPase 1;	3.82056e+07	2.71773e+07	2.0585e+07	1.99856e+07	2.19866e+07	1.69942e+07	9.53666e+06	1.05799e+07	2.29365e+07	1.87218e+07	2.02786e+07	1.94704e+07	2.56408e+07	2.01232e+07	4.42825e+07	2.88349e+07	8.13573e+06	9.21158e+06	2.19866e+07	1.68326e+07	6.37568e+06	6.33956e+06	1.68213e+07	1.6769e+07	2.38331e+07	3.32959e+07	2.58115e+07	2.09459e+07	6	8	8	2	6	5	4	1	7	3	11	6	8
P18858	4	4	168.99	0.00262728	7.76578	IL2 15min	IL23 5min	RecName: Full=DNA ligase 1; EC=6.5.1.1; AltName: Full=DNA ligase I; AltName: Full=Polydeoxyribonucleotide synthase [ATP] 1;	283766	130360	53864.1	78786.2	200061	188649	275005	307938	239031	269138	594336	435797	446573	294462	328900	138310	21288.4	36313.4	200061	186855	183853	184519	175302	241065	698512	745248	449546	306500	1	1	0	1	0	2	0	0	0	2	0	3	0
P28074	2	1	105.23	0.00262985	4.59228	IL23 5min	IL23 15min	RecName: Full=Proteasome subunit beta type-5; EC=3.4.25.1; AltName: Full=Macropain epsilon chain; AltName: Full=Multicatalytic endopeptidase complex epsilon chain; AltName: Full=Proteasome chain 6; AltName: Full=Proteasome epsilon chain; AltName: Full=Proteasome subunit MB1; AltName: Full=Proteasome subunit X; Flags: Precursor;	263984	258210	1.107e+06	838063	283456	140095	354117	238817	631774	568199	390633	392817	269705	277222	305972	273959	437515	386272	283456	138763	236743	143101	463335	508931	459104	671750	271501	288555	0	0	0	0	1	0	0	0	0	0	2	0	0
Q86WV6	2	1	107.97	0.00269216	10.5063	IL23 30min	IL2 30min	RecName: Full=Stimulator of interferon genes protein; Short=hSTING; AltName: Full=Endoplasmic reticulum interferon stimulator; Short=ERIS; AltName: Full=Mediator of IRF3 activation; Short=hMITA; AltName: Full=Transmembrane protein 173;	707653	618377	233513	113788	265063	258778	1.29285e+06	1.35043e+06	313869	276023	165356	185455	191033	60557.4	820209	656093	92290.3	52446.1	265063	256317	864331	809188	230187	247232	194340	317143	192305	63033.1	2	0	1	0	1	0	1	0	1	0	1	0	1
P42574;P0CB46	8	7	397.07	0.00269234	4.5325	IL2 5min	IL23 30min	RecName: Full=Caspase-3; Short=CASP-3; EC=3.4.22.56; AltName: Full=Apopain; AltName: Full=Cysteine protease CPP32; Short=CPP-32; AltName: Full=Protein Yama; AltName: Full=SREBP cleavage activity 1; Short=SCA-1; Contains: RecName: Full=Caspase-3 subunit p17; Contains: RecName: Full=Caspase-3 subunit p12; Flags: Precursor;	2.95163e+06	2.89744e+06	2.18502e+06	2.80009e+06	2.28948e+06	2.13829e+06	971025	693341	3.99487e+06	3.54888e+06	3.97235e+06	3.00811e+06	1.41345e+06	2.61415e+06	3.42111e+06	3.07415e+06	863576	1.29059e+06	2.28948e+06	2.11796e+06	649174	415456	2.92978e+06	3.1787e+06	4.66864e+06	5.14412e+06	1.42286e+06	2.72102e+06	4	3	3	0	3	2	0	0	3	2	4	2	3
Q9NTJ3	7	3	212.48	0.00272017	5.72446	IL23 5min	IL2 30min	RecName: Full=Structural maintenance of chromosomes protein 4; Short=SMC protein 4; Short=SMC-4; AltName: Full=Chromosome-associated polypeptide C; Short=hCAP-C; AltName: Full=XCAP-C homolog;	264579	447552	485564	612860	326286	484327	446951	236985	185606	233601	135345	121969	85836.2	106046	306662	474849	191907	282474	326286	479722	298807	142003	136121	209234	159069	208577	86407.8	110382	1	0	1	0	1	0	1	0	0	1	0	0	2
P14314	21	18	1407.76	0.00275854	2.58817	IL23 30min	IL2 5min	RecName: Full=Glucosidase 2 subunit beta; AltName: Full=80K-H protein; AltName: Full=Glucosidase II subunit beta; AltName: Full=Protein kinase C substrate 60.1 kDa protein heavy chain; Short=PKCSH; Flags: Precursor;	2.99531e+07	2.26969e+07	1.93533e+07	1.5094e+07	2.04072e+07	1.84306e+07	4.2921e+07	4.12578e+07	1.57634e+07	1.6761e+07	2.13579e+07	1.45791e+07	3.07659e+07	2.77653e+07	3.47174e+07	2.40812e+07	7.64892e+06	6.95698e+06	2.04072e+07	1.82554e+07	2.86946e+07	2.4722e+07	1.15606e+07	1.50127e+07	2.51016e+07	2.49314e+07	3.09708e+07	2.89004e+07	12	9	9	2	12	2	10	6	9	3	7	5	10
Q99816	1	1	35	0.00277277	7.14821	IL2 30min	IL23 30min	RecName: Full=Tumor susceptibility gene 101 protein; AltName: Full=ESCRT-I complex subunit TSG101;	91772.3	55206.1	188584	213727	101773	41966.6	42079.2	30301.5	106514	112992	126258	132625	267460	249933	106369	58573.2	74533.1	98509.2	101773	41567.5	28131.8	18156.9	78116.1	101206	148389	226800	269241	260150	0	0	0	1	0	0	0	0	0	1	0	1	0
Q86UE8	6	3	273.06	0.00278354	5.43195	IL23 30min	IL2 5min	RecName: Full=Serine/threonine-protein kinase tousled-like 2; EC=2.7.11.1; AltName: Full=HsHPK; AltName: Full=PKU-alpha; AltName: Full=Tousled-like kinase 2;	961529	751764	532257	330536	605888	479256	1.3363e+06	1.09372e+06	186456	260901	392689	338137	728728	435518	1.11447e+06	797614	210362	152348	605888	474700	893379	655364	136744	233687	461521	578241	733581	453323	1	0	0	0	1	1	2	0	1	0	1	1	1
O60234	3	2	119.73	0.00279161	14.5277	IL2 30min	IL23 30min	RecName: Full=Glia maturation factor gamma; Short=GMF-gamma;	798430	770930	981751	2.54804e+06	557146	635501	135620	148316	804303	656676	559958	1.43367e+06	2.03569e+06	2.08925e+06	925424	817950	388013	1.17442e+06	557146	629459	90667.8	88872.3	589865	588179	658109	2.4517e+06	2.04924e+06	2.17466e+06	2	0	2	0	1	0	1	0	2	0	2	0	2
Q92506	4	4	330.4	0.00280381	3.38505	IL23 30min	Ctrl	RecName: Full=Estradiol 17-beta-dehydrogenase 8; EC=1.1.1.62; AltName: Full=17-beta-hydroxysteroid dehydrogenase 8; Short=17-beta-HSD 8; AltName: Full=3-oxoacyl-[acyl-carrier-protein] reductase; EC=1.1.1.-; AltName: Full=Protein Ke6; Short=Ke-6; AltName: Full=Really interesting new gene 2 protein; AltName: Full=Testosterone 17-beta-dehydrogenase 8; EC=1.1.1.239;	565232	664247	1.7265e+06	1.23809e+06	1.41191e+06	1.5047e+06	2.1892e+06	1.97264e+06	1.59198e+06	1.62911e+06	1.4299e+06	1409617	1.05016e+06	1.6557e+06	655135	704760	682356	570651	1.41191e+06	1.49039e+06	1.46358e+06	1.18202e+06	1.16754e+06	1.45918e+06	1.68054e+06	2.41056e+06	1.05716e+06	1.72339e+06	3	1	1	1	3	0	3	1	2	1	3	0	2
Q9ULW0	5	3	173.6	0.00282004	13.1197	IL23 30min	IL2 5min	RecName: Full=Targeting protein for Xklp2; AltName: Full=Differentially expressed in cancerous and non-cancerous lung cells 2; Short=DIL-2; AltName: Full=Hepatocellular carcinoma-associated antigen 519; AltName: Full=Protein fls353; AltName: Full=Restricted expression proliferation-associated protein 100; Short=p100;	63839.9	93068.6	130477	40159.9	65084.7	60321.9	456400	544392	28103.3	48178.3	44775.9	39982.9	93539.9	97427.3	73994	98744.9	51568	18510.1	65084.7	59748.3	305123	326204	20610.6	43152.9	52624.3	68374.1	94162.7	101410	0	0	0	0	0	0	1	1	0	0	1	0	1
Q06546	2	2	46.14	0.00282426	3.02014	IL2 15min	IL2 30min	RecName: Full=GA-binding protein alpha chain; Short=GABP subunit alpha; AltName: Full=Nuclear respiratory factor 2 subunit alpha; AltName: Full=Transcription factor E4TF1-60;	333360	371129	307678	398914	347065	367037	216513	323725	523611	462436	616042	459487	175508	180612	386383	393764	121602	183864	347065	363547	144748	193979	384009	414200	724023	785761	176677	187995	0	0	0	0	0	1	0	0	1	0	1	0	0
P35527	30	29	2506.98	0.00284464	2.02797	IL23 5min	IL2 15min	RecName: Full=Keratin, type I cytoskeletal 9; AltName: Full=Cytokeratin-9; Short=CK-9; AltName: Full=Keratin-9; Short=K9;	8.65615e+07	6.85859e+07	109339248	1.01486e+08	7.76154e+07	6.60379e+07	1.01217e+08	1.08551e+08	9.68325e+07	8.80265e+07	57085213	4.68735e+07	8.16719e+07	7.10104e+07	1.0033e+08	7.2769e+07	4.32136e+07	4.67761e+07	7.76154e+07	6.541e+07	6.76681e+07	6.50445e+07	7.10157e+07	7.88447e+07	6.70912e+07	8.01575e+07	8.22158e+07	7.39134e+07	13	18	17	16	18	12	19	17	22	16	16	12	22
P41250	2	2	69.88	0.00284963	10.9122	IL2 5min	IL23 5min	RecName: Full=Glycine--tRNA ligase; EC=6.1.1.14; AltName: Full=Diadenosine tetraphosphate synthetase; Short=AP-4-A synthetase; AltName: Full=Glycyl-tRNA synthetase; Short=GlyRS;	160482	124789	27280.8	10651.4	136098	82172.7	206354	160907	284729	129193	144222	192510	53459.5	39916	186008	132400	10782.1	4909.32	136098	81391.4	137957	96416.6	208817	115717	169502	329208	53815.5	41547.9	1	1	0	0	1	1	0	1	0	0	0	2	0
Q00403	4	4	232.18	0.00285494	2.47849	IL23 5min	IL23 30min	RecName: Full=Transcription initiation factor IIB; AltName: Full=General transcription factor TFIIB; AltName: Full=S300-II;	426361	438488	591008	737788	457850	355372	267785	268346	483433	389038	453836	467375	544431	697587	494176	465232	233581	340054	457850	351993	179026	160795	354543	348458	533385	799249	548056	726105	2	1	0	0	0	1	0	1	1	1	3	1	1
P14868	25	24	1632.06	0.00286248	1.84711	IL23 5min	IL23 15min	RecName: Full=Aspartate--tRNA ligase, cytoplasmic; EC=6.1.1.12; AltName: Full=Aspartyl-tRNA synthetase; Short=AspRS; AltName: Full=Cell proliferation-inducing gene 40 protein;	9.51152e+06	1.13426e+07	1.64363e+07	1.81273e+07	8.89094e+06	9.82133e+06	9.97345e+06	1.15646e+07	1.3351e+07	1.26254e+07	1.17181e+07	1.19157e+07	1.11438e+07	1.29636e+07	1.10244e+07	1.20344e+07	6.49604e+06	8.35505e+06	8.89094e+06	9.72794e+06	6.6677e+06	6.92959e+06	9.79144e+06	1.13085e+07	1.37721e+07	2.03768e+07	1.1218e+07	1.34936e+07	12	4	17	10	14	5	13	6	15	9	16	8	16
P60891	9	4	547.51	0.00288586	3.10063	IL2 15min	IL23 15min	RecName: Full=Ribose-phosphate pyrophosphokinase 1; EC=2.7.6.1; AltName: Full=PPRibP; AltName: Full=Phosphoribosyl pyrophosphate synthase I; Short=PRS-I;	822018	497584	891878	577925	415321	325933	537154	511169	1.02557e+06	1.15634e+06	1.13938e+06	1.15898e+06	360414	405293	952765	527932	352493	266372	415321	322834	359111	306297	752142	1.03573e+06	1.33909e+06	1.98196e+06	362814	421862	2	1	2	0	2	1	1	0	3	1	3	1	3
P49915	30	29	1712.44	0.00289427	2.78387	Ctrl	IL23 30min	RecName: Full=GMP synthase [glutamine-hydrolyzing]; EC=6.3.5.2; AltName: Full=GMP synthetase; AltName: Full=Glutamine amidotransferase;	7.11774e+07	6.09042e+07	3.80382e+07	3.11166e+07	4.53071e+07	3.6306e+07	2.11452e+07	2.63001e+07	4.67845e+07	3.91151e+07	5.48607e+07	4.21746e+07	4.93917e+07	4.88284e+07	8.24985e+07	6.46188e+07	1.50336e+07	1.4342e+07	4.53071e+07	3.59608e+07	1.41365e+07	1.57592e+07	3.43111e+07	3.50351e+07	6.44769e+07	7.2122e+07	4.97206e+07	5.08246e+07	14	25	15	13	14	19	6	10	16	18	20	20	13
Q9BZK7;O60907	3	3	249.72	0.00290684	2.70403	Ctrl	IL23 5min	RecName: Full=F-box-like/WD repeat-containing protein TBL1XR1; AltName: Full=Nuclear receptor corepressor/HDAC3 complex subunit TBLR1; AltName: Full=TBL1-related protein 1; AltName: Full=Transducin beta-like 1X-related protein 1;	2.57056e+06	1.94001e+06	967723	700367	1.27863e+06	1.03967e+06	1.96208e+06	2.13319e+06	1.04159e+06	1.4003e+06	1.09319e+06	1.06807e+06	1.2344e+06	1.1552e+06	2.97942e+06	2.05833e+06	382469	322806	1.27863e+06	1.02979e+06	1.31174e+06	1.27823e+06	763891	1.25424e+06	1.2848e+06	1.82649e+06	1.24262e+06	1.20242e+06	2	0	1	0	2	0	2	0	2	0	2	0	2
P22059;Q969R2	10	10	661.77	0.00291781	1.51125	IL2 15min	IL2 30min	RecName: Full=Oxysterol-binding protein 1;	6.47006e+06	6.53002e+06	7.6208e+06	6.4628e+06	5.03551e+06	4.44634e+06	6.8122e+06	6.53247e+06	7.58423e+06	6.51227e+06	7.41167e+06	6.78833e+06	4.43295e+06	4.96326e+06	7.49916e+06	6.92829e+06	3.01193e+06	2.97877e+06	5.03551e+06	4.40406e+06	4.55426e+06	3.91431e+06	5.56217e+06	5.83299e+06	8.71081e+06	1.16086e+07	4.46247e+06	5.16617e+06	9	2	9	0	7	2	8	1	9	2	10	2	4
P23284	16	14	1064.13	0.00292493	2.31905	IL2 30min	IL2 5min	RecName: Full=Peptidyl-prolyl cis-trans isomerase B; Short=PPIase B; EC=5.2.1.8; AltName: Full=CYP-S1; AltName: Full=Cyclophilin B; AltName: Full=Rotamase B; AltName: Full=S-cyclophilin; Short=SCYLP; Flags: Precursor;	1.21351e+07	1.36378e+07	1.45757e+07	1.82411e+07	1.05745e+07	1.25691e+07	1.2637e+07	12436752	1.00829e+07	1.06963e+07	1.67413e+07	2.27403e+07	2.1579e+07	2.66091e+07	1.40652e+07	1.44696e+07	5.76068e+06	8.40754e+06	1.05745e+07	1.24496e+07	8.44841e+06	7.4522e+06	7.39467e+06	9.5806e+06	1.96758e+07	3.88878e+07	2.17227e+07	2.76969e+07	10	5	9	1	13	4	7	4	10	2	17	4	11
Q68E01	1	1	51.9	0.00297826	8.20956	IL23 30min	IL23 5min	RecName: Full=Integrator complex subunit 3; Short=Int3; AltName: Full=SOSS complex subunit A; AltName: Full=Sensor of single-strand DNA complex subunit A; Short=SOSS-A; Short=Sensor of ssDNA subunit A;	139529	136615	46622.4	34177	77574.4	71186	274494	388834	106283	82072.7	271985	101865	61857.9	49730.5	161722	144947	18426.3	15752.6	77574.4	70509.1	183512	232992	77946.2	73511.9	319659	174197	62269.8	51763.6	0	0	0	0	0	0	0	1	0	0	0	0	0
P07814;O95980	65	60	4387.02	0.0029831	1.83282	Ctrl	IL23 30min	RecName: Full=Bifunctional glutamate/proline--tRNA ligase; AltName: Full=Bifunctional aminoacyl-tRNA synthetase; AltName: Full=Cell proliferation-inducing gene 32 protein; AltName: Full=Glutamatyl-prolyl-tRNA synthetase; Includes: RecName: Full=Glutamate--tRNA ligase; EC=6.1.1.17; AltName: Full=Glutamyl-tRNA synthetase; Short=GluRS; Includes: RecName: Full=Proline--tRNA ligase; EC=6.1.1.15; AltNa…	7.80417e+07	6.67852e+07	5.92707e+07	6.00403e+07	5.62314e+07	4.86369e+07	3.71326e+07	4.18861e+07	7.36463e+07	6.35966e+07	6.83646e+07	5.8863e+07	5.84234e+07	5.9846e+07	9.04546e+07	7.08585e+07	2.34253e+07	2.76732e+07	5.62314e+07	4.81744e+07	2.48248e+07	2.50985e+07	5.40112e+07	5.69629e+07	8.03477e+07	1.00661e+08	5.88124e+07	6.22926e+07	35	33	29	19	35	31	28	21	35	30	38	34	29
P54105	6	6	575.37	0.00299015	2.48379	IL2 30min	IL23 30min	RecName: Full=Methylosome subunit pICln; AltName: Full=Chloride channel, nucleotide sensitive 1A; AltName: Full=Chloride conductance regulatory protein ICln; Short=I(Cln); AltName: Full=Chloride ion current inducer protein; Short=ClCI; AltName: Full=Reticulocyte pICln;	5.98868e+06	5.51455e+06	4.38731e+06	2.88056e+06	5.11207e+06	4.40317e+06	2.57704e+06	2.75877e+06	4.11791e+06	4.16947e+06	5.34608e+06	4.53843e+06	6.71775e+06	6.53528e+06	6.94121e+06	5.85089e+06	1.73398e+06	1.32768e+06	5.11207e+06	4.36131e+06	1.72286e+06	1.65308e+06	3.02002e+06	3.73456e+06	6.28315e+06	7.76109e+06	6.76248e+06	6.80246e+06	1	4	2	2	2	3	1	1	2	4	2	6	2
Q9UBQ5	1	1	35.58	0.00299853	7.43025	IL23 5min	IL23 30min	RecName: Full=Eukaryotic translation initiation factor 3 subunit K; Short=eIF3k; AltName: Full=Eukaryotic translation initiation factor 3 subunit 12; AltName: Full=Muscle-specific gene M9 protein; AltName: Full=PLAC-24; AltName: Full=eIF-3 p25; AltName: Full=eIF-3 p28;	159938	174786	431373	1.05652e+06	113985	154474	108359	91889.6	153042	178772	160199	162435	209548	211154	185378	185446	170489	486962	113985	153005	72442.5	55061	112239	160125	188280	277778	210943	219787	0	0	0	0	0	0	0	0	1	1	0	1	0
Q9NQH7	3	2	106.77	0.00299921	3.62311	IL23 30min	IL23 5min	RecName: Full=Probable Xaa-Pro aminopeptidase 3; Short=X-Pro aminopeptidase 3; EC=3.4.11.9; AltName: Full=Aminopeptidase P3; Short=APP3;	2.16541e+06	1.64756e+06	516890	622216	1.84289e+06	1.49027e+06	1.56904e+06	2.55807e+06	1.14541e+06	809528	1.51863e+06	1.26865e+06	929579	886915	2.50983e+06	1.74805e+06	204288	286786	1.84289e+06	1.4761e+06	1.04897e+06	1.53281e+06	840032	725088	1.78482e+06	2.16949e+06	935769	923174	0	1	0	0	0	2	1	2	1	0	1	1	0
O95319	18	15	956.03	0.00304354	2.17203	IL23 30min	IL2 5min	RecName: Full=CUGBP Elav-like family member 2; Short=CELF-2; AltName: Full=Bruno-like protein 3; AltName: Full=CUG triplet repeat RNA-binding protein 2; Short=CUG-BP2; AltName: Full=CUG-BP- and ETR-3-like factor 2; AltName: Full=ELAV-type RNA-binding protein 3; Short=ETR-3; AltName: Full=Neuroblastoma apoptosis-related RNA-binding protein; Short=hNAPOR; AltName: Full=RNA-binding protein BRUNOL-3;	2.22938e+07	2.15395e+07	1.14191e+07	1.16095e+07	1.70856e+07	1.49473e+07	2.42147e+07	2.37376e+07	1.25929e+07	9.48425e+06	1.57465e+07	1.12323e+07	1.36665e+07	1.11861e+07	2.58398e+07	2.28532e+07	4.5131e+06	5.35096e+06	1.70856e+07	1.48052e+07	1.61886e+07	1.42238e+07	9.2355e+06	8.49497e+06	1.85066e+07	1.92081e+07	1.37575e+07	1.16434e+07	6	5	4	4	7	6	7	7	6	2	5	7	7
Q7Z5K2	4	4	156.98	0.00306234	6.84943	IL23 30min	IL2 30min	RecName: Full=Wings apart-like protein homolog; AltName: Full=Friend of EBNA2 protein;	218648	224230	82973.3	137452	283573	218098	408005	481604	102444	151902	220426	108571	60478.5	69402	253425	237906	32793.1	63352.9	283573	216024	272769	288581	75130.7	136057	259063	185665	60881.3	72239.3	0	3	0	2	0	1	0	3	0	1	0	1	0
O95299	2	2	68.04	0.00307213	3.63247	Ctrl	IL23 5min	RecName: Full=NADH dehydrogenase [ubiquinone] 1 alpha subcomplex subunit 10, mitochondrial; AltName: Full=Complex I-42kD; Short=CI-42kD; AltName: Full=NADH-ubiquinone oxidoreductase 42 kDa subunit; Flags: Precursor;	549601	545190	156986	144405	363547	269393	427669	458222	233290	273159	454711	260406	227960	268923	637018	578441	62044.7	66557.8	363547	266831	285916	274570	171092	244666	534414	445315	229478	279917	0	1	0	0	0	0	0	2	0	1	0	1	0
Q96B97	22	18	1445.1	0.00307876	1.69344	IL2 30min	IL2 5min	RecName: Full=SH3 domain-containing kinase-binding protein 1; AltName: Full=CD2-binding protein 3; Short=CD2BP3; AltName: Full=Cbl-interacting protein of 85 kDa; AltName: Full=Human Src family kinase-binding protein 1; Short=HSB-1;	1.89292e+07	1.49811e+07	2.41247e+07	2.74581e+07	1.79622e+07	1.60407e+07	2.12332e+07	2.23541e+07	1.80489e+07	1.50139e+07	1.86118e+07	1.7788e+07	2.85139e+07	2.74759e+07	2.194e+07	1.58949e+07	9.5347e+06	1.26557e+07	1.79622e+07	1.58882e+07	1.41953e+07	1.33948e+07	1.32368e+07	1.34478e+07	2.18741e+07	3.0419e+07	2.87038e+07	2.85991e+07	12	11	7	4	17	6	14	5	9	5	11	9	12
Q96D71	3	2	172.87	0.00308916	2.65751	IL2 30min	IL23 5min	RecName: Full=RalBP1-associated Eps domain-containing protein 1; AltName: Full=RalBP1-interacting protein 1;	2.29713e+06	1.61543e+06	738812	846952	1.83497e+06	1.53611e+06	1.74471e+06	2.30373e+06	1.52241e+06	1.64817e+06	1.86046e+06	2.34592e+06	2.09137e+06	2.12281e+06	2.6625e+06	1.71395e+06	291997	390369	1.83497e+06	1.52151e+06	1.16641e+06	1.38041e+06	1.11652e+06	1.47625e+06	2.18657e+06	4.01171e+06	2.1053e+06	2.20959e+06	0	1	0	2	0	3	0	2	0	1	0	1	0
P25325	3	3	116.36	0.003091	3.26831	Ctrl	IL23 30min	RecName: Full=3-mercaptopyruvate sulfurtransferase; Short=MST; EC=2.8.1.2;	2.09168e+06	1.79359e+06	633386	723070	1.22855e+06	795551	497246	691526	1.61005e+06	1.12787e+06	1.56827e+06	1.48714e+06	1.1423e+06	1.02033e+06	2.42437e+06	1.90298e+06	250330	333271	1.22855e+06	787986	332431	414368	1.18079e+06	1.01022e+06	1.84316e+06	2.54314e+06	1.14991e+06	1.06204e+06	1	0	1	0	1	1	0	0	1	1	1	2	1
O94966	6	6	269.62	0.0030933	2.27337	IL23 30min	IL2 15min	RecName: Full=Ubiquitin carboxyl-terminal hydrolase 19; EC=3.4.19.12; AltName: Full=Deubiquitinating enzyme 19; AltName: Full=Ubiquitin thioesterase 19; AltName: Full=Ubiquitin-specific-processing protease 19; AltName: Full=Zinc finger MYND domain-containing protein 9;	432007	350073	400522	591961	604904	555301	894143	688318	413642	408797	354738	341348	756662	771961	500720	371424	158296	272841	604904	550021	597774	412445	303360	366157	416917	583732	761700	803520	2	1	1	1	2	2	1	1	1	2	1	3	2
P63279	7	6	377.1	0.00311914	4.9068	IL23 5min	IL23 30min	RecName: Full=SUMO-conjugating enzyme UBC9; EC=6.3.2.-; AltName: Full=SUMO-protein ligase; AltName: Full=Ubiquitin carrier protein 9; AltName: Full=Ubiquitin carrier protein I; AltName: Full=Ubiquitin-conjugating enzyme E2 I; AltName: Full=Ubiquitin-protein ligase I; AltName: Full=p18;	4.17125e+06	4.27185e+06	4.18277e+06	8.42235e+06	2.05224e+06	2.13949e+06	1.29088e+06	1.27802e+06	2.12804e+06	2.28462e+06	3.08494e+06	3.24268e+06	2.72072e+06	4.07161e+06	4.83471e+06	4.53239e+06	1.65314e+06	3.88195e+06	2.05224e+06	2.11914e+06	863014	765802	1.56067e+06	2.04631e+06	3.62567e+06	5.54524e+06	2.73883e+06	4.23806e+06	3	4	3	1	2	2	1	1	4	3	3	3	2
Q8N5M9	1	1	37.05	0.00312113	3.80962	IL23 5min	IL23 15min	RecName: Full=Protein jagunal homolog 1;	554160	350590	1.14119e+06	1.25687e+06	367285	262189	599251	760984	814090	724225	788654	614398	803888	691929	642302	371973	451025	579307	367285	259696	400626	455988	597043	648682	926891	1.05067e+06	809241	720216	0	0	1	0	0	0	0	0	1	1	0	0	1
A1L0T0	3	3	130.92	0.00312714	4.06509	IL2 5min	IL23 15min	RecName: Full=Acetolactate synthase-like protein; EC=2.2.1.-; AltName: Full=IlvB-like protein;	751812	596386	609056	414196	257928	153004	838741	712104	995936	674542	850584	671444	360821	357207	871392	632760	240714	190907	257928	151550	560736	426698	730406	604182	999677	1.14822e+06	363223	371810	2	0	0	1	0	0	1	0	1	0	2	0	2
Q13451	29	26	2076.7	0.00317028	1.56014	Ctrl	IL23 30min	RecName: Full=Peptidyl-prolyl cis-trans isomerase FKBP5; Short=PPIase FKBP5; EC=5.2.1.8; AltName: Full=51 kDa FK506-binding protein; Short=51 kDa FKBP; Short=FKBP-51; AltName: Full=54 kDa progesterone receptor-associated immunophilin; AltName: Full=Androgen-regulated protein 6; AltName: Full=FF1 antigen; AltName: Full=FK506-binding protein 5; Short=FKBP-5; AltName: Full=FKBP54; Short=p54; AltName…	5.28501e+07	4.53292e+07	3.96834e+07	3.8998e+07	3.70148e+07	3.42441e+07	2.95753e+07	3.33547e+07	4.00518e+07	4.14804e+07	4.25084e+07	3.98762e+07	3.7362e+07	3.7213e+07	6.12562e+07	4.80938e+07	1.56839e+07	1.79746e+07	3.70148e+07	3.39185e+07	1.97724e+07	1.99864e+07	2.93734e+07	3.71537e+07	4.99594e+07	6.81916e+07	3.76108e+07	3.87344e+07	18	11	13	9	15	14	12	12	15	8	15	13	18
Q9Y6E0	13	7	723.67	0.00319015	2.1202	Ctrl	IL2 5min	RecName: Full=Serine/threonine-protein kinase 24; EC=2.7.11.1; AltName: Full=Mammalian STE20-like protein kinase 3; Short=MST-3; AltName: Full=STE20-like kinase MST3; Contains: RecName: Full=Serine/threonine-protein kinase 24 36 kDa subunit; AltName: Full=Mammalian STE20-like protein kinase 3 N-terminal; Short=MST3/N; Contains: RecName: Full=Serine/threonine-protein kinase 24 12 kDa subunit; AltN…	3.61842e+06	3.49309e+06	1.87524e+06	1.89068e+06	1.83251e+06	2.30919e+06	2.57531e+06	2.02616e+06	1.49225e+06	1.86192e+06	2.30822e+06	2.12358e+06	2.75864e+06	2.92407e+06	4.19395e+06	3.70613e+06	741141	871436	1.83251e+06	2.28723e+06	1.72171e+06	1.21409e+06	1.0944e+06	1.6677e+06	2.71281e+06	3.63149e+06	2.77701e+06	3.04361e+06	4	1	2	0	4	1	3	2	3	3	5	2	5
O60502	5	5	228.07	0.00319452	3.36046	Ctrl	IL23 5min	RecName: Full=Bifunctional protein NCOAT; AltName: Full=Meningioma-expressed antigen 5; AltName: Full=Nuclear cytoplasmic O-GlcNAcase and acetyltransferase; Includes: RecName: Full=Protein O-GlcNAcase; EC=3.2.1.169; AltName: Full=Glycoside hydrolase O-GlcNAcase; AltName: Full=Hexosaminidase C; AltName: Full=N-acetyl-beta-D-glucosaminidase; AltName: Full=N-acetyl-beta-glucosaminidase; AltName: Ful…	1.87296e+06	1.53148e+06	603619	409472	1.35276e+06	1.17396e+06	838460	935678	1.14271e+06	865977	1.53917e+06	1.40415e+06	1.87155e+06	1.2449e+06	2.17087e+06	1.62489e+06	238566	188730	1.35276e+06	1.1628e+06	560548	560666	838048	775649	1.80896e+06	2.40121e+06	1.88401e+06	1.29579e+06	1	1	0	1	1	2	0	0	2	1	4	3	0
Q9UFW8	11	9	573.3	0.00321239	2.23873	IL23 30min	IL2 15min	RecName: Full=CGG triplet repeat-binding protein 1; Short=CGG-binding protein 1; AltName: Full=20 kDa CGG-binding protein; AltName: Full=p20-CGGBP DNA-binding protein;	2.6428e+06	2.36481e+06	4.92625e+06	3.25237e+06	2.58079e+06	2.81458e+06	4.51826e+06	4.5559e+06	2.26682e+06	1.94649e+06	2.22458e+06	1.82868e+06	3.30232e+06	3.20096e+06	3.06315e+06	2.50904e+06	1.94698e+06	1.49905e+06	2.58079e+06	2.78782e+06	3.02066e+06	2.72993e+06	1.66246e+06	1.74346e+06	2.61451e+06	3.12719e+06	3.32431e+06	3.33183e+06	7	1	3	1	8	3	7	1	7	1	5	1	8
P62195	16	15	1213.51	0.00322026	2.44931	IL2 30min	IL23 30min	RecName: Full=26S protease regulatory subunit 8; AltName: Full=26S proteasome AAA-ATPase subunit RPT6; AltName: Full=Proteasome 26S subunit ATPase 5; AltName: Full=Proteasome subunit p45; AltName: Full=Thyroid hormone receptor-interacting protein 1; Short=TRIP1; AltName: Full=p45/SUG;	1.71366e+07	1.34177e+07	1.36788e+07	1.54537e+07	1.56934e+07	1.28924e+07	6.95317e+06	6.83038e+06	1.51478e+07	1.39077e+07	1.5476e+07	1.39577e+07	1.95451e+07	1.42151e+07	1.98623e+07	1.4236e+07	5.40619e+06	7.12278e+06	1.56934e+07	1.27699e+07	4.6485e+06	4.09282e+06	1.11092e+07	1.2457e+07	1.81887e+07	2.38688e+07	1.96753e+07	1.47963e+07	7	10	9	9	7	13	4	6	9	11	11	13	12
P11310	11	11	792.98	0.00322104	3.92814	IL23 30min	IL23 5min	RecName: Full=Medium-chain specific acyl-CoA dehydrogenase, mitochondrial; Short=MCAD; EC=1.3.8.7; Flags: Precursor;	1.07473e+07	7.22409e+06	6.00526e+06	4.82254e+06	1.16669e+07	8.70376e+06	2.24552e+07	2.00779e+07	7.33857e+06	7.67217e+06	8.40017e+06	7.52953e+06	8.16163e+06	5.27367e+06	1.24567e+07	7.6647e+06	2.37343e+06	2.22276e+06	1.16669e+07	8.62101e+06	1.50123e+07	1.20309e+07	5.38201e+06	6.8719e+06	9.87257e+06	1.28761e+07	8.21598e+06	5.48927e+06	8	4	7	2	11	4	13	4	9	1	10	3	4
Q9H9P8	2	2	153.61	0.00323685	8.60355	IL23 30min	IL23 5min	RecName: Full=L-2-hydroxyglutarate dehydrogenase, mitochondrial; EC=1.1.99.2; AltName: Full=Duranin; Flags: Precursor;	196353	343163	111544	90006	314866	261313	672627	1.06142e+06	406656	236619	338447	291036	131872	209348	227584	364093	44084.9	41484.7	314866	258828	449681	636009	298236	211938	397771	497695	132750	217907	0	1	0	0	0	2	0	3	0	2	0	1	0
Q7Z7A4	5	4	209.82	0.00327976	2.27201	IL23 30min	IL23 5min	RecName: Full=PX domain-containing protein kinase-like protein; AltName: Full=Modulator of Na,K-ATPase; Short=MONaKA;	2.47743e+06	2.81671e+06	952208	1.39019e+06	1.32877e+06	1.27707e+06	2.21917e+06	3.1028e+06	1.59099e+06	1.37509e+06	2.10644e+06	1.73409e+06	1.22901e+06	1.16721e+06	2.87147e+06	2.98851e+06	376337	640755	1.32877e+06	1.26492e+06	1.48361e+06	1.85922e+06	1.16681e+06	1.23166e+06	2.47566e+06	2.96544e+06	1.23719e+06	1.21492e+06	0	2	0	3	0	3	1	4	0	4	0	4	1
P84085	10	5	652.61	0.00335673	2.55	IL2 15min	IL2 30min	RecName: Full=ADP-ribosylation factor 5;	3.33829e+06	2.65686e+06	3.01601e+06	2.54612e+06	2.5662e+06	1.88339e+06	2.07369e+06	2.56648e+06	3.24767e+06	2.6462e+06	3.2782e+06	2.82309e+06	1.1454e+06	1.24726e+06	3.86927e+06	2.8189e+06	1.192e+06	1.17353e+06	2.5662e+06	1.86548e+06	1.38636e+06	1.53786e+06	2.3818e+06	2.37018e+06	3.85282e+06	4.82771e+06	1.15302e+06	1.29826e+06	3	2	4	1	2	1	2	1	4	2	3	2	2
Q69YN2	20	20	1264.92	0.0033661	1.52926	IL23 30min	IL2 30min	RecName: Full=CWF19-like protein 1;	1.11433e+07	1.0283e+07	8.07627e+06	7.79107e+06	8.69869e+06	7.39865e+06	1.20686e+07	1.16975e+07	9.14317e+06	8.32175e+06	9.21034e+06	7.8941e+06	7.50472e+06	8.03619e+06	1.29157e+07	1.09101e+07	3.19195e+06	3.59099e+06	8.69869e+06	7.32831e+06	8.06839e+06	7.00926e+06	6.70548e+06	7.45372e+06	1.08248e+07	1.34996e+07	7.55469e+06	8.36472e+06	14	6	8	4	17	6	13	6	12	6	12	7	11
P43490	8	8	350.94	0.00339162	2.27832	Ctrl	IL23 30min	RecName: Full=Nicotinamide phosphoribosyltransferase; Short=NAmPRTase; Short=Nampt; EC=2.4.2.12; AltName: Full=Pre-B-cell colony-enhancing factor 1; Short=Pre-B cell-enhancing factor; AltName: Full=Visfatin;	6.2528e+06	5.39673e+06	2.69112e+06	2.66955e+06	4.83531e+06	3.91286e+06	2.07878e+06	3.03444e+06	4.05303e+06	4.03325e+06	5.20303e+06	4.43149e+06	3.84047e+06	3.4525e+06	7.24734e+06	5.72589e+06	1.0636e+06	1.23043e+06	4.83531e+06	3.87566e+06	1.38976e+06	1.81826e+06	2.97244e+06	3.61255e+06	6.11503e+06	7.5782e+06	3.86604e+06	3.59365e+06	5	1	3	2	2	1	1	1	2	2	4	3	2
Q969G3	8	6	518.9	0.00339329	5.43923	IL23 30min	IL23 5min	RecName: Full=SWI/SNF-related matrix-associated actin-dependent regulator of chromatin subfamily E member 1; AltName: Full=BRG1-associated factor 57; Short=BAF57;	5.72096e+06	3.88627e+06	1.6975e+06	1.12688e+06	3.90143e+06	2.16596e+06	7.56499e+06	7.79744e+06	2.08032e+06	2.542e+06	2.19197e+06	2.00597e+06	3.07364e+06	2.11136e+06	6.63091e+06	4.1233e+06	670894	519390	3.90143e+06	2.14537e+06	5.05753e+06	4.67229e+06	1.52568e+06	2.27685e+06	2.57619e+06	3.43038e+06	3.0941e+06	2.19767e+06	4	1	2	0	4	2	5	3	3	4	4	3	4
Q96RU3	16	14	702.28	0.00340726	1.84875	IL23 30min	IL23 5min	RecName: Full=Formin-binding protein 1; AltName: Full=Formin-binding protein 17; Short=hFBP17;	8.57452e+06	7.85635e+06	5.80976e+06	4.57046e+06	6.0406e+06	5.98193e+06	9.30548e+06	9.88495e+06	6.41644e+06	5.86949e+06	7.25564e+06	6.03167e+06	6.28398e+06	6.73738e+06	9.93834e+06	8.33552e+06	2.29617e+06	2.10658e+06	6.0406e+06	5.92505e+06	6.22113e+06	5.92314e+06	4.70573e+06	5.25726e+06	8.52743e+06	1.03146e+07	6.32582e+06	7.01281e+06	8	5	3	2	4	4	9	5	4	4	6	6	7
Q9GZT3	3	3	155.19	0.00341989	1.58319	IL23 30min	Ctrl	RecName: Full=SRA stem-loop-interacting RNA-binding protein, mitochondrial; Flags: Precursor;	765293	868910	1.18517e+06	1.28852e+06	1.11258e+06	1.09983e+06	1.16102e+06	1.42624e+06	955922	1.08834e+06	847303	801192	1.10357e+06	1.1814e+06	887018	921906	468408	593894	1.11258e+06	1.08937e+06	776190	854613	701060	974821	995820	1.3701e+06	1.11092e+06	1.2297e+06	2	0	2	0	2	0	2	0	3	0	2	0	3
P13995	6	5	268.73	0.00343673	2.58312	IL2 15min	IL23 5min	RecName: Full=Bifunctional methylenetetrahydrofolate dehydrogenase/cyclohydrolase, mitochondrial; Includes: RecName: Full=NAD-dependent methylenetetrahydrofolate dehydrogenase; EC=1.5.1.15; Includes: RecName: Full=Methenyltetrahydrofolate cyclohydrolase; EC=3.5.4.9; Flags: Precursor;	3.53983e+06	2.88442e+06	1.23634e+06	1.30692e+06	2.47156e+06	2.0811e+06	2.85584e+06	3.41e+06	2.61e+06	2.21763e+06	3.78799e+06	2.78155e+06	1.68085e+06	1.06929e+06	4.10286e+06	3.06034e+06	488631	602374	2.47156e+06	2.06132e+06	1.90926e+06	2.0433e+06	1.91414e+06	1.98631e+06	4.45196e+06	4.75668e+06	1.69204e+06	1.113e+06	1	2	1	1	3	3	1	2	2	2	3	4	4
P55789	3	3	139.16	0.00345662	3.63615	Ctrl	IL23 5min	RecName: Full=FAD-linked sulfhydryl oxidase ALR; EC=1.8.3.2; AltName: Full=Augmenter of liver regeneration; Short=hERV1; AltName: Full=Hepatopoietin;	207011	202697	67763.8	44912.4	163826	184654	112058	72361	119591	118384	118580	165097	153992	206726	239937	215060	26782	20700.6	163826	182898	74916.1	43359.3	87706.6	106036	139365	282330	155017	215178	3	1	0	0	1	0	0	1	1	1	1	1	1
O95758	13	7	677.67	0.00349551	3.29351	IL23 30min	IL2 30min	RecName: Full=Polypyrimidine tract-binding protein 3; AltName: Full=Regulator of differentiation 1; Short=Rod1;	6.28541e+06	5.8255e+06	5.57238e+06	6.21082e+06	3.40537e+06	2.80481e+06	7.16956e+06	7.16711e+06	6.12649e+06	4.20629e+06	6.30778e+06	4.15824e+06	2.55665e+06	1.79636e+06	7.28514e+06	6.1808e+06	2.20234e+06	2.86263e+06	3.40537e+06	2.77814e+06	4.79317e+06	4.29459e+06	4.49309e+06	3.76754e+06	7.41343e+06	7.11093e+06	2.57367e+06	1.8698e+06	3	4	1	3	2	2	2	6	2	5	2	5	3
P08559;P29803	18	12	936.45	0.0035293	3.00359	IL23 30min	IL2 30min	RecName: Full=Pyruvate dehydrogenase E1 component subunit alpha, somatic form, mitochondrial; EC=1.2.4.1; AltName: Full=PDHE1-A type I; Flags: Precursor;	1.79529e+07	1.35558e+07	8.15299e+06	7.65063e+06	1.62618e+07	1.31995e+07	2.13641e+07	2.28059e+07	1.62271e+07	1.24181e+07	1.79191e+07	1.17579e+07	8.08468e+06	6.62104e+06	2.08084e+07	1.43826e+07	3.22227e+06	3.52626e+06	1.62618e+07	1.30739e+07	1.42829e+07	1.36654e+07	1.19007e+07	1.11228e+07	2.106e+07	2.0107e+07	8.13851e+06	6.89172e+06	6	7	2	2	6	6	4	5	5	4	5	6	4
P57737	2	2	49.9	0.00354883	16.517	IL2 15min	IL23 30min	RecName: Full=Coronin-7; Short=Crn7; AltName: Full=70 kDa WD repeat tumor rejection antigen homolog;	22784.7	10437.2	27490.3	29737.7	54115.1	44844.8	9138.9	2579.43	65018.4	42916.2	112363	81189.3	24166.3	29414.2	26408.7	11073.8	10864.9	13706.4	54115.1	44418.4	6109.76	1545.62	47683.6	38439.6	132058	138840	24327.2	30616.7	0	0	0	0	1	0	0	0	0	0	0	1	0
Q4KMP7	7	7	269.61	0.00355717	4.52876	Ctrl	IL2 15min	RecName: Full=TBC1 domain family member 10B; AltName: Full=Rab27A-GAP-beta;	2.0174e+06	1.3356e+06	1.1963e+06	700051	503210	477982	586351	789777	492220	452430	325241	415136	550125	702230	2.33827e+06	1.41705e+06	472808	322661	503210	473438	392002	473241	360987	405238	382251	709917	553788	730938	1	4	0	0	0	4	2	0	0	2	1	3	0
P49721	17	17	1126.06	0.00356544	2.72313	IL23 5min	IL23 30min	RecName: Full=Proteasome subunit beta type-2; EC=3.4.25.1; AltName: Full=Macropain subunit C7-I; AltName: Full=Multicatalytic endopeptidase complex subunit C7-I; AltName: Full=Proteasome component C7-I;	4.81908e+07	4.192e+07	5.45359e+07	5.20693e+07	2.72431e+07	2.10146e+07	1.97036e+07	1.94445e+07	5.95601e+07	4.34797e+07	6.45542e+07	3.90185e+07	3.21295e+07	3.35294e+07	5.58558e+07	4.44767e+07	2.1554e+07	2.39993e+07	2.72431e+07	2.08148e+07	1.31727e+07	1.16513e+07	4.36806e+07	3.89444e+07	7.58694e+07	6.67248e+07	3.23434e+07	3.49002e+07	7	18	11	14	4	12	6	12	12	18	9	19	7
Q14141	29	15	2206.76	0.00363605	1.59668	IL23 30min	IL2 5min	RecName: Full=Septin-6;	4.9994e+07	5.04199e+07	5.58253e+07	5.95136e+07	4.18606e+07	3.59833e+07	5.55196e+07	6.86221e+07	3.67811e+07	4.09685e+07	4.48131e+07	4.08463e+07	4.55702e+07	4.65924e+07	5.79458e+07	5.34951e+07	2.20636e+07	2.74305e+07	4.18606e+07	3.56411e+07	3.71173e+07	4.11189e+07	2.69748e+07	3.66952e+07	5.2668e+07	6.98505e+07	4.58736e+07	4.84972e+07	9	16	7	9	12	15	7	16	7	12	10	16	8
Q6P587	5	5	255.54	0.00363799	2.70145	IL23 30min	IL2 30min	RecName: Full=Acylpyruvase FAHD1, mitochondrial; EC=3.7.1.5; AltName: Full=Fumarylacetoacetate hydrolase domain-containing protein 1; AltName: Full=YisK-like protein; Flags: Precursor;	8.91889e+06	1.18621e+07	6.99626e+06	6.47886e+06	8.65952e+06	7.4097e+06	1.72203e+07	1.77229e+07	9.46767e+06	6.2207e+06	7.89381e+06	6.37535e+06	6.4809e+06	6.45407e+06	1.03375e+07	1.25856e+07	2.7651e+06	2.98618e+06	8.65952e+06	7.33924e+06	1.15126e+07	1.06197e+07	6.94346e+06	5.57183e+06	9.27746e+06	1.09024e+07	6.52406e+06	6.71793e+06	1	3	1	2	1	5	1	6	1	4	3	4	1
Q9Y294	1	1	47.32	0.00364232	10.0699	IL23 30min	IL23 5min	RecName: Full=Histone chaperone ASF1A; AltName: Full=Anti-silencing function protein 1 homolog A; Short=hAsf1; Short=hAsf1a; AltName: Full=CCG1-interacting factor A; Short=CIA; Short=hCIA;	216293	227719	42030.3	78684.6	242121	105436	786045	429545	87275.7	44682.7	415281	303867	279499	232542	250696	241608	16611.4	36266.6	242121	104434	525506	257387	64006.9	40021.9	488072	519636	281360	242048	0	0	0	0	0	0	0	0	0	0	0	1	0
P49753	17	2	1249.78	0.00369104	5.46306	IL2 15min	IL2 30min	RecName: Full=Acyl-coenzyme A thioesterase 2, mitochondrial; Short=Acyl-CoA thioesterase 2; EC=3.1.2.2; AltName: Full=Acyl-coenzyme A thioester hydrolase 2a; AltName: Full=CTE-Ia; AltName: Full=Long-chain acyl-CoA thioesterase 2; AltName: Full=ZAP128; Flags: Precursor;	3.01331e+06	2.44539e+06	1.59954e+06	1.17976e+06	1.55849e+06	1.38059e+06	3.02567e+06	3.67364e+06	3.75697e+06	2.33051e+06	5.10041e+06	2.35998e+06	703085	662522	3.49259e+06	2.59454e+06	632179	543765	1.55849e+06	1.36746e+06	2.02279e+06	2.20127e+06	2.75531e+06	2.08742e+06	5.99442e+06	4.03576e+06	707767	689607	0	3	0	1	1	2	0	5	1	7	1	7	0
Q96CW1	3	3	104.66	0.00369247	6.13757	IL2 5min	IL23 15min	RecName: Full=AP-2 complex subunit mu; AltName: Full=AP-2 mu chain; AltName: Full=Adapter-related protein complex 2 subunit mu; AltName: Full=Adaptin-mu2; AltName: Full=Adaptor protein complex AP-2 subunit mu; AltName: Full=Clathrin assembly protein complex 2 mu medium chain; AltName: Full=Clathrin coat assembly protein AP50; AltName: Full=Clathrin coat-associated protein AP50; AltName: Full=HA2 …	250690	244571	286589	265393	62770.7	68643.4	122497	158193	412097	394466	89111.1	86820.6	30504.3	105154	290564	259487	113267	122322	62770.7	67990.7	81894.4	94790.3	302227	353320	104731	148470	30707.4	109453	1	2	1	1	1	0	1	2	1	2	1	1	0
O60879	5	5	151.81	0.00369765	3.18086	IL23 30min	IL2 30min	RecName: Full=Protein diaphanous homolog 2; AltName: Full=Diaphanous-related formin-2; Short=DRF2;	584756	376571	510560	429819	402238	455868	1.03129e+06	1.1253e+06	847991	734772	482588	587298	278529	399461	677765	399538	201786	198108	402238	451534	689463	674289	621905	658129	567177	1.00433e+06	280384	415792	0	1	0	0	0	0	2	0	0	1	0	1	1
P53602	5	5	205.76	0.00370207	3.30905	IL2 30min	IL23 30min	RecName: Full=Diphosphomevalonate decarboxylase; EC=4.1.1.33; AltName: Full=Mevalonate (diphospho)decarboxylase; Short=MDDase; AltName: Full=Mevalonate pyrophosphate decarboxylase;	4.31178e+06	4.26007e+06	2.42751e+06	2.56687e+06	3.65362e+06	2.86196e+06	1.19517e+06	1.41386e+06	3.83361e+06	2.33775e+06	4.63541e+06	3.21324e+06	4.60701e+06	4.02639e+06	4.99759e+06	4.5199e+06	959411	1.1831e+06	3.65362e+06	2.83474e+06	799024	847197	2.81152e+06	2.0939e+06	5.44792e+06	5.4949e+06	4.63769e+06	4.191e+06	0	2	0	2	0	2	0	1	1	2	0	3	0
P63092	5	4	258.74	0.003728	2.96459	Ctrl	IL2 5min	RecName: Full=Guanine nucleotide-binding protein G(s) subunit alpha isoforms short; AltName: Full=Adenylate cyclase-stimulating G alpha protein;	2.42259e+06	2.32649e+06	1.16774e+06	1.84733e+06	1.36958e+06	1.21092e+06	987535	1.15428e+06	866104	735834	1.07679e+06	1.0756e+06	1.20827e+06	1.47399e+06	2.80792e+06	2.46839e+06	461522	851453	1.36958e+06	1.19941e+06	660211	691656	635189	659081	1.26553e+06	1.83937e+06	1.21632e+06	1.53425e+06	2	3	1	1	2	3	2	1	1	3	1	2	3
Q8WWY3	3	3	119.9	0.0037458	4.23299	Ctrl	IL23 5min	RecName: Full=U4/U6 small nuclear ribonucleoprotein Prp31; AltName: Full=Pre-mRNA-processing factor 31; AltName: Full=Serologically defined breast cancer antigen NY-BR-99; AltName: Full=U4/U6 snRNP 61 kDa protein; Short=Protein 61K; Short=hPrp31;	1.42445e+06	1.48657e+06	393473	294225	805425	669332	502253	530018	642862	516883	1.13396e+06	805207	537806	278238	1.65102e+06	1.57724e+06	155511	135611	805425	662968	335778	317591	471466	462968	1.33272e+06	1.37697e+06	541387	289613	0	2	0	0	0	1	0	2	0	2	0	4	0
P48449	8	7	436.34	0.00374591	1.97027	IL23 5min	IL2 30min	RecName: Full=Lanosterol synthase; EC=5.4.99.7; AltName: Full=2,3-epoxysqualene--lanosterol cyclase; AltName: Full=Oxidosqualene--lanosterol cyclase; Short=OSC; Short=hOSC;	2.26973e+06	1.79638e+06	2.88722e+06	2.4054e+06	1.65134e+06	1.43541e+06	2.26476e+06	2.81705e+06	2.01359e+06	1.97771e+06	1.94929e+06	2.12153e+06	1.31539e+06	1.37086e+06	2.63074e+06	1.90594e+06	1.1411e+06	1.10867e+06	1.65134e+06	1.42176e+06	1.5141e+06	1.688e+06	1.47674e+06	1.77142e+06	2.29096e+06	3.628e+06	1.32415e+06	1.4269e+06	3	0	5	2	4	1	4	1	6	4	5	4	4
Q16566	4	4	224.13	0.0037482	3.32721	IL23 15min	IL23 30min	RecName: Full=Calcium/calmodulin-dependent protein kinase type IV; Short=CaMK IV; EC=2.7.11.17; AltName: Full=CaM kinase-GR;	813307	688409	1.17717e+06	634430	1.50471e+06	1.74296e+06	493386	482708	1.30812e+06	1.5084e+06	1.21873e+06	1.22307e+06	1.32686e+06	1.80941e+06	942668	730396	465246	292416	1.50471e+06	1.72639e+06	329851	289243	959355	1.35106e+06	1.43235e+06	2.09155e+06	1.33569e+06	1.88338e+06	1	0	2	0	1	1	1	0	0	1	1	0	1
Q71U36;Q13748;Q6PEY2	29	1	2607.71	0.0037543	4.85351	IL2 15min	IL23 30min	RecName: Full=Tubulin alpha-1A chain; AltName: Full=Alpha-tubulin 3; AltName: Full=Tubulin B-alpha-1; AltName: Full=Tubulin alpha-3 chain;	985961	678942	756556	764327	610233	472792	288030	241736	1.28691e+06	1.06886e+06	1.68468e+06	886554	703750	529617	1.14278e+06	720352	299010	352286	610233	468297	192561	144850	943801	957369	1.97997e+06	1.51608e+06	708436	551269	2	0	2	0	1	0	1	0	1	0	2	0	1
P33908	2	1	67.4	0.00375822	11.2527	IL23 30min	Ctrl	RecName: Full=Mannosyl-oligosaccharide 1,2-alpha-mannosidase IA; EC=3.2.1.113; AltName: Full=Man(9)-alpha-mannosidase; Short=Man9-mannosidase; AltName: Full=Mannosidase alpha class 1A member 1; AltName: Full=Processing alpha-1,2-mannosidase IA; Short=Alpha-1,2-mannosidase IA;	70116.8	56288.8	106469	152586	384381	248033	998910	423497	381973	348105	322765	263916	247851	123627	81269.2	59721.9	42079.1	70328.3	384381	245675	667816	253763	280134	311795	379340	451318	249501	128681	0	0	0	0	0	0	0	0	0	0	1	0	0
Q9Y2W2	12	12	598.99	0.00376383	2.35199	IL23 30min	IL23 5min	RecName: Full=WW domain-binding protein 11; Short=WBP-11; AltName: Full=Npw38-binding protein; Short=NpwBP; AltName: Full=SH3 domain-binding protein SNP70; AltName: Full=Splicing factor that interacts with PQBP-1 and PP1;	1.79391e+07	1.35883e+07	7.48491e+06	8.07295e+06	1.34346e+07	9.98171e+06	1.64942e+07	2.00978e+07	9.82391e+06	9.17593e+06	1.04042e+07	8.71246e+06	1.073e+07	1.01589e+07	2.07925e+07	1.44171e+07	2.95822e+06	3.72091e+06	1.34346e+07	9.8868e+06	1.10271e+07	1.20428e+07	7.20473e+06	8.2188e+06	1.22278e+07	1.4899e+07	1.08015e+07	1.05742e+07	4	7	0	7	4	7	4	10	2	6	4	8	5
P49588	18	15	864.29	0.00377174	2.94145	IL2 15min	IL23 30min	RecName: Full=Alanine--tRNA ligase, cytoplasmic; EC=6.1.1.7; AltName: Full=Alanyl-tRNA synthetase; Short=AlaRS; AltName: Full=Renal carcinoma antigen NY-REN-42;	6.21128e+06	5.87273e+06	4.13079e+06	3.39713e+06	4.91051e+06	3.86524e+06	2.70104e+06	1.92701e+06	7.20427e+06	6.21066e+06	7.53742e+06	6.07578e+06	8.04491e+06	5.26279e+06	7.19922e+06	6.23091e+06	1.63259e+06	1.56577e+06	4.91051e+06	3.82848e+06	1.80577e+06	1.15468e+06	5.28352e+06	5.56284e+06	8.8586e+06	1.03901e+07	8.09848e+06	5.47794e+06	9	1	4	1	8	1	0	0	10	3	10	3	9
Q8NGA1	1	1	48.6	0.00377564	Infinity	IL2 5min	IL23 30min	RecName: Full=Olfactory receptor 1M1; AltName: Full=Olfactory receptor 19-6; Short=OR19-6; AltName: Full=Olfactory receptor OR19-5;	3099.97	1196.45	39145.1	12257.3	0	405.264	0	0	20776.2	35099.2	6186.53	13469.9	5141.3	3991.31	3593.04	1269.42	15471.1	5649.5	0	401.41	0	0	15237	31438.1	7270.92	23034.7	5175.53	4154.49	0	0	0	0	0	0	0	0	1	0	0	0	0
P51668	3	1	169.2	0.00379585	7.27197	IL23 5min	IL23 30min	RecName: Full=Ubiquitin-conjugating enzyme E2 D1; EC=6.3.2.19; AltName: Full=Stimulator of Fe transport; Short=SFT; AltName: Full=UBC4/5 homolog; AltName: Full=UbcH5; AltName: Full=Ubiquitin carrier protein D1; AltName: Full=Ubiquitin-conjugating enzyme E2(17)KB 1; AltName: Full=Ubiquitin-conjugating enzyme E2-17 kDa 1; AltName: Full=Ubiquitin-protein ligase D1;	125871	119561	291836	678466	91493.3	88912.1	47626.6	85803.8	149344	173564	189758	132031	306848	276064	145891	126853	115341	312712	91493.3	88066.7	31840.5	51414.3	109527	155460	223020	225784	308891	287350	1	0	1	1	1	1	0	0	1	1	1	0	0
P27635;Q96L21	2	2	98.42	0.00381689	16.8251	Ctrl	IL23 30min	RecName: Full=60S ribosomal protein L10; AltName: Full=Laminin receptor homolog; AltName: Full=Protein QM; AltName: Full=Tumor suppressor QM;	962472	963930	92999.8	149305	129253	57690.9	61398.7	53097	64218	100258	109785	175388	451753	149477	1.11556e+06	1.02272e+06	36755.9	68816.2	129253	57142.4	41047.7	31816.1	47096.6	89800.7	129029	299927	454762	155588	1	1	0	0	0	0	0	0	1	0	0	1	0
P46013	16	13	720.12	0.0038551	2.5152	IL23 30min	Ctrl	RecName: Full=Antigen KI-67;	424427	438360	592970	613207	559504	514500	1.26626e+06	903822	618197	576464	526295	435105	698718	985251	491934	465096	234357	282633	559504	509608	846551	541577	453377	516334	618546	744065	703371	1.02553e+06	3	2	0	0	3	3	5	2	4	2	4	2	5
O15533	9	6	518.25	0.00392194	2.25849	IL23 30min	Ctrl	RecName: Full=Tapasin; Short=TPN; Short=TPSN; AltName: Full=NGS-17; AltName: Full=TAP-associated protein; AltName: Full=TAP-binding protein; Flags: Precursor;	3.02369e+06	3.50951e+06	5.6166e+06	4.97201e+06	4.5652e+06	4.82971e+06	6.92275e+06	7.83243e+06	3.63772e+06	4.0389e+06	3.04089e+06	4.10158e+06	3.22531e+06	4.23573e+06	3.50463e+06	3.72356e+06	2.21982e+06	2.29165e+06	4.5652e+06	4.78378e+06	4.62816e+06	4.69325e+06	2.66785e+06	3.61761e+06	3.5739e+06	7.01404e+06	3.24678e+06	4.40889e+06	3	3	4	1	2	3	3	3	2	2	5	4	2
P62258	6	3	347.17	0.00392876	6.58451	IL2 5min	IL23 30min	RecName: Full=14-3-3 protein epsilon; Short=14-3-3E;	889840	903884	923772	1.12216e+06	346967	364420	184396	200817	1.38928e+06	1.14716e+06	1.21962e+06	1.024e+06	482521	135780	1.03137e+06	959012	365098	517215	346967	360955	123277	120331	1.01888e+06	1.0275e+06	1.4334e+06	1.75112e+06	485734	141331	2	0	2	1	1	1	1	0	1	1	4	1	2
P47897	17	17	851.28	0.00393573	2.7718	IL2 15min	IL23 30min	RecName: Full=Glutamine--tRNA ligase; EC=6.1.1.18; AltName: Full=Glutaminyl-tRNA synthetase; Short=GlnRS;	3.93806e+06	2.76032e+06	3.95211e+06	3.53443e+06	2.30681e+06	1.9843e+06	1.75621e+06	1.39332e+06	4.72202e+06	3.3876e+06	4.84788e+06	3.88198e+06	2.43289e+06	1.95249e+06	4.56442e+06	2.92868e+06	1.56197e+06	1.62906e+06	2.30681e+06	1.96543e+06	1.1741e+06	834888	3.46307e+06	3.03424e+06	5.69762e+06	6.6385e+06	2.44909e+06	2.03232e+06	6	4	4	2	6	9	2	3	7	6	6	8	3
P34897;O75223	39	34	2859.76	0.00395051	2.68065	IL23 30min	IL23 5min	RecName: Full=Serine hydroxymethyltransferase, mitochondrial; Short=SHMT; EC=2.1.2.1; AltName: Full=Glycine hydroxymethyltransferase; AltName: Full=Serine methylase; Flags: Precursor;	1.45537e+08	110038871	1.00547e+08	9.68758e+07	1.65577e+08	1.1891e+08	2.7245e+08	2.56772e+08	1.58155e+08	1.28787e+08	1.5204e+08	1.29514e+08	1.13254e+08	9.36464e+07	1.68686e+08	1.1675e+08	3.97389e+07	4.46511e+07	1.65577e+08	1.1778e+08	1.82145e+08	1.5386e+08	1.15989e+08	1.15354e+08	1.78689e+08	2.2148e+08	1.14008e+08	9.74749e+07	33	17	28	19	44	20	49	33	39	24	34	21	31
Q15819;Q13404	1	1	35.09	0.00395493	43.8703	IL2 30min	IL23 15min	RecName: Full=Ubiquitin-conjugating enzyme E2 variant 2; AltName: Full=DDVit 1; AltName: Full=Enterocyte differentiation-associated factor 1; Short=EDAF-1; AltName: Full=Enterocyte differentiation-promoting factor 1; Short=EDPF-1; AltName: Full=MMS2 homolog; AltName: Full=Vitamin D3-inducible protein;	3379.15	3819.9	75941.2	65340.4	1261.08	2865.15	8546.67	1094.85	4770.98	4577.7	6838.41	3018.15	47016.8	134002	3916.62	4052.88	30013.9	30116.1	1261.08	2837.9	5713.83	656.042	3498.97	4100.21	8037.06	5161.28	47329.9	139480	0	0	0	0	0	0	0	0	0	0	0	0	1
Q96HR3	2	1	140.66	0.00395931	45.9681	IL23 30min	IL23 15min	RecName: Full=Mediator of RNA polymerase II transcription subunit 30; AltName: Full=Mediator complex subunit 30; AltName: Full=TRAP/Mediator complex component TRAP25; AltName: Full=Thyroid hormone receptor-associated protein 6; AltName: Full=Thyroid hormone receptor-associated protein complex 25 kDa component; Short=Trap25;	75138.8	52894.1	56257.2	8840.31	6276.16	6513.24	289575	298330	56494.3	73617.6	33057.2	18416.6	3418.62	11109	87090	56120.1	22234.3	4074.59	6276.16	6451.31	193593	178762	41432.2	65938.7	38851.5	31493.8	3441.39	11563.2	1	0	0	0	0	0	1	0	0	0	1	0	0
Q99549	2	1	68.25	0.00397778	72.1017	IL23 30min	IL23 5min	RecName: Full=M-phase phosphoprotein 8; AltName: Full=Two hybrid-associated protein 3 with RanBPM; Short=Twa3;	90473.9	63428.8	2436.3	3682.85	74404.7	67016.4	205087	236115	53667.7	24588.6	138529	55787.3	34492.9	4617.03	104864	67297.4	962.889	1697.46	74404.7	66379.2	137110	141482	39359.1	22023.8	162811	95400.8	34722.6	4805.79	0	0	0	0	0	0	0	1	0	1	0	1	0
P61981	13	5	688.09	0.00398413	2.09785	Ctrl	IL23 30min	RecName: Full=14-3-3 protein gamma; AltName: Full=Protein kinase C inhibitor protein 1; Short=KCIP-1; Contains: RecName: Full=14-3-3 protein gamma, N-terminally processed;	1.01384e+07	1.11054e+07	5.87841e+06	7.12755e+06	7.82015e+06	8.56412e+06	4.43392e+06	5.69252e+06	8.2257e+06	7.5388e+06	7.84982e+06	6.70567e+06	9.09977e+06	8.26243e+06	1.17509e+07	1.17828e+07	2.3233e+06	3.28516e+06	7.82015e+06	8.48268e+06	2.96427e+06	3.411e+06	6.03262e+06	6.75245e+06	9.22575e+06	1.14672e+07	9.16036e+06	8.60021e+06	3	2	4	1	5	1	1	0	2	2	2	2	3
O14818	15	8	1191.95	0.00400049	2.89498	IL23 5min	IL23 30min	RecName: Full=Proteasome subunit alpha type-7; EC=3.4.25.1; AltName: Full=Proteasome subunit RC6-1; AltName: Full=Proteasome subunit XAPC7;	2.20296e+07	2.056e+07	2.33143e+07	2.89547e+07	1.88557e+07	1.47032e+07	8.26278e+06	9.79227e+06	1.968e+07	1.75805e+07	2.31664e+07	1.72548e+07	1.89148e+07	2.549e+07	2.55335e+07	2.18139e+07	9.21439e+06	1.33455e+07	1.88557e+07	14563421	5.52404e+06	5.86761e+06	1.4433e+07	1.57467e+07	2.72271e+07	2.9507e+07	1.90408e+07	2.65321e+07	3	9	6	6	3	10	2	5	7	7	5	7	7
Q8TAQ2	32	18	1718.33	0.00400718	2.37913	IL23 30min	IL23 5min	RecName: Full=SWI/SNF complex subunit SMARCC2; AltName: Full=BRG1-associated factor 170; Short=BAF170; AltName: Full=SWI/SNF complex 170 kDa subunit; AltName: Full=SWI/SNF-related matrix-associated actin-dependent regulator of chromatin subfamily C member 2;	2.10313e+07	1.64148e+07	1.12319e+07	1.19367e+07	1.66557e+07	1.44093e+07	2.67555e+07	2.83657e+07	1.58692e+07	1.34478e+07	1.75057e+07	1.2932e+07	1.40906e+07	1.25513e+07	2.43764e+07	1.74159e+07	4.43915e+06	5.50176e+06	1.66557e+07	1.42723e+07	1.78873e+07	1.69969e+07	1.16383e+07	1.20451e+07	2.05741e+07	2.21148e+07	1.41844e+07	1.30644e+07	4	14	2	10	5	12	7	13	4	7	3	10	1
Q9NRN7	11	11	570.5	0.00402256	2.81146	IL2 15min	IL23 30min	RecName: Full=L-aminoadipate-semialdehyde dehydrogenase-phosphopantetheinyl transferase; EC=2.7.8.-; AltName: Full=4'-phosphopantetheinyl transferase; AltName: Full=Alpha-aminoadipic semialdehyde dehydrogenase-phosphopantetheinyl transferase; Short=AASD-PPT; AltName: Full=LYS5 ortholog;	4.94752e+06	3.94957e+06	3.86027e+06	4.71468e+06	3.11436e+06	2.666e+06	1.82133e+06	2.11854e+06	5.54384e+06	4.11632e+06	6.38717e+06	4.68962e+06	4.86285e+06	4.02153e+06	5.73445e+06	4.19046e+06	1.52568e+06	2.17305e+06	3.11436e+06	2.64066e+06	1.21764e+06	1.26945e+06	4.06578e+06	3.68695e+06	7.50673e+06	8.01963e+06	4.89523e+06	4.18594e+06	4	6	4	3	2	3	2	1	5	6	6	8	4
P61024	2	2	145.7	0.00403315	2.76926	Ctrl	IL23 30min	RecName: Full=Cyclin-dependent kinases regulatory subunit 1; Short=CKS-1;	1.0971e+06	1.36598e+06	554542	738010	995019	919965	433807	455629	527488	662036	612076	711339	546513	752405	1.2716e+06	1.44929e+06	219169	340156	995019	911218	290019	273017	386853	592980	719362	1.21645e+06	550152	783164	2	1	0	1	2	1	1	0	0	1	2	1	1
Q9H845	4	3	182.75	0.00406123	6.12848	IL23 30min	IL23 5min	RecName: Full=Acyl-CoA dehydrogenase family member 9, mitochondrial; Short=ACAD-9; EC=1.3.99.-; Flags: Precursor;	1.18585e+06	808802	262735	347076	852669	691341	1.86004e+06	1.87718e+06	974313	679688	1.62117e+06	947737	668758	379946	1.37447e+06	858132	103840	159971	852669	684768	1.24352e+06	1.12482e+06	714548	608791	1.90533e+06	1.62071e+06	673211	395479	2	0	0	0	2	0	2	0	2	0	2	0	1
P62158	3	3	249.45	0.00409347	2.71101	Ctrl	IL23 30min	RecName: Full=Calmodulin; Short=CaM;	2.77596e+06	2.85292e+06	1.7367e+06	1.2254e+06	2.15685e+06	1.80863e+06	913805	1.1625e+06	1.17557e+06	1.35505e+06	2.58264e+06	2.35607e+06	3.03643e+06	1.98336e+06	3.21749e+06	3.02692e+06	686387	564801	2.15685e+06	1.79143e+06	610920	696578	862149	1.21371e+06	3.03533e+06	4.02907e+06	3.05665e+06	2.06444e+06	3	1	2	2	2	1	1	0	1	1	1	1	1
P05386	2	1	66.09	0.00410563	4.02936	Ctrl	IL23 5min	RecName: Full=60S acidic ribosomal protein P1;	4.17497e+06	3.10199e+06	1.00454e+06	801442	3.35084e+06	2.46086e+06	1.36952e+06	2.04795e+06	1.75051e+06	1.73566e+06	3.11601e+06	1.89538e+06	3.06344e+06	2.99511e+06	4.83902e+06	3.29119e+06	397021	369393	3.35084e+06	2.43746e+06	915586	1.22715e+06	1.2838e+06	1.55461e+06	3.66219e+06	3.24126e+06	3.08384e+06	3.11755e+06	0	0	0	0	0	2	0	0	0	0	0	0	0
O60271	6	4	170.56	0.00413407	7.30041	IL2 15min	IL23 5min	RecName: Full=C-Jun-amino-terminal kinase-interacting protein 4; Short=JIP-4; Short=JNK-interacting protein 4; AltName: Full=Cancer/testis antigen 89; Short=CT89; AltName: Full=Human lung cancer oncogene 6 protein; Short=HLC-6; AltName: Full=JNK-associated leucine-zipper protein; Short=JLP; AltName: Full=Mitogen-activated protein kinase 8-interacting protein 4; AltName: Full=Proliferation-inducin…	286575	173377	78403.6	103791	166391	186021	172222	93844.5	694156	378692	855822	474273	252691	250577	332156	183951	30987.1	47838.3	166391	184253	115138	56232.4	509085	339191	1.00583e+06	811046	254374	260821	2	0	0	1	0	0	0	0	2	1	4	2	0
O75792	2	2	86.54	0.00414669	3.57677	IL2 30min	IL23 5min	RecName: Full=Ribonuclease H2 subunit A; Short=RNase H2 subunit A; EC=3.1.26.4; AltName: Full=Aicardi-Goutieres syndrome 4 protein; Short=AGS4; AltName: Full=RNase H(35); AltName: Full=Ribonuclease HI large subunit; Short=RNase HI large subunit; AltName: Full=Ribonuclease HI subunit A;	177464	136486	56361.9	81129.3	128960	139442	133632	132331	122975	80157.7	232735	205344	199253	292522	205691	144811	22275.7	37393.3	128960	138117	89339.2	79294	90188	71796.6	273529	351154	200580	304480	1	0	0	0	1	0	0	0	0	0	0	1	1
Q9UIJ7	16	15	978.53	0.00417682	2.35149	IL23 30min	IL23 5min	RecName: Full=GTP:AMP phosphotransferase AK3, mitochondrial; EC=2.7.4.10; AltName: Full=Adenylate kinase 3; Short=AK 3; AltName: Full=Adenylate kinase 3 alpha-like 1;	7.00279e+07	5.59122e+07	4.32848e+07	3.87978e+07	6.71314e+07	5.79791e+07	8.42242e+07	1.08792e+08	6.09455e+07	5.1252e+07	6.02907e+07	4.98688e+07	4.49587e+07	4.53239e+07	8.11663e+07	5.93223e+07	1.71072e+07	1.78823e+07	6.71314e+07	5.74278e+07	5.63076e+07	6.51892e+07	4.46966e+07	4.5906e+07	7.08586e+07	8.52797e+07	4.52581e+07	4.71769e+07	20	9	15	2	18	8	24	7	23	5	22	8	18
Q5JRX3	33	30	1829.3	0.00418004	3.08137	IL23 30min	IL23 5min	RecName: Full=Presequence protease, mitochondrial; Short=hPreP; EC=3.4.24.-; AltName: Full=Pitrilysin metalloproteinase 1; Short=Metalloprotease 1; Short=hMP1; Flags: Precursor;	3.40737e+07	2.24957e+07	1.39628e+07	1.54114e+07	2.67707e+07	1.99923e+07	4.384e+07	4.66728e+07	2.15959e+07	2.05708e+07	2.80694e+07	2.08655e+07	1.84246e+07	1.64752e+07	3.94934e+07	2.38677e+07	5.51845e+06	7.10329e+06	2.67707e+07	1.98022e+07	2.9309e+07	2.79667e+07	1.58382e+07	1.84251e+07	3.29895e+07	3.56817e+07	1.85473e+07	1.71487e+07	9	10	7	7	11	17	14	23	13	11	13	13	7
Q9Y3B3	3	3	100.44	0.00419809	6.60406	IL2 5min	IL2 30min	RecName: Full=Transmembrane emp24 domain-containing protein 7; AltName: Full=p24 family protein gamma-3; Short=p24gamma3; AltName: Full=p27; Flags: Precursor;	103380	67999.5	142775	169957	54538.7	37023.9	142985	85012	175673	169537	132240	85091.8	35776.9	16495.5	119823	72146.9	56428.2	78334.8	54538.7	36671.9	95591.9	50939.8	128836	151853	155420	145514	36015.1	17169.9	0	2	0	0	0	0	0	2	1	1	1	1	0
Q9NVM9	3	3	121.46	0.00423208	6.89158	IL23 30min	IL23 5min	RecName: Full=Protein asunder homolog; AltName: Full=Cell cycle regulator Mat89Bb homolog; AltName: Full=Germ cell tumor 1; AltName: Full=Sarcoma antigen NY-SAR-95;	505453	404858	125537	70193.7	232861	138048	724023	624868	255942	255083	446915	249581	308506	209139	585848	429550	49615.3	32353	232861	136736	484042	374426	187704	228475	525251	426803	310561	217689	4	0	0	0	1	0	3	1	2	0	4	0	3
P09622	32	31	2493.36	0.00423946	2.83047	IL23 30min	IL2 30min	RecName: Full=Dihydrolipoyl dehydrogenase, mitochondrial; EC=1.8.1.4; AltName: Full=Dihydrolipoamide dehydrogenase; AltName: Full=Glycine cleavage system L protein; Flags: Precursor;	1.00392e+08	9.32617e+07	7.22415e+07	6.88285e+07	1.07847e+08	8.79365e+07	1.78231e+08	1.81101e+08	1.06572e+08	9.18211e+07	1.14942e+08	7.55858e+07	7.20771e+07	5.48741e+07	1.1636e+08	9.89498e+07	2.85517e+07	3.17238e+07	1.07847e+08	8.71003e+07	1.19155e+08	1.08517e+08	7.81581e+07	8.22434e+07	1.35089e+08	129257813	7.2557e+07	5.71175e+07	15	24	11	29	20	28	21	33	20	36	20	35	23
Q96FX7	3	3	154.42	0.00424008	1.91376	IL23 30min	IL2 30min	RecName: Full=tRNA (adenine(58)-N(1))-methyltransferase catalytic subunit TRMT61A; EC=2.1.1.220; AltName: Full=tRNA(m1A58)-methyltransferase subunit TRMT61A; Short=tRNA(m1A58)MTase subunit TRMT61A;	201322	198635	318245	323171	249447	257699	396965	306310	273412	241058	252126	243715	159573	207911	233344	210750	125779	148953	249447	255248	265389	183544	200517	215914	296319	416773	160636	216411	1	2	0	0	1	2	1	1	2	1	2	1	0
P13501	1	1	29.04	0.00427505	2.77096	IL23 15min	IL2 5min	RecName: Full=C-C motif chemokine 5; AltName: Full=EoCP; AltName: Full=Eosinophil chemotactic cytokine; AltName: Full=SIS-delta; AltName: Full=Small-inducible cytokine A5; AltName: Full=T cell-specific protein P228; Short=TCP228; AltName: Full=T-cell-specific protein RANTES; Contains: RecName: Full=RANTES(3-68); Contains: RecName: Full=RANTES(4-68); Flags: Precursor;	78470.3	96513.6	78198.4	94632	114678	92424.7	85346	74003.2	39446.3	35294.3	73259.6	70415.1	73875.8	110538	90951.4	102400	30906	43616.9	114678	91545.9	57057.6	44343.3	28929.4	31612.8	86100.8	120416	74367.8	115056	0	0	0	0	1	0	0	0	0	0	0	0	0
Q9P2J5	15	15	669.57	0.00431439	2.4844	IL2 5min	IL23 30min	RecName: Full=Leucine--tRNA ligase, cytoplasmic; EC=6.1.1.4; AltName: Full=Leucyl-tRNA synthetase; Short=LeuRS;	4.91009e+06	4.887e+06	3.93969e+06	4.55019e+06	3.74571e+06	3.08701e+06	1.96598e+06	2.49214e+06	5.85036e+06	5.22539e+06	6.34317e+06	4.42252e+06	3.90033e+06	3.1627e+06	5.69107e+06	5.18507e+06	1.55706e+06	2.09723e+06	3.74571e+06	3.05766e+06	1.31434e+06	1.49331e+06	4.29057e+06	4680343	7.45502e+06	7.56287e+06	3.9263e+06	3.29199e+06	8	4	4	2	5	5	3	0	7	5	10	4	4
Q09161	16	16	698.3	0.0043149	3.6636	IL2 5min	IL2 30min	RecName: Full=Nuclear cap-binding protein subunit 1; AltName: Full=80 kDa nuclear cap-binding protein; Short=CBP80; Short=NCBP 80 kDa subunit;	1.76656e+06	1.62567e+06	3.57895e+06	2.33198e+06	1.47604e+06	1.52948e+06	2.88315e+06	2.998e+06	5.10958e+06	4.54833e+06	4.88156e+06	3.17664e+06	931415	1.70477e+06	2.04754e+06	1.72483e+06	1.41449e+06	1.07483e+06	1.47604e+06	1.51494e+06	1.92751e+06	1.79642e+06	3.7473e+06	4.0739e+06	5.73721e+06	5.43231e+06	937617	1.77446e+06	0	3	7	3	0	2	3	5	9	5	7	9	3
P10412;P16402;P22492	7	5	313.38	0.00432728	3.43397	IL2 30min	IL2 15min	RecName: Full=Histone H1.4; AltName: Full=Histone H1b; AltName: Full=Histone H1s-4;	435594	576529	698410	1.11641e+06	959611	1.28561e+06	759670	920963	577643	566998	422823	583819	1.97596e+06	1.48082e+06	504877	611692	276029	514563	959611	1.27338e+06	507873	551848	423636	507856	496937	998379	1.98912e+06	1.54136e+06	1	1	2	0	2	1	3	1	3	0	3	0	4
O43837	8	8	463.35	0.00433926	2.28494	IL23 30min	IL23 5min	RecName: Full=Isocitrate dehydrogenase [NAD] subunit beta, mitochondrial; EC=1.1.1.41; AltName: Full=Isocitric dehydrogenase subunit beta; AltName: Full=NAD(+)-specific ICDH subunit beta; Flags: Precursor;	4.75369e+06	3.64736e+06	2.71855e+06	2.13108e+06	3.70345e+06	2.86481e+06	5.69431e+06	5.38683e+06	3.95309e+06	3.98454e+06	3.83227e+06	3.3007e+06	2.60968e+06	2.8171e+06	5.50979e+06	3.86982e+06	1.07444e+06	982238	3.70345e+06	2.83757e+06	3.8069e+06	3.22783e+06	2.89915e+06	3.56892e+06	4.504e+06	5.64447e+06	2.62706e+06	2.93226e+06	5	1	2	2	5	2	6	2	5	2	6	2	3
P11021;O95399	56	50	5210.11	0.00434046	1.68347	IL23 5min	IL2 15min	RecName: Full=78 kDa glucose-regulated protein; Short=GRP-78; AltName: Full=Endoplasmic reticulum lumenal Ca(2+)-binding protein grp78; AltName: Full=Heat shock 70 kDa protein 5; AltName: Full=Immunoglobulin heavy chain-binding protein; Short=BiP; Flags: Precursor;	4.34612e+08	3.47121e+08	4.91685e+08	5.16744e+08	4.26444e+08	3.59075e+08	4.57041e+08	4.06139e+08	3.18641e+08	3.15645e+08	2.97426e+08	3.01593e+08	4.40947e+08	4.82698e+08	5.03739e+08	3.68292e+08	1.94326e+08	238172943	4.26444e+08	355660636	3.05552e+08	2.43362e+08	2.33687e+08	2.82721e+08	349559330	5.15749e+08	4.43883e+08	502431223	84	40	74	30	88	35	76	36	78	33	98	37	87
Q9HC07	1	1	86.6	0.00437497	2.56372	IL23 15min	IL23 5min	RecName: Full=Transmembrane protein 165; AltName: Full=Transmembrane protein PT27; AltName: Full=Transmembrane protein TPARL; Flags: Precursor;	573628	418412	385152	292752	971876	766080	612795	544619	753083	791485	582240	691921	377225	469316	664867	443931	152222	134932	971876	758796	409681	326340	552301	708927	684297	1.18324e+06	379737	488503	0	0	0	0	0	0	1	0	1	1	0	1	0
P43243	5	4	217.94	0.00437645	4.21868	IL23 30min	IL23 5min	RecName: Full=Matrin-3;	632653	730073	270254	187957	651936	448896	781209	1.15184e+06	644503	562216	952207	657357	601393	527172	733280	774601	106811	86631.4	651936	444628	522273	690191	472670	503572	1.11911e+06	1.12413e+06	605398	548724	1	0	0	0	2	1	1	1	1	1	2	2	0
P82970	10	10	742.06	0.00440723	3.98357	IL2 30min	IL2 5min	RecName: Full=High mobility group nucleosome-binding domain-containing protein 5; AltName: Full=Nucleosome-binding protein 1;	2.01887e+06	2.21088e+06	3.44919e+06	1.66695e+06	3.23992e+06	3.63484e+06	4.44341e+06	4.7268e+06	1.68958e+06	1.92891e+06	2.55792e+06	2.7437e+06	6.08008e+06	8.33444e+06	2.33998e+06	2.34573e+06	1.36321e+06	768316	3.23992e+06	3.60028e+06	2.97062e+06	2.83234e+06	1.23911e+06	1.72771e+06	3.00628e+06	4.69195e+06	6.12057e+06	8.67517e+06	3	3	3	0	4	5	5	4	2	1	4	3	5
P30101;Q15327	49	46	4636.67	0.00441497	1.97201	IL23 30min	IL2 5min	RecName: Full=Protein disulfide-isomerase A3; EC=5.3.4.1; AltName: Full=58 kDa glucose-regulated protein; AltName: Full=58 kDa microsomal protein; Short=p58; AltName: Full=Disulfide isomerase ER-60; AltName: Full=Endoplasmic reticulum resident protein 57; Short=ER protein 57; Short=ERp57; AltName: Full=Endoplasmic reticulum resident protein 60; Short=ER protein 60; Short=ERp60; Flags: Precursor;	8.83617e+08	7.21496e+08	6.07254e+08	6.06232e+08	6.77599e+08	5.80475e+08	9.86324e+08	9.94524e+08	5.37882e+08	4.66602e+08	5.62032e+08	4.72236e+08	6.80529e+08	5.36329e+08	1024160468	7.65501e+08	2.40002e+08	2.79419e+08	6.77599e+08	5.74956e+08	6.59401e+08	5.95926e+08	3.94475e+08	4.17932e+08	6.60546e+08	8.07561e+08	6.85061e+08	5.58255e+08	68	59	59	61	66	66	71	76	59	53	59	59	61
Q16875;O60825;P16118;Q16877	12	12	527.69	0.0044207	2.32879	IL23 5min	IL2 15min	RecName: Full=6-phosphofructo-2-kinase/fructose-2,6-bisphosphatase 3; Short=6PF-2-K/Fru-2,6-P2ase 3; Short=PFK/FBPase 3; AltName: Full=6PF-2-K/Fru-2,6-P2ase brain/placenta-type isozyme; AltName: Full=Renal carcinoma antigen NY-REN-56; AltName: Full=iPFK-2; Includes: RecName: Full=6-phosphofructo-2-kinase; EC=2.7.1.105; Includes: RecName: Full=Fructose-2,6-bisphosphatase; EC=3.1.3.46;	1.78445e+06	1.7107e+06	3.37582e+06	2.50813e+06	1.33711e+06	1.45516e+06	2.39998e+06	2.59521e+06	2.10811e+06	1.42049e+06	1.27257e+06	1.25404e+06	1.99477e+06	2.12005e+06	2.06827e+06	1.81504e+06	1.33421e+06	1.15603e+06	1.33711e+06	1.44132e+06	1.60449e+06	1555070	1.54606e+06	1.27232e+06	1.49563e+06	2.14451e+06	2.00806e+06	2.20672e+06	4	5	3	2	2	2	6	3	3	3	3	3	2
Q9H0D6	37	36	2326.04	0.00443482	2.11197	IL23 30min	IL2 5min	RecName: Full=5'-3' exoribonuclease 2; EC=3.1.13.-; AltName: Full=DHM1-like protein; Short=DHP protein;	9.71333e+07	86832734	5.01649e+07	5.53356e+07	6.38145e+07	5.56573e+07	8.15018e+07	1.08641e+08	4.67552e+07	4.32758e+07	6.40286e+07	4.5481e+07	5.25503e+07	5.3221e+07	1.12583e+08	9.21287e+07	1.98264e+07	2.55048e+07	6.38145e+07	5.51281e+07	5.44876e+07	6.50987e+07	3.42897e+07	3.87618e+07	7.52516e+07	7.77763e+07	5.29002e+07	5.53968e+07	21	28	18	23	21	27	19	32	19	27	26	26	14
Q96HQ2	1	1	38.89	0.00445024	91.1471	IL23 5min	IL23 30min	RecName: Full=CDKN2AIP N-terminal-like protein; AltName: Full=CDKN2A-interacting protein N-terminal-like protein;	23498.4	3777.73	753296	635684	17889	8289.78	10952.5	4286.37	136511	25544	21201.3	18689.3	11465.2	9802.66	27235.9	4008.14	297722	292993	17889	8210.95	7322.24	2568.43	100115	22879.6	24917.5	31960.2	11541.6	10203.4	0	0	1	0	0	0	0	0	0	0	0	0	0
Q9BTT0	7	7	582.66	0.00445895	2.4196	Ctrl	IL23 30min	RecName: Full=Acidic leucine-rich nuclear phosphoprotein 32 family member E; AltName: Full=LANP-like protein; Short=LANP-L;	8.52495e+06	8.07839e+06	5.98773e+06	8.82394e+06	5.04908e+06	4.38468e+06	3.42065e+06	3.44136e+06	7.00796e+06	6.32951e+06	6.6758e+06	5.38026e+06	6.4382e+06	7.89359e+06	9.88089e+06	8.5711e+06	2.3665e+06	4.06705e+06	5.04908e+06	4.34299e+06	2.28685e+06	2.06209e+06	5.13954e+06	5.66929e+06	7.84595e+06	9.20068e+06	6.48107e+06	8.2163e+06	9	1	3	0	6	3	3	3	5	2	5	2	4
Q14318	1	1	64.4	0.00446456	26.4215	IL23 5min	IL2 30min	RecName: Full=Peptidyl-prolyl cis-trans isomerase FKBP8; Short=PPIase FKBP8; EC=5.2.1.8; AltName: Full=38 kDa FK506-binding protein; Short=38 kDa FKBP; Short=FKBP-38; Short=hFKBP38; AltName: Full=FK506-binding protein 8; Short=FKBP-8; AltName: Full=FKBPR38; AltName: Full=Rotamase;	273695	340351	1.25591e+06	532929	455657	552673	574423	268911	819948	621389	627519	472995	56506.2	11197.7	317227	361109	496368	245633	455657	547418	384027	161134	601339	556573	737512	808860	56882.4	11655.5	0	0	0	0	1	0	0	0	0	0	1	0	0
P23786	11	9	571.61	0.0044917	2.86845	IL23 30min	IL23 5min	RecName: Full=Carnitine O-palmitoyltransferase 2, mitochondrial; EC=2.3.1.21; AltName: Full=Carnitine palmitoyltransferase II; Short=CPT II; Flags: Precursor;	3.26394e+06	2.29344e+06	2.14657e+06	2.04119e+06	3.15965e+06	2.51956e+06	5.52481e+06	6.48757e+06	4.27024e+06	3.31998e+06	4.07166e+06	3.2346e+06	2.94066e+06	3.07542e+06	3.78309e+06	2.43332e+06	848381	940805	3.15965e+06	2.4956e+06	3.69358e+06	3.88741e+06	3.13174e+06	2.97368e+06	4.78535e+06	5.53144e+06	2.96024e+06	3.20115e+06	4	2	2	2	3	5	7	3	4	4	5	3	3
Q96EK6	2	2	58.96	0.00450943	3.33184	Ctrl	IL2 5min	RecName: Full=Glucosamine 6-phosphate N-acetyltransferase; EC=2.3.1.4; AltName: Full=Phosphoglucosamine acetylase; AltName: Full=Phosphoglucosamine transacetylase;	131802	137743	34680.2	50082.1	38050.5	43122.3	60432.5	77753.6	34075.1	46824.8	72731.5	123086	88807.4	138380	152766	146144	13706.5	23083.4	38050.5	42712.3	40401.8	46590.6	24990.2	41940.6	85480	210487	89398.8	144037	1	0	0	0	0	1	0	0	0	1	1	1	0
Q96HP4	1	1	36.04	0.00453164	5.04185	IL23 30min	Ctrl	RecName: Full=Oxidoreductase NAD-binding domain-containing protein 1; EC=1.-.-.-; Flags: Precursor;	75151.5	59996.8	132031	78102.7	218800	124439	376587	304809	223085	166206	246958	204714	95865	125656	87104.7	63656	52182	35998.4	218800	123256	251765	182644	163607	148869	290246	350077	96503.4	130793	0	0	0	0	0	0	1	0	0	0	0	0	1
Q04837	8	8	597.87	0.0045555	2.96135	IL23 30min	IL23 5min	RecName: Full=Single-stranded DNA-binding protein, mitochondrial; Short=Mt-SSB; Short=MtSSB; AltName: Full=PWP1-interacting protein 17; Flags: Precursor;	1.744e+07	1.64224e+07	7.35368e+06	4.93914e+06	1.75922e+07	1.46634e+07	1.69426e+07	1.94607e+07	1.0773e+07	9.26873e+06	1.59142e+07	1.07747e+07	1.1231e+07	8.62719e+06	2.02139e+07	1.7424e+07	2.90636e+06	2.2765e+06	1.75922e+07	1.4524e+07	1.13269e+07	1.1661e+07	7.9008e+06	8.30193e+06	1.87037e+07	1.84256e+07	1.13057e+07	8.97989e+06	8	2	6	1	9	2	14	2	11	2	10	4	9
Q9UMR2	17	1	1048.6	0.00460288	5.97587	IL2 15min	IL23 30min	RecName: Full=ATP-dependent RNA helicase DDX19B; EC=3.6.4.13; AltName: Full=DEAD box RNA helicase DEAD5; AltName: Full=DEAD box protein 19B;	1.05939e+06	926671	812487	756551	811159	657767	350915	220117	1.01661e+06	628439	2.18537e+06	1.22705e+06	964699	1.10578e+06	1.22789e+06	983189	321116	348703	811159	651513	234603	131896	745565	562888	2.56842e+06	2.09835e+06	971123	1.15098e+06	2	0	1	0	0	0	0	0	1	0	1	0	2
P22830	2	1	76.87	0.00460645	10.2708	IL23 30min	IL2 30min	RecName: Full=Ferrochelatase, mitochondrial; EC=4.99.1.1; AltName: Full=Heme synthase; AltName: Full=Protoheme ferro-lyase; Flags: Precursor;	428546	437386	111268	49368.6	204493	172384	601633	923443	299645	233317	312093	205408	111634	36851.8	496709	464063	43976	22754.5	204493	170745	402219	553334	219756	208980	366797	351264	112377	38358.4	1	1	0	0	0	1	0	2	1	1	0	1	0
Q9H3K6	1	1	52.4	0.00464885	76.0746	IL2 15min	IL23 30min	RecName: Full=BolA-like protein 2;	34321.6	36055.8	31455.3	10902.2	38615.5	38417.9	2088.04	166.133	18335.3	20778.7	72910.5	98574.6	109507	46161.8	39780.7	38254.9	12431.9	5024.93	38615.5	38052.6	1395.95	99.5483	13446.9	18611.3	85690.4	168571	110236	48048.9	1	0	0	0	1	0	0	0	0	0	0	0	1
Q92785	5	5	232.2	0.00467003	1.87696	IL23 30min	IL23 15min	RecName: Full=Zinc finger protein ubi-d4; AltName: Full=Apoptosis response zinc finger protein; AltName: Full=BRG1-associated factor 45D; Short=BAF45D; AltName: Full=D4, zinc and double PHD fingers family 2; AltName: Full=Protein requiem;	2.72937e+06	2.0285e+06	4.06471e+06	4.05407e+06	2.62924e+06	2.05668e+06	4.61466e+06	4.18063e+06	4.14571e+06	3.47104e+06	2.76135e+06	2.97607e+06	3.76196e+06	3.45324e+06	3.16349e+06	2.15222e+06	1.60648e+06	1.86856e+06	2.62924e+06	2.03712e+06	3.08511e+06	2.50506e+06	3.04041e+06	3.10898e+06	3.24536e+06	5.08933e+06	3.78701e+06	3.59442e+06	4	0	0	0	3	0	3	1	2	0	5	0	4
P23368;Q16798	24	22	1542.04	0.00467383	2.67059	IL23 30min	IL23 5min	RecName: Full=NAD-dependent malic enzyme, mitochondrial; Short=NAD-ME; EC=1.1.1.38; AltName: Full=Malic enzyme 2; Flags: Precursor;	8.46469e+07	6.55295e+07	3.98338e+07	3.62641e+07	7.33651e+07	5.96414e+07	9.10911e+07	1.12135e+08	6.25018e+07	4.82235e+07	6.57158e+07	5.24815e+07	5.03445e+07	4.28787e+07	9.81104e+07	6.95262e+07	1.57433e+07	1.67145e+07	7.33651e+07	5.90743e+07	6.08984e+07	6.71924e+07	4.5838e+07	4.31934e+07	7.72346e+07	8.97477e+07	5.06798e+07	4.46317e+07	18	19	12	4	14	18	20	23	17	11	15	18	7
O00462	3	3	135.25	0.00469684	6.7961	Ctrl	IL23 5min	RecName: Full=Beta-mannosidase; EC=3.2.1.25; AltName: Full=Lysosomal beta A mannosidase; AltName: Full=Mannanase; Short=Mannase; Flags: Precursor;	250838	225390	44370.7	25703	37288	64238.5	59213.3	80300	46885.7	39289	54755.5	83800	46020.3	77734.5	290735	239137	17536.4	11846.8	37288	63627.7	39586.8	48116.4	34385.4	35190.9	64353.2	143305	46326.7	80912.5	2	0	0	0	0	0	1	0	0	0	0	0	1
P63000;P60763	3	2	100.28	0.00473487	2.47929	IL2 30min	IL23 30min	RecName: Full=Ras-related C3 botulinum toxin substrate 1; AltName: Full=Cell migration-inducing gene 5 protein; AltName: Full=Ras-like protein TC25; AltName: Full=p21-Rac1; Flags: Precursor;	337511	318815	334310	436487	240915	229842	206157	223148	242659	300800	274151	403104	507595	556777	391194	338260	132128	201181	240915	227657	137825	133712	177963	269424	322205	689341	510975	579539	1	0	1	0	0	0	0	0	1	0	1	0	2
Q96AE4	23	16	1376.07	0.00477946	2.11513	IL2 30min	IL2 5min	RecName: Full=Far upstream element-binding protein 1; Short=FBP; Short=FUSE-binding protein 1; AltName: Full=DNA helicase V; Short=hDH V;	2.29242e+07	2.0874e+07	2.16065e+07	1.70635e+07	2.0485e+07	2.07472e+07	2.4451e+07	2.67589e+07	1.26281e+07	1.42018e+07	1.65285e+07	2.15639e+07	2.64662e+07	3.02826e+07	2.65704e+07	2.21471e+07	8.53945e+06	7.86473e+06	2.0485e+07	2.05499e+07	1.63466e+07	1.60342e+07	9.26129e+06	1.27205e+07	1.94256e+07	3.68761e+07	2.66424e+07	3.15206e+07	13	5	6	5	12	5	13	5	10	3	13	5	14
O00764	3	3	180.04	0.0047976	6.68117	Ctrl	IL23 30min	RecName: Full=Pyridoxal kinase; EC=2.7.1.35; AltName: Full=Pyridoxine kinase;	4.27379e+06	4.20669e+06	1.22862e+06	619271	2.71938e+06	1.36751e+06	602451	666860	2.61686e+06	1.91033e+06	4.5499e+06	2.54642e+06	3.20157e+06	2.34401e+06	4.95356e+06	4.46326e+06	485582	285429	2.71938e+06	1.35451e+06	402765	399588	1.91917e+06	1.71107e+06	5.34742e+06	4.35459e+06	3.22289e+06	2.43984e+06	5	0	1	0	5	0	1	0	4	2	5	1	4
Q07960	16	15	930.45	0.00481004	3.16509	Ctrl	IL23 30min	RecName: Full=Rho GTPase-activating protein 1; AltName: Full=CDC42 GTPase-activating protein; AltName: Full=GTPase-activating protein rhoOGAP; AltName: Full=Rho-related small GTPase protein activator; AltName: Full=Rho-type GTPase-activating protein 1; AltName: Full=p50-RhoGAP;	4.57033e+07	3.63268e+07	3.10266e+07	2.89864e+07	3.21311e+07	2.32859e+07	1.19704e+07	1.39468e+07	4.3735e+07	3.21398e+07	49068991	3.29512e+07	2.84985e+07	2.29927e+07	5.29726e+07	3.85425e+07	1.22625e+07	1.33602e+07	3.21311e+07	2.30645e+07	8.00272e+06	8.35703e+06	3.20747e+07	2.87874e+07	5.76699e+07	5.63493e+07	2.86883e+07	2.39327e+07	8	7	9	6	7	7	5	2	13	10	12	10	8
Q9BZM5	1	1	32.18	0.00482249	79.933	IL23 15min	IL2 15min	RecName: Full=NKG2D ligand 2; Short=N2DL-2; Short=NKG2DL2; AltName: Full=ALCAN-alpha; AltName: Full=Retinoic acid early transcript 1H; AltName: Full=UL16-binding protein 2; Flags: Precursor;	186772	155940	288667	30584.9	257527	137182	25792.3	13536.7	12802.2	14489.1	3665.95	1272.05	10135.5	2123.88	216479	165450	114089	14096.9	257527	135878	17243.3	8111.29	9388.98	12977.8	4308.52	2175.32	10203	2210.71	0	1	0	0	0	1	0	0	0	0	0	0	0
P55160;Q9Y2A7	25	23	1285.12	0.00484474	1.90964	IL23 30min	IL2 30min	RecName: Full=Nck-associated protein 1-like; AltName: Full=Hematopoietic protein 1; AltName: Full=Membrane-associated protein HEM-1;	1.41768e+07	1.1988e+07	9.69597e+06	1.1212e+07	7.85092e+06	8.24552e+06	1.16351e+07	1.49203e+07	1.1101e+07	1.00928e+07	1.31019e+07	1.12772e+07	6.27548e+06	7.63053e+06	1.64317e+07	1.27192e+07	3.83209e+06	5.16772e+06	7.85092e+06	8.16712e+06	7.77857e+06	8.94038e+06	8.1413e+06	9.04003e+06	1.53984e+07	1.9285e+07	6.31727e+06	7.94248e+06	9	5	5	5	8	3	8	3	6	11	9	9	8
P26639	30	23	1978.11	0.00485078	1.64299	IL23 5min	IL23 30min	RecName: Full=Threonine--tRNA ligase, cytoplasmic; EC=6.1.1.3; AltName: Full=Threonyl-tRNA synthetase; Short=ThrRS;	3.54875e+07	3.05683e+07	3.27546e+07	3.56543e+07	2.73673e+07	2.51193e+07	1.89637e+07	2.26732e+07	3.00855e+07	2.99083e+07	2.85078e+07	3.49057e+07	2.30118e+07	2.30652e+07	4.1132e+07	3.24327e+07	1.29454e+07	1.64334e+07	2.73673e+07	2.48804e+07	1.26781e+07	1.3586e+07	2.20643e+07	2.67886e+07	3.35047e+07	5.96915e+07	2.31651e+07	2.40082e+07	18	3	16	4	16	6	13	4	20	4	20	9	12
Q5TAQ9	3	3	152.1	0.00485354	3.50196	IL2 5min	IL23 5min	RecName: Full=DDB1- and CUL4-associated factor 8; AltName: Full=WD repeat-containing protein 42A;	285940	259937	127498	71362.4	327284	247900	148504	143284	327475	368927	268563	294088	147204	229033	331420	275791	50390.5	32891.7	327284	245543	99281.3	85857.1	240166	330445	315637	502914	148185	238396	2	1	1	0	2	1	0	0	1	0	2	1	2
P13667;Q96NB3	62	57	4860.65	0.00486823	1.44965	IL23 30min	IL2 15min	RecName: Full=Protein disulfide-isomerase A4; EC=5.3.4.1; AltName: Full=Endoplasmic reticulum resident protein 70; Short=ER protein 70; Short=ERp70; AltName: Full=Endoplasmic reticulum resident protein 72; Short=ER protein 72; Short=ERp-72; Short=ERp72; Flags: Precursor;	3.33165e+08	3.33441e+08	3.18291e+08	3.65809e+08	2.72369e+08	2.4089e+08	3.59096e+08	3.7325e+08	2.69146e+08	2.36308e+08	2.70647e+08	2.3454e+08	2.93279e+08	2.74867e+08	3.86157e+08	3.53778e+08	1.25797e+08	1.68605e+08	2.72369e+08	2.386e+08	2.40071e+08	2.23654e+08	1.97388e+08	2.11659e+08	3.18086e+08	4.01083e+08	2.95231e+08	2.86104e+08	65	48	62	35	64	44	65	42	65	30	69	44	70
O00442	6	6	314.78	0.00487989	2.6645	Ctrl	IL23 30min	RecName: Full=RNA 3'-terminal phosphate cyclase; Short=RNA cyclase; Short=RNA-3'-phosphate cyclase; EC=6.5.1.4; AltName: Full=RNA terminal phosphate cyclase domain-containing protein 1; Short=RTC domain-containing protein 1;	2.13092e+06	1.99806e+06	1.32584e+06	2.2403e+06	1.12985e+06	963758	775753	773871	1.53015e+06	1.67859e+06	1.54238e+06	1.35083e+06	990555	1.1531e+06	2.46986e+06	2.11992e+06	524007	1.03258e+06	1.12985e+06	954594	518625	463710	1.12219e+06	1.5035e+06	1.81273e+06	2.31002e+06	997151	1.20024e+06	4	1	4	1	3	0	1	0	3	1	5	2	4
Q86X55	3	3	127.4	0.00488979	4.82268	IL23 15min	IL23 30min	RecName: Full=Histone-arginine methyltransferase CARM1; EC=2.1.1.-; EC=2.1.1.125; AltName: Full=Coactivator-associated arginine methyltransferase 1; AltName: Full=Protein arginine N-methyltransferase 4;	162481	166541	66758.1	24506.1	171201	235628	34640.1	49717.3	117200	128881	137245	166215	134837	180580	188324	176699	26384.5	11295.1	171201	233388	23158.5	29791	85952.8	115437	161302	284242	135735	187963	1	1	0	0	1	2	0	0	1	1	1	1	1
O43242	24	22	1776.78	0.00488993	1.96122	IL2 15min	IL23 30min	RecName: Full=26S proteasome non-ATPase regulatory subunit 3; AltName: Full=26S proteasome regulatory subunit RPN3; AltName: Full=26S proteasome regulatory subunit S3; AltName: Full=Proteasome subunit p58;	3.67485e+07	3.06541e+07	3.30219e+07	2.67066e+07	2.70469e+07	2.46843e+07	1.62459e+07	2.02288e+07	3.07493e+07	3.17819e+07	3.74871e+07	3.40478e+07	2.93836e+07	3.27248e+07	4.25935e+07	3.25237e+07	1.30511e+07	1.23093e+07	2.70469e+07	2.44496e+07	1.08611e+07	1.21213e+07	2.25511e+07	2.84668e+07	4.40579e+07	5.82245e+07	2.95793e+07	3.40626e+07	15	5	12	5	17	7	9	6	13	6	20	13	12
Q9GZU8	7	7	341.02	0.00490871	3.22874	IL2 30min	IL23 30min	RecName: Full=Protein FAM192A; AltName: Full=NEFA-interacting nuclear protein NIP30;	1.30763e+06	1.22994e+06	1.68805e+06	2.05872e+06	1.21898e+06	1.1202e+06	770743	634523	2.15518e+06	1.22877e+06	1.09514e+06	1.0517e+06	2.00191e+06	2.53533e+06	1.51562e+06	1.30495e+06	667162	948884	1.21898e+06	1.10955e+06	515276	380211	1.58058e+06	1.1006e+06	1.2871e+06	1.7985e+06	2.01524e+06	2.63898e+06	3	0	0	0	2	0	1	0	2	2	1	0	4
Q9Y606	4	2	174.76	0.00492505	2.97533	IL2 15min	IL23 15min	RecName: Full=tRNA pseudouridine synthase A, mitochondrial; EC=5.4.99.12; AltName: Full=tRNA pseudouridine(38-40) synthase; AltName: Full=tRNA pseudouridylate synthase I; AltName: Full=tRNA-uridine isomerase I; Flags: Precursor;	162577	144339	323634	211043	99813	103237	218634	192642	278692	285321	363791	240349	165328	117335	188436	153143	127908	97271.9	99813	102255	146167	115433	204389	255559	427557	411016	166429	122131	1	0	1	0	1	0	1	2	2	1	2	0	2
P62942	1	1	61.78	0.00494528	22.4475	IL2 30min	IL23 30min	RecName: Full=Peptidyl-prolyl cis-trans isomerase FKBP1A; Short=PPIase FKBP1A; EC=5.2.1.8; AltName: Full=12 kDa FK506-binding protein; Short=12 kDa FKBP; Short=FKBP-12; AltName: Full=Calstabin-1; AltName: Full=FK506-binding protein 1A; Short=FKBP-1A; AltName: Full=Immunophilin FKBP12; AltName: Full=Rotamase;	4073.93	19786	22530.2	40287.4	12516.8	22019.2	5996.41	3346.91	11765.2	18979.5	65066.3	77327.9	95191	114543	4721.91	20992.8	8904.52	18568.9	12516.8	21809.8	4008.87	2005.5	8628.44	16999.8	76471.3	132237	95824.9	119226	0	0	0	0	0	0	0	0	0	0	1	0	1
O00231	24	23	1555.02	0.0049585	2.2823	IL23 5min	IL23 30min	RecName: Full=26S proteasome non-ATPase regulatory subunit 11; AltName: Full=26S proteasome regulatory subunit RPN6; AltName: Full=26S proteasome regulatory subunit S9; AltName: Full=26S proteasome regulatory subunit p44.5;	2.63049e+07	2.37388e+07	3.15087e+07	2.93948e+07	1.98254e+07	1.81981e+07	1.26243e+07	1.40609e+07	2.87516e+07	2.41969e+07	3.04939e+07	2.18715e+07	2.45144e+07	3.22625e+07	3.04888e+07	2.51866e+07	1.2453e+07	1.35484e+07	1.98254e+07	1.80251e+07	8.43989e+06	8.42539e+06	2.1086e+07	2.1673e+07	3.5839e+07	3.7402e+07	2.46776e+07	3.35814e+07	9	11	15	10	9	14	7	8	16	10	17	13	13
Q8TCD5	3	3	116.76	0.00498544	3.17785	IL2 30min	IL23 30min	RecName: Full=5'(3')-deoxyribonucleotidase, cytosolic type; EC=3.1.3.-; AltName: Full=Cytosolic 5',3'-pyrimidine nucleotidase; AltName: Full=Deoxy-5'-nucleotidase 1; Short=dNT-1;	511062	485704	504022	741308	370633	400865	258789	197921	439423	452996	393551	523204	609476	841880	592349	515327	199202	341677	370633	397054	173012	118596	322267	405745	462533	894721	613534	876298	0	1	0	1	1	2	0	1	1	2	1	2	1
Q9BWS9	17	16	1006.12	0.00498639	2.1279	IL23 30min	IL2 30min	RecName: Full=Chitinase domain-containing protein 1; AltName: Full=Stabilin-1-interacting chitinase-like protein; Short=SI-CLP; Flags: Precursor;	1.39645e+07	1.11978e+07	1.18582e+07	1.0853e+07	9.6216e+06	7.29475e+06	1.5089e+07	1.41731e+07	1.52723e+07	1.25713e+07	1.31993e+07	1.06642e+07	7.22771e+06	6.5239e+06	1.61856e+07	1.18808e+07	4.68667e+06	5.00227e+06	9.6216e+06	7.22539e+06	1.00876e+07	8.49264e+06	1.12005e+07	1.12601e+07	1.55129e+07	1.82366e+07	7.27584e+06	6.79061e+06	7	7	11	5	6	4	8	7	12	6	9	6	9
Q15185	5	5	285.93	0.0049939	3.57253	IL23 5min	IL23 30min	RecName: Full=Prostaglandin E synthase 3; EC=5.3.99.3; AltName: Full=Cytosolic prostaglandin E2 synthase; Short=cPGES; AltName: Full=Hsp90 co-chaperone; AltName: Full=Progesterone receptor complex p23; AltName: Full=Telomerase-binding protein p23;	7.74559e+06	8.09582e+06	7.43191e+06	1.24727e+07	4.85987e+06	5.78197e+06	2.95319e+06	2.61838e+06	5.69661e+06	5.86119e+06	7.12061e+06	7.54673e+06	7.43713e+06	1.23768e+07	8.97757e+06	8.5896e+06	2.93728e+06	5.7488e+06	4.85987e+06	5.727e+06	1.97434e+06	1.56895e+06	4.17782e+06	5.24982e+06	8.36873e+06	1.29055e+07	7.48665e+06	1.28828e+07	2	1	2	3	2	1	2	2	1	3	3	3	3
P04264;Q6KB66	41	32	2757.8	0.00499811	2.33153	IL23 5min	IL2 15min	RecName: Full=Keratin, type II cytoskeletal 1; AltName: Full=67 kDa cytokeratin; AltName: Full=Cytokeratin-1; Short=CK-1; AltName: Full=Hair alpha protein; AltName: Full=Keratin-1; Short=K1; AltName: Full=Type-II keratin Kb1;	6.31199e+07	6.23374e+07	9.02263e+07	8.94104e+07	5.51848e+07	4.65987e+07	7.64174e+07	8.22604e+07	7.40403e+07	6.62752e+07	4.46691e+07	3.23775e+07	6.47326e+07	4.66053e+07	7.31595e+07	6.61394e+07	3.56597e+07	4.12102e+07	5.51848e+07	4.61556e+07	5.10884e+07	4.92911e+07	5.43002e+07	5.93621e+07	5.24989e+07	5.53681e+07	6.51637e+07	4.85106e+07	21	18	36	7	21	11	26	10	32	7	21	9	26
Q9Y490	144	122	11592.1	0.00504887	2.801	Ctrl	IL23 30min	RecName: Full=Talin-1;	4.29133e+08	3.33966e+08	3.01457e+08	2.40136e+08	3.06515e+08	2.51118e+08	1.37304e+08	1.35134e+08	2.93032e+08	2.46105e+08	3.5285e+08	2.58633e+08	3.64589e+08	2.96369e+08	4.97389e+08	3.54335e+08	1.19143e+08	1.10681e+08	3.06515e+08	2.48731e+08	9.17936e+07	8.09733e+07	214905735	2.20435e+08	414697894	4.42283e+08	3.67017e+08	3.08485e+08	119	51	91	25	110	45	68	28	103	31	126	41	120
P51659;Q9UJQ7	36	31	2706.96	0.00510496	1.54375	IL23 30min	IL2 5min	RecName: Full=Peroxisomal multifunctional enzyme type 2; Short=MFE-2; AltName: Full=17-beta-hydroxysteroid dehydrogenase 4; Short=17-beta-HSD 4; AltName: Full=D-bifunctional protein; Short=DBP; AltName: Full=Multifunctional protein 2; Short=MPF-2; Contains: RecName: Full=(3R)-hydroxyacyl-CoA dehydrogenase; EC=1.1.1.n12; Contains: RecName: Full=Enoyl-CoA hydratase 2; EC=4.2.1.107; EC=4.2.1.119; Al…	8.71968e+07	7.52371e+07	8.44339e+07	7.35158e+07	6.72877e+07	6.43267e+07	9.22957e+07	8.69764e+07	5.9157e+07	5.69706e+07	7.12854e+07	6.45562e+07	7.28697e+07	7.99394e+07	1.01066e+08	7.98259e+07	3.33704e+07	3.38842e+07	6.72877e+07	6.37151e+07	6.17038e+07	5.2117e+07	4.33849e+07	5.10281e+07	8.37804e+07	1.10396e+08	73354941	8.32075e+07	30	17	22	10	23	17	26	16	23	11	24	12	24
P10155	12	10	712.02	0.00511176	2.42128	Ctrl	IL23 30min	RecName: Full=60 kDa SS-A/Ro ribonucleoprotein; Short=60 kDa Ro protein; Short=60 kDa ribonucleoprotein Ro; Short=RoRNP; AltName: Full=Ro 60 kDa autoantigen; AltName: Full=Sjoegren syndrome antigen A2; AltName: Full=Sjoegren syndrome type A antigen; Short=SS-A; AltName: Full=TROVE domain family member 2;	1.05186e+07	9.20793e+06	6.24164e+06	5.94334e+06	6.99411e+06	5.98801e+06	3.44455e+06	4.70261e+06	7.28544e+06	5.95836e+06	9.48279e+06	7.49617e+06	6.37908e+06	6.84179e+06	1.21916e+07	9.76953e+06	2.46685e+06	2.73935e+06	6.99411e+06	5.93107e+06	2.30283e+06	2.81784e+06	5.34304e+06	5.33686e+06	1.1145e+07	1.28191e+07	6.42155e+06	7.12149e+06	1	6	2	6	3	8	1	4	3	8	4	7	4
O43427	1	1	43.73	0.00511205	10.6455	IL23 5min	IL2 30min	RecName: Full=Acidic fibroblast growth factor intracellular-binding protein; Short=aFGF intracellular-binding protein; AltName: Full=FGF-1 intracellular-binding protein;	33476	33880.5	79388.6	106533	27999.5	24755.1	44607.2	29332.6	51357.4	57534.6	50099.7	48930.7	3749.1	13715.8	38800.6	35946.9	31376.4	49102.4	27999.5	24519.7	29821.9	17576.3	37664.8	51533.3	58881.3	83675.5	3774.06	14276.5	0	0	0	0	0	1	0	0	0	1	0	1	0
Q96PU4	8	7	442.77	0.00513595	5.07889	IL23 30min	IL2 30min	RecName: Full=E3 ubiquitin-protein ligase UHRF2; EC=6.3.2.-; AltName: Full=Np95/ICBP90-like RING finger protein; Short=Np95-like RING finger protein; AltName: Full=Nuclear protein 97; AltName: Full=Nuclear zinc finger protein Np97; AltName: Full=RING finger protein 107; AltName: Full=Ubiquitin-like PHD and RING finger domain-containing protein 2; AltName: Full=Ubiquitin-like-containing PHD and RI…	2.05473e+06	1.60924e+06	1.35257e+06	2.14992e+06	2.00161e+06	1.53991e+06	5.58947e+06	5.82215e+06	2.32444e+06	1.483e+06	1.82327e+06	1.66056e+06	1.391e+06	855870	2.38155e+06	1.70738e+06	534572	990922	2.00161e+06	1.52527e+06	3.73681e+06	3.48868e+06	1.70471e+06	1.32831e+06	2.14286e+06	2.8397e+06	1.40027e+06	890860	1	3	1	1	0	2	1	8	1	3	1	3	1
Q12888	10	10	379.91	0.00514137	2.85539	IL2 30min	IL2 15min	RecName: Full=Tumor suppressor p53-binding protein 1; Short=53BP1; Short=p53-binding protein 1; Short=p53BP1;	1.44532e+06	1.73168e+06	1.69178e+06	2.11174e+06	1.99067e+06	2.21734e+06	3.11455e+06	3.11235e+06	1.74313e+06	1.41255e+06	1.23627e+06	1.31386e+06	4.5955e+06	2.68613e+06	1.67521e+06	1.8373e+06	668636	973324	1.99067e+06	2.19625e+06	2.08222e+06	1.86495e+06	1.27839e+06	1.26521e+06	1.45297e+06	2.24681e+06	4.6261e+06	2.79594e+06	3	4	2	1	4	7	4	4	4	2	5	6	4
P20810	16	14	1048.97	0.0051582	1.80492	IL2 30min	IL2 5min	RecName: Full=Calpastatin; AltName: Full=Calpain inhibitor; AltName: Full=Sperm BS-17 component;	1.36155e+07	1.05656e+07	1.04806e+07	1.01029e+07	1.51534e+07	1.27375e+07	1.21759e+07	1.18171e+07	9.14373e+06	8.54739e+06	1.18566e+07	1.08684e+07	1.65492e+07	1.53818e+07	1.57812e+07	1.121e+07	4.14218e+06	4.65655e+06	1.51534e+07	1.26163e+07	8.14013e+06	7.08089e+06	6.70589e+06	7.65583e+06	1.39349e+07	1.85858e+07	1.66594e+07	1.60107e+07	8	8	7	6	9	8	4	7	3	8	8	11	10
O00534	4	3	197.45	0.00518344	3.11882	Ctrl	IL23 5min	RecName: Full=von Willebrand factor A domain-containing protein 5A; AltName: Full=Breast cancer suppressor candidate 1; Short=BCSC-1; AltName: Full=Loss of heterozygosity 11 chromosomal region 2 gene A protein;	1.61351e+06	1.37533e+06	534393	423931	1.05325e+06	735136	542037	609123	862511	669760	956406	707779	853072	733313	1.87014e+06	1.45921e+06	211206	195394	1.05325e+06	728146	362376	364991	632554	599899	1.12405e+06	1.21036e+06	858753	763292	1	2	0	1	1	1	1	0	0	1	0	1	1
P62424	7	7	265.21	0.00519503	2.7971	IL23 5min	IL23 30min	RecName: Full=60S ribosomal protein L7a; AltName: Full=PLA-X polypeptide; AltName: Full=Surfeit locus protein 3;	961258	1.51297e+06	3.01408e+06	2.22931e+06	1.2872e+06	1.17351e+06	1.00349e+06	871094	1.56352e+06	1.50234e+06	1.29824e+06	1.30724e+06	1.71545e+06	1.90481e+06	1.11415e+06	1.60525e+06	1.19124e+06	1.02751e+06	1.2872e+06	1.16236e+06	670876	521966	1.14667e+06	1.34563e+06	1.5258e+06	2.23548e+06	1.72688e+06	1.98269e+06	2	2	1	1	3	3	1	0	3	1	2	1	2
O75475	32	28	2350.84	0.00520396	2.27622	IL23 30min	IL2 5min	RecName: Full=PC4 and SFRS1-interacting protein; AltName: Full=CLL-associated antigen KW-7; AltName: Full=Dense fine speckles 70 kDa protein; Short=DFS 70; AltName: Full=Lens epithelium-derived growth factor; AltName: Full=Transcriptional coactivator p75/p52;	1.1532e+08	9.5447e+07	8.09185e+07	1.07575e+08	9.60152e+07	8.953e+07	1.60758e+08	1.61787e+08	7.44726e+07	6.72291e+07	8.71835e+07	6.3402e+07	8.3152e+07	8.43524e+07	1.33663e+08	101268436	3.19811e+07	4.95826e+07	9.60152e+07	8.86787e+07	1.07474e+08	9.69439e+07	5.46172e+07	6.02166e+07	1.02465e+08	1.08423e+08	8.37057e+07	8.78009e+07	26	19	17	15	28	19	32	21	22	11	27	16	26
P14866	21	18	1274.42	0.00522194	3.44793	IL23 30min	IL23 5min	RecName: Full=Heterogeneous nuclear ribonucleoprotein L; Short=hnRNP L;	4.37631e+07	3.29995e+07	1.94111e+07	1.05933e+07	3.32918e+07	2.46206e+07	4.75044e+07	5.59488e+07	3.21526e+07	2.96974e+07	2.84534e+07	2.83715e+07	1.87495e+07	1.76253e+07	5.07239e+07	3.50122e+07	7.67177e+06	4.88257e+06	3.32918e+07	2.43865e+07	3.17588e+07	3.3525e+07	2.35803e+07	2.65997e+07	3.34408e+07	4.85176e+07	1.88744e+07	1.83458e+07	9	10	4	3	12	13	9	13	9	9	10	12	8
P11172	8	7	337.95	0.00525436	2.10109	IL2 15min	Ctrl	RecName: Full=Uridine 5'-monophosphate synthase; Short=UMP synthase; Includes: RecName: Full=Orotate phosphoribosyltransferase; Short=OPRT; Short=OPRTase; EC=2.4.2.10; Includes: RecName: Full=Orotidine 5'-phosphate decarboxylase; Short=ODC; EC=4.1.1.23; AltName: Full=OMPdecase;	2.7088e+06	2.51388e+06	3.1589e+06	3.69658e+06	5.33706e+06	4.23824e+06	2.89403e+06	3.32575e+06	5.09382e+06	4.38952e+06	6.15422e+06	4.81912e+06	4.81035e+06	3.95153e+06	3.13965e+06	2.66721e+06	1.24848e+06	1.70379e+06	5.33706e+06	4.19794e+06	1.93479e+06	1.99282e+06	3.73574e+06	3.93166e+06	7.23295e+06	8.24109e+06	4.84238e+06	4.11308e+06	3	3	3	2	5	1	3	1	4	2	2	2	1
Q86WN1	6	5	277.23	0.00530042	2.88042	IL2 30min	IL23 30min	RecName: Full=FCH and double SH3 domains protein 1;	449475	408977	277841	383845	370785	309609	151434	214597	386098	347788	391532	326584	482705	571619	520967	433921	109810	176918	370785	306665	101241	128588	283159	311510	460161	558485	485920	594988	3	1	0	0	2	0	0	0	3	0	3	0	2
Q9NZ08	51	48	3150.54	0.00530723	2.33507	Ctrl	IL2 30min	RecName: Full=Endoplasmic reticulum aminopeptidase 1; EC=3.4.11.-; AltName: Full=ARTS-1; AltName: Full=Adipocyte-derived leucine aminopeptidase; Short=A-LAP; AltName: Full=Aminopeptidase PILS; AltName: Full=Puromycin-insensitive leucyl-specific aminopeptidase; Short=PILS-AP; AltName: Full=Type 1 tumor necrosis factor receptor shedding aminopeptidase regulator;	1.32698e+08	127330135	1.14742e+08	117505638	7.97655e+07	6.5572e+07	1.10315e+08	1.29625e+08	1.02971e+08	8.01544e+07	1.1709e+08	8.29465e+07	6.14217e+07	4.99363e+07	1.53805e+08	1.35096e+08	4.5349e+07	5.41596e+07	7.97655e+07	6.49485e+07	7.37505e+07	7.76723e+07	7.55174e+07	7.17936e+07	1.37614e+08	1.41845e+08	6.18307e+07	5.19778e+07	38	18	32	15	35	16	44	23	38	15	39	24	29
Q92575	3	2	192.93	0.00531077	3.39508	IL23 30min	IL23 5min	RecName: Full=UBX domain-containing protein 4; AltName: Full=Erasin; AltName: Full=UBX domain-containing protein 2;	1.96197e+06	1.17828e+06	905564	1.06609e+06	1.76568e+06	1.49306e+06	2.8775e+06	3.81644e+06	1.2947e+06	1.27863e+06	1.55339e+06	1.40836e+06	1.4592e+06	1.20273e+06	2.27404e+06	1.25015e+06	357902	491372	1.76568e+06	1.47886e+06	1.92373e+06	2.28684e+06	949515	1.14525e+06	1.82567e+06	2.40841e+06	1.46892e+06	1.2519e+06	3	0	1	0	1	0	1	0	1	0	1	0	2
Q13162	16	13	1483.39	0.00531748	1.51213	IL23 30min	IL2 5min	RecName: Full=Peroxiredoxin-4; EC=1.11.1.15; AltName: Full=Antioxidant enzyme AOE372; Short=AOE37-2; AltName: Full=Peroxiredoxin IV; Short=Prx-IV; AltName: Full=Thioredoxin peroxidase AO372; AltName: Full=Thioredoxin-dependent peroxide reductase A0372; Flags: Precursor;	5.73519e+07	5.97529e+07	5.65574e+07	6.45946e+07	4.30431e+07	4.46989e+07	6.00952e+07	6.6008e+07	4.06928e+07	4.27017e+07	4.24096e+07	4.40575e+07	4.09591e+07	5.2927e+07	6.6474e+07	6.33973e+07	2.23529e+07	2.97724e+07	4.30431e+07	4.42739e+07	4.01763e+07	3.95525e+07	2.98435e+07	3.82476e+07	4.98433e+07	7.53419e+07	4.12318e+07	5.50908e+07	8	22	8	14	8	16	10	20	10	11	10	15	9
P29084	2	2	90.12	0.00533246	2.91612	IL23 30min	IL23 5min	RecName: Full=Transcription initiation factor IIE subunit beta; Short=TFIIE-beta; AltName: Full=General transcription factor IIE subunit 2;	2.46604e+06	2.12877e+06	912529	918980	1.52614e+06	1.19397e+06	2.50967e+06	2.83123e+06	1.23859e+06	1.16656e+06	1.69487e+06	993745	1.48623e+06	1.16842e+06	2.85828e+06	2.25861e+06	360655	423568	1.52614e+06	1.18262e+06	1.67783e+06	1.6965e+06	908366	1.04488e+06	1.99195e+06	1.69938e+06	1.49612e+06	1.21619e+06	1	0	0	0	0	0	1	1	1	1	1	0	1
Q9Y2L1	2	2	62.69	0.00535154	3.5225	IL23 30min	Ctrl	RecName: Full=Exosome complex exonuclease RRP44; EC=3.1.13.-; EC=3.1.26.-; AltName: Full=Protein DIS3 homolog; AltName: Full=Ribosomal RNA-processing protein 44;	22274.4	27761.5	37922.8	33334.1	26057.2	27037.2	93811	82440.3	65082.7	33100.7	59982.3	57863.7	21368.8	32472.5	25817.3	29454.7	14988.1	15364	26057.2	26780.1	62716.9	49398.8	47730.8	29648.1	70496.1	98951.7	21511.1	33800.1	0	0	0	0	0	0	2	0	1	0	1	1	0
P12955	1	1	33.04	0.00536073	Infinity	IL2 15min	Ctrl	RecName: Full=Xaa-Pro dipeptidase; Short=X-Pro dipeptidase; EC=3.4.13.9; AltName: Full=Imidodipeptidase; AltName: Full=Peptidase D; AltName: Full=Proline dipeptidase; Short=Prolidase;	0	0	0	0	7.21982	3413.46	32.8336	1438.58	1870.68	2118.4	13438.6	3334.15	0	0	0	0	0	0	7.21982	3381.01	21.9507	862.01	1371.93	1897.43	15794.1	5701.67	0	0	0	0	0	0	0	0	0	0	0	0	1	0	0
O00139	13	11	661.28	0.00536627	3.08277	IL23 30min	IL23 15min	RecName: Full=Kinesin-like protein KIF2A; AltName: Full=Kinesin-2; Short=hK2;	3.6886e+06	2.70897e+06	6.79889e+06	4.784e+06	3.25133e+06	2.96266e+06	9.3758e+06	9.78049e+06	3.80865e+06	4.0245e+06	4.49261e+06	5.85041e+06	4.44513e+06	6.85036e+06	4.27529e+06	2.87419e+06	2.6871e+06	2.205e+06	3.25133e+06	2.93449e+06	6.26814e+06	5.86055e+06	2.79321e+06	3.60471e+06	5.28009e+06	1.00047e+07	4.47473e+06	7.13042e+06	5	4	2	2	5	3	6	3	2	2	3	3	2
Q8IZQ5	1	1	46.22	0.00536965	5.14934	IL23 5min	IL23 30min	RecName: Full=Selenoprotein H; Short=SelH;	32312.5	33862.4	85629.7	191400	30995.8	36660.7	25792.1	28007	27530	28554.9	40521.5	64610.5	53388.9	45946.3	37452	35927.7	33843	88218.3	30995.8	36312.1	17243.2	16782	20190.1	25576.4	47624.2	110489	53744.4	47824.6	1	0	1	0	1	0	0	0	1	0	1	0	1
P00390	20	19	1271.07	0.00540706	2.18851	IL23 5min	IL23 30min	RecName: Full=Glutathione reductase, mitochondrial; Short=GR; Short=GRase; EC=1.8.1.7; Flags: Precursor;	2.02576e+07	1.79151e+07	2.22666e+07	2.64533e+07	1.68211e+07	1.5469e+07	1.23231e+07	9.93857e+06	2.37217e+07	2.2283e+07	1.88927e+07	2.4361e+07	2.00332e+07	2.64734e+07	2.34797e+07	1.90077e+07	8.80031e+06	1.21926e+07	1.68211e+07	1.53219e+07	8.23855e+06	5.95527e+06	1.73972e+07	1.99587e+07	2.22043e+07	4.16593e+07	2.01666e+07	2.75557e+07	10	9	10	8	12	9	3	7	11	13	12	15	10
Q86V81	2	2	76.9	0.00547715	18.1804	IL2 15min	IL23 30min	RecName: Full=THO complex subunit 4; Short=Tho4; AltName: Full=Ally of AML-1 and LEF-1; AltName: Full=Aly/REF export factor; AltName: Full=Transcriptional coactivator Aly/REF; AltName: Full=bZIP-enhancing factor BEF;	485474	307647	94200.8	49164.5	221979	292246	30698.2	30982.7	82259.2	78878.7	427415	693966	660364	130859	562692	326410	37230.6	22660.5	221979	289467	20523.1	18565.1	60327.8	70651	502333	1.18674e+06	664762	136209	0	1	0	0	0	1	0	0	0	0	0	2	1
Q15366	6	3	389.37	0.00548194	5.20319	IL2 15min	IL23 5min	RecName: Full=Poly(rC)-binding protein 2; AltName: Full=Alpha-CP2; AltName: Full=Heterogeneous nuclear ribonucleoprotein E2; Short=hnRNP E2;	2.40676e+06	1.59729e+06	957220	937786	1.58427e+06	1.33161e+06	836352	1.33221e+06	1.24844e+06	1.10764e+06	5.91456e+06	3.9455e+06	2.97748e+06	1.57735e+06	2.78957e+06	1.69471e+06	378317	432235	1.58427e+06	1.31895e+06	559139	798272	915591	992103	6.95128e+06	6.74713e+06	2.99731e+06	1.64184e+06	0	2	0	0	1	1	0	0	2	2	2	4	2
Q15057	8	8	457.75	0.00552989	2.67167	IL23 5min	IL2 30min	RecName: Full=Arf-GAP with coiled-coil, ANK repeat and PH domain-containing protein 2; AltName: Full=Centaurin-beta-2; Short=Cnt-b2;	4.26878e+06	4.14434e+06	5.17806e+06	6.66603e+06	2.48072e+06	2.40593e+06	3.09863e+06	4.33332e+06	3.51295e+06	3.79466e+06	2.88793e+06	4.0021e+06	1.96372e+06	2.46949e+06	4.94775e+06	4.39711e+06	2.0465e+06	3.07244e+06	2.48072e+06	2.38305e+06	2.07157e+06	2.59656e+06	2.57635e+06	3.39884e+06	3.39413e+06	6.84392e+06	1.9768e+06	2.57045e+06	2	1	2	2	1	1	2	2	4	1	5	1	3
P23381	19	18	1080.11	0.00553772	2.55738	Ctrl	IL23 30min	RecName: Full=Tryptophan--tRNA ligase, cytoplasmic; EC=6.1.1.2; AltName: Full=Interferon-induced protein 53; Short=IFP53; AltName: Full=Tryptophanyl-tRNA synthetase; Short=TrpRS; Short=hWRS; Contains: RecName: Full=T1-TrpRS; Contains: RecName: Full=T2-TrpRS;	2.09563e+07	1.64793e+07	1.48036e+07	1.54122e+07	1.45163e+07	1.18652e+07	6.80009e+06	7.83816e+06	1.87726e+07	1.27986e+07	1.99813e+07	1.59486e+07	2.02063e+07	1.71299e+07	2.42895e+07	1.74844e+07	5.85076e+06	7.10365e+06	1.45163e+07	1.17524e+07	4.54616e+06	4.69669e+06	1.37675e+07	1.14636e+07	2.34836e+07	2.72735e+07	2.03408e+07	1.78302e+07	10	8	5	6	7	6	6	2	12	5	12	11	9
P62753	2	2	106.19	0.00556398	7.3311	IL2 30min	IL23 30min	RecName: Full=40S ribosomal protein S6; AltName: Full=Phosphoprotein NP33;	50766.6	59556.5	234102	97076.7	64888.4	77737	35789.9	19502.6	57868.5	88708.5	116560	92890.1	195100	210254	58841.3	63188.9	92523	44743.7	64888.4	76997.8	23927.1	11686.1	42440	79455.5	136990	158850	196399	218850	0	0	1	0	0	0	0	0	1	0	2	0	1
P37198	2	1	67.79	0.00558283	28.7828	IL2 30min	IL2 15min	RecName: Full=Nuclear pore glycoprotein p62; AltName: Full=62 kDa nucleoporin; AltName: Full=Nucleoporin Nup62;	6734.17	12969.2	33661	243036	9508.25	12070.4	39367.8	35905.8	7031.35	3240.63	7611.19	2415.88	136930	151676	7805.28	13760.3	13303.7	112018	9508.25	11955.6	26319.1	21515.1	5156.7	2902.61	8945.3	4131.36	137842	157877	0	0	0	0	0	0	0	0	0	0	0	0	1
Q9UK59	6	5	235.28	0.00566849	2.41011	IL2 15min	IL23 15min	RecName: Full=Lariat debranching enzyme; EC=3.1.-.-;	817266	674513	883044	960710	558900	470553	623341	957147	1.01038e+06	1.22072e+06	1.15811e+06	1.32298e+06	602615	631950	947256	715653	349001	442802	558900	466078	416732	573530	740999	1.09339e+06	1.36111e+06	2.2624e+06	606627	657786	3	1	1	0	1	0	2	1	2	1	1	1	2
Q96CM8	8	7	458.34	0.00566986	3.82542	IL23 30min	IL2 30min	RecName: Full=Acyl-CoA synthetase family member 2, mitochondrial; EC=6.2.1.-; Flags: Precursor;	1.8305e+06	1.07057e+06	1.24422e+06	1.7558e+06	1.81116e+06	1.62044e+06	4.62205e+06	3.39242e+06	2.3647e+06	1.954e+06	1.54399e+06	1.58666e+06	1.11272e+06	982334	2.12165e+06	1.13587e+06	491747	809266	1.81116e+06	1.60503e+06	3.09005e+06	2.03277e+06	1.73424e+06	1.75018e+06	1.81463e+06	2.71332e+06	1.12013e+06	1.02249e+06	2	1	2	0	3	2	4	1	6	1	4	2	2
O75351;Q6PIW4	15	12	883.21	0.00567887	2.84449	Ctrl	IL23 30min	RecName: Full=Vacuolar protein sorting-associated protein 4B; EC=3.6.4.6; AltName: Full=Cell migration-inducing gene 1 protein; AltName: Full=Suppressor of K(+) transport growth defect 1; Short=Protein SKD1;	1.70204e+07	1.02547e+07	8.86135e+06	7.55295e+06	1.02885e+07	1.0415e+07	4.47712e+06	5.11163e+06	9.31897e+06	9.58747e+06	8.55202e+06	1.08391e+07	1.24071e+07	1.21344e+07	1.97275e+07	1.08802e+07	3.50223e+06	3.48123e+06	1.02885e+07	1.03159e+07	2.99315e+06	3.06293e+06	6.83441e+06	8.58742e+06	1.0051e+07	1.85357e+07	1.24897e+07	1.26305e+07	6	5	3	5	5	7	2	3	4	6	5	7	7
P49589	27	27	1578.58	0.00569591	1.7894	IL2 15min	IL23 30min	RecName: Full=Cysteine--tRNA ligase, cytoplasmic; EC=6.1.1.16; AltName: Full=Cysteinyl-tRNA synthetase; Short=CysRS;	1.52397e+07	1.34461e+07	1.36578e+07	1.27161e+07	1.2399e+07	1.07416e+07	9.36988e+06	1.01702e+07	1.56463e+07	1.46435e+07	1.95339e+07	1.54311e+07	1.34004e+07	1.26197e+07	1.76636e+07	1.42662e+07	5.39789e+06	5.86097e+06	1.2399e+07	1.06394e+07	6.26418e+06	6.09405e+06	1.14748e+07	1.3116e+07	2.29578e+07	2.63884e+07	1.34896e+07	1.31356e+07	9	12	10	6	11	11	7	10	13	12	12	16	10
Q6P6C2	12	11	667.58	0.00572797	2.39232	IL23 30min	IL23 5min	RecName: Full=RNA demethylase ALKBH5; EC=1.14.11.-; AltName: Full=Alkylated DNA repair protein alkB homolog 5; AltName: Full=Alpha-ketoglutarate-dependent dioxygenase alkB homolog 5;	9.52488e+06	8.32398e+06	4.31778e+06	4.87608e+06	7.44483e+06	5.07858e+06	1.06755e+07	1.13191e+07	8.43604e+06	6.76847e+06	7.21044e+06	6.13207e+06	8.59631e+06	8.35156e+06	1.10399e+07	8.83167e+06	1.7065e+06	2.24744e+06	7.44483e+06	5.03029e+06	7.13706e+06	6.78252e+06	6.18688e+06	6.06246e+06	8.4743e+06	1.04863e+07	8.65355e+06	8.69298e+06	7	1	6	0	8	3	8	2	5	2	8	3	7
Q8NFC6	8	6	273	0.00578606	4.12146	IL23 30min	Ctrl	RecName: Full=Biorientation of chromosomes in cell division protein 1-like 1; AltName: Full=Protein FAM44A;	264216	336608	224978	499141	558318	615614	1.31584e+06	1.16044e+06	498783	570087	522629	599681	771881	855163	306241	357138	88917.2	230059	558318	609760	879695	695343	365801	510622	614237	1.0255e+06	777021	890123	1	1	0	0	2	2	3	2	0	1	3	1	2
P51149	1	1	52.36	0.00578866	3.53819	IL2 15min	IL2 30min	RecName: Full=Ras-related protein Rab-7a;	250623	247584	436526	285524	334590	286280	358662	536018	435963	474210	542271	603556	125146	198700	290486	262684	172526	131601	334590	283558	239782	321186	319730	424746	637322	1.03213e+06	125979	206823	0	0	0	0	0	0	0	0	0	0	0	1	0
Q8N1G2	8	8	437.77	0.00579257	2.78523	Ctrl	IL2 5min	RecName: Full=Cap-specific mRNA (nucleoside-2'-O-)-methyltransferase 1; EC=2.1.1.57; AltName: Full=Cap methyltransferase 1; AltName: Full=Cap1 2'O-ribose methyltransferase 1; Short=MTr1; Short=hMTr1; AltName: Full=FtsJ methyltransferase domain-containing protein 2; AltName: Full=Interferon-stimulated gene 95 kDa protein; Short=ISG95;	2.86674e+06	2.65578e+06	1.1821e+06	1.21179e+06	2.13595e+06	1.67953e+06	2.07191e+06	2.48067e+06	1.05047e+06	932313	2.05333e+06	1.48307e+06	1.55154e+06	955641	3.32271e+06	2.81776e+06	467197	558528	2.13595e+06	1.66356e+06	1.38516e+06	1.48644e+06	770403	835065	2.41324e+06	2.53616e+06	1.56187e+06	994710	6	4	4	1	4	2	3	2	7	1	4	3	4
Q9Y2V2	1	1	68.53	0.00582985	4.59109	IL2 30min	IL23 30min	RecName: Full=Calcium-regulated heat stable protein 1; AltName: Full=Calcium-regulated heat-stable protein of 24 kDa; Short=CRHSP-24;	2.00255e+06	2.1294e+06	1.93622e+06	2.05095e+06	2.16533e+06	919357	630353	560112	1.40625e+06	1.38536e+06	1.35359e+06	1.42802e+06	2.67732e+06	2.78822e+06	2.32107e+06	2.25928e+06	765242	945305	2.16533e+06	910615	421419	335624	1.03132e+06	1.24086e+06	1.59085e+06	2.44204e+06	2.69515e+06	2.9022e+06	0	0	0	1	0	1	0	0	0	1	0	1	0
P17482;A6NMT0;P28358	4	2	187.31	0.00583407	2.55882	IL23 30min	IL2 5min	RecName: Full=Homeobox protein Hox-B9; AltName: Full=Homeobox protein Hox-2.5; AltName: Full=Homeobox protein Hox-2E;	2.52048e+06	2.62714e+06	1.93423e+06	1.80341e+06	2.11654e+06	2.57489e+06	3.44167e+06	4.65662e+06	1.54705e+06	1.6178e+06	1.96507e+06	1.91165e+06	1.52836e+06	2.2912e+06	2.92137e+06	2.78737e+06	764456	831213	2.11654e+06	2.55041e+06	2.30091e+06	2.79028e+06	1.13459e+06	1.44905e+06	2.30952e+06	3.26907e+06	1.53853e+06	2.38487e+06	1	2	1	1	1	2	1	2	1	2	1	2	1
P61457	6	6	228.94	0.00587168	3.04399	IL2 30min	IL2 5min	RecName: Full=Pterin-4-alpha-carbinolamine dehydratase; Short=PHS; EC=4.2.1.96; AltName: Full=4-alpha-hydroxy-tetrahydropterin dehydratase; AltName: Full=Dimerization cofactor of hepatocyte nuclear factor 1-alpha; Short=DCoH; Short=Dimerization cofactor of HNF1; AltName: Full=Phenylalanine hydroxylase-stimulating protein; AltName: Full=Pterin carbinolamine dehydratase; Short=PCD;	684156	803202	580223	971992	814117	760131	415719	394674	431295	355612	678173	519026	1.02017e+06	1.37516e+06	792975	852190	229319	448002	814117	752904	277926	236492	316306	318519	797045	887576	1.02697e+06	1.43138e+06	2	1	2	0	1	1	1	1	3	0	3	0	2
Q9H0L4	14	7	725.71	0.00590074	1.96958	IL23 30min	IL2 5min	RecName: Full=Cleavage stimulation factor subunit 2 tau variant; AltName: Full=CF-1 64 kDa subunit tau variant; AltName: Full=Cleavage stimulation factor 64 kDa subunit tau variant; Short=CSTF 64 kDa subunit tau variant; AltName: Full=TauCstF-64;	4.84149e+06	3.90944e+06	3.71057e+06	3.5547e+06	4.71473e+06	4.22284e+06	6.96647e+06	6.17601e+06	3.48551e+06	3.18723e+06	4.10345e+06	3.19548e+06	5.03628e+06	4.33904e+06	5.61155e+06	4.14788e+06	1.46651e+06	1.6384e+06	4.71473e+06	4.18269e+06	4.6574e+06	3.70071e+06	2.55623e+06	2.85478e+06	4.82272e+06	5.46452e+06	5.06982e+06	4.51643e+06	5	1	2	1	5	1	6	1	5	0	5	2	5
Q9Y5L0	6	6	296.05	0.00591206	2.98129	IL2 15min	IL23 30min	RecName: Full=Transportin-3; AltName: Full=Importin-12; Short=Imp12; AltName: Full=Transportin-SR; Short=TRN-SR;	3.82198e+06	3.1289e+06	4.15673e+06	2.58941e+06	2.08529e+06	1.3594e+06	1.41446e+06	2.00747e+06	4.91349e+06	4.54176e+06	5.76339e+06	4.4384e+06	2.55445e+06	2.28139e+06	4.42989e+06	3.31974e+06	1.64285e+06	1.19349e+06	2.08529e+06	1.34648e+06	945633	1.20289e+06	3.60349e+06	4.06802e+06	6.77361e+06	7.59002e+06	2.57146e+06	2.37466e+06	4	3	3	0	2	2	4	1	5	4	8	2	3
[truncated: 2,213 more rows]
[truncated: 17 more columns]
