# Supplementary material for: Integrative Phosphoproteomics Links IL-23R Signaling with Metabolic Adaptation in Lymphocytes
Source: Sci Rep. 2016 Apr 15;6:24491. doi: 10.1038/srep24491 (PMC4832251; doi:10.1038/srep24491)
Supplement: Supplementary Table S3 [file srep24491-s4.xls]

## Sheet: Upregulated
						Phospho-peptide Quantitation (Fold change)							Phospho-protein Quantitation (Mean fold change (n=2), normalised to t=0)
Peptide	Protein Accession	Protein Description	Start	End	Observed Phospho-sites	HILIC A	HILIC B	HILIC C	HILIC Average	TiOx A	TiOx B	TiOx Average	t=0	t=5	t=15	t=30
GNYPGPSSPVVVR	B2RTY4	RecName: Full=Unconventional myosin-IXa; AltName: Full=Unconventional myosin-9a; taxon_id:9606 Homo sapiens	2287	2299	S2294		9.68509		9.68509				1	0.153983	4.51367	8.13979
TNSMGSATGPLPGTK	O15014	RecName: Full=Zinc finger protein 609; taxon_id:9606 Homo sapiens	465	479	S467	2.01774	4.96842		3.49308				1	2.69983	2.2642	4.17152
APSLTDLVK	O15014	RecName: Full=Zinc finger protein 609; taxon_id:9606 Homo sapiens	1053	1061	T1057			2432.55	2432.55				1	2.69983	2.2642	4.17152
FCDSPTSDLEMR	O15014	RecName: Full=Zinc finger protein 609; taxon_id:9606 Homo sapiens	355	366	S358			2.13158	2.13158				1	2.69983	2.2642	4.17152
SSLSSHSHQSQIYR	O15027	RecName: Full=Protein transport protein Sec16A; AltName: Full=SEC16 homolog A; taxon_id:9606 Homo sapiens	1190	1203	S1191		6.3386		6.3386				1	19.3087	2.47724	2.06911
ASPTLDFTER	O43426	RecName: Full=Synaptojanin-1; EC=3.1.3.36; AltName: Full=Synaptic inositol 1,4,5-trisphosphate 5-phosphatase 1; taxon_id:9606 Homo sapiens	1564	1573	S1565			1.99474	1.99474				1	35.8493	0.822243	39.5479
ILVSIGESFGTSEK	P06400	RecName: Full=Retinoblastoma-associated protein; AltName: Full=p105-Rb; AltName: Full=pRb; Short=Rb; AltName: Full=pp110; taxon_id:9606 Homo sapiens	831	844	S842	1.78082			1.78082				1	2.40772	1.13705	2.11983
KAPAGQEEPGTPPSSPLSAEQLDR	P13051	RecName: Full=Uracil-DNA glycosylase; Short=UDG; EC=3.2.2.27; taxon_id:9606 Homo sapiens	50	73	T60		6.52281		6.52281				1	1.08296	1.92965	2.5915
TKPTQAAGPSSPQKPPTPEETK	P18887	RecName: Full=DNA repair protein XRCC1; AltName: Full=X-ray repair cross-complementing protein 1; taxon_id:9606 Homo sapiens	437	458	S447; T453	1.66058	2656.3	1.44211	886.467				1	1.98271	1.58655	2.16248
KTPSKPPAQLSPSVPK	P18887	RecName: Full=DNA repair protein XRCC1; AltName: Full=X-ray repair cross-complementing protein 1; taxon_id:9606 Homo sapiens	256	271	T257	1.5192			1.5192				1	1.98271	1.58655	2.16248
AKTPVTLK	P42167	RecName: Full=Lamina-associated polypeptide 2, isoforms beta/gamma; AltName: Full=Thymopoietin, isoforms beta/gamma; Short=TP beta/gamma; AltName: Full=Thymopoietin-related peptide isoforms beta/gamma; Short=TPRP isoforms beta/gamma; Contains: RecName: Full=Thymopoietin; Short=TP; AltName: Full=Splenin; Contains: RecName: Full=Thymopentin; AltName: Full=TP5; taxon_id:9606 Homo sapiens	206	213	T208			2.91263	2.91263				1	0.720018	0.967505	2.31398
GGPLQALTRESTR	P42167	RecName: Full=Lamina-associated polypeptide 2, isoforms beta/gamma; AltName: Full=Thymopoietin, isoforms beta/gamma; Short=TP beta/gamma; AltName: Full=Thymopoietin-related peptide isoforms beta/gamma; Short=TPRP isoforms beta/gamma; Contains: RecName: Full=Thymopoietin; Short=TP; AltName: Full=Splenin; Contains: RecName: Full=Thymopentin; AltName: Full=TP5; taxon_id:9606 Homo sapiens	240	252	S250			1.37895	1.37895				1	0.720018	0.967505	2.31398
LDQPGNLPGSNRR	P46013	RecName: Full=Antigen KI-67; taxon_id:9606 Homo sapiens	1806	1818	S1815	1.65455			1.65455				1	1.398	1.24481	2.5152
LDLAGTLPGSKR	P46013	RecName: Full=Antigen KI-67; taxon_id:9606 Homo sapiens	1198	1209	S1207	1.61634			1.61634				1	1.398	1.24481	2.5152
NINTFVETPVQK	P46013	RecName: Full=Antigen KI-67; taxon_id:9606 Homo sapiens	2399	2410	T2406	1.50165			1.50165				1	1.398	1.24481	2.5152
SGGSGHAVAEPASPEQELDQNKGK	P46013	RecName: Full=Antigen KI-67; taxon_id:9606 Homo sapiens	296	319	S308			3.81474	3.81474				1	1.398	1.24481	2.5152
AQSLVISPPAPSPR	P46013	RecName: Full=Antigen KI-67; taxon_id:9606 Homo sapiens	573	586	S584	1.08982	1.68333	0.917895	1.23035		2.06667	2.06667	1	1.398	1.24481	2.5152
NILGGTVFREPIICK	P48735	RecName: Full=Isocitrate dehydrogenase [NADP], mitochondrial; Short=IDH; EC=1.1.1.42; AltName: Full=ICD-M; AltName: Full=IDP; AltName: Full=NADP(+)-specific ICDH; AltName: Full=Oxalosuccinate decarboxylase; Flags: Precursor; taxon_id:9606 Homo sapiens	141	155	T146	5.61728			5.61728				1	1.03343	1.18081	2.46685
WSAPESR	P54253	RecName: Full=Ataxin-1; AltName: Full=Spinocerebellar ataxia type 1 protein; taxon_id:9606 Homo sapiens	774	780	S775			4.70842	4.70842				1	0.644527	1.3382	2.35922
RPPGPTTSPASTSLSSPGQR	Q01970	RecName: Full=1-phosphatidylinositol 4,5-bisphosphate phosphodiesterase beta-3; EC=3.1.4.11; AltName: Full=Phosphoinositide phospholipase C-beta-3; AltName: Full=Phospholipase C-beta-3; Short=PLC-beta-3; taxon_id:9606 Homo sapiens	919	938	S926		3.31053		3.31053				1	0.100522	0.932432	4.34482
TSGSQDSQPSPLALLAATCSK	Q02446	RecName: Full=Transcription factor Sp4; AltName: Full=SPR-1; taxon_id:9606 Homo sapiens	37	57	S46	1.16816	0.844737		1.00645	1.58261		1.58261	1	5.21778	2.54319	28.0417
AKSPGLTPEPR	Q14242	RecName: Full=P-selectin glycoprotein ligand 1; Short=PSGL-1; AltName: Full=Selectin P ligand; AltName: CD_antigen=CD162; Flags: Precursor; taxon_id:9606 Homo sapiens	387	397	T393			2.25474	2.25474				1	1.1213	0.599339	2.34561
EDREGDDLTLHSFLP	Q14242	RecName: Full=P-selectin glycoprotein ligand 1; Short=PSGL-1; AltName: Full=Selectin P ligand; AltName: CD_antigen=CD162; Flags: Precursor; taxon_id:9606 Homo sapiens	398	412	S409			1.47895	1.47895				1	1.1213	0.599339	2.34561
TAVPSPVEAAAASDPAAAR	Q147X3	RecName: Full=N-alpha-acetyltransferase 30; EC=2.3.1.88; AltName: Full=N-acetyltransferase 12; AltName: Full=N-acetyltransferase MAK3 homolog; AltName: Full=NatC catalytic subunit; taxon_id:9606 Homo sapiens	148	166	S152			1.51474	1.51474				1	18.8924	0	108.991
GDFITIGSR	Q53H12	RecName: Full=Acylglycerol kinase, mitochondrial; Short=hAGK; EC=2.7.1.107; EC=2.7.1.94; AltName: Full=Multiple substrate lipid kinase; Short=HsMuLK; Short=MuLK; Short=Multi-substrate lipid kinase; Flags: Precursor; taxon_id:9606 Homo sapiens	343	351	S350			1.67368	1.67368				1	2.24661	4.28432	8.96848
SQTMPALR	Q5JSL3	RecName: Full=Dedicator of cytokinesis protein 11; AltName: Full=Activated Cdc42-associated guanine nucleotide exchange factor; Short=ACG; AltName: Full=Zizimin-2; taxon_id:9606 Homo sapiens	1350	1357	T1352			2.1	2.1				1	0.60819	1.08472	2.86633
HEHPPNPPVSPGK	Q6VMQ6	RecName: Full=Activating transcription factor 7-interacting protein 1; AltName: Full=ATF-interacting protein; Short=ATF-IP; AltName: Full=ATF7-interacting protein; AltName: Full=ATFa-associated modulator; Short=hAM; AltName: Full=MBD1-containing chromatin-associated factor 1; AltName: Full=P621; taxon_id:9606 Homo sapiens	664	676	S673	1.76699	3.96667		2.86683				1	0.507987	1.15429	2.04525
RHEHPPNPPVSPGK	Q6VMQ6	RecName: Full=Activating transcription factor 7-interacting protein 1; AltName: Full=ATF-interacting protein; Short=ATF-IP; AltName: Full=ATF7-interacting protein; AltName: Full=ATFa-associated modulator; Short=hAM; AltName: Full=MBD1-containing chromatin-associated factor 1; AltName: Full=P621; taxon_id:9606 Homo sapiens	663	676	S673		6.82018		6.82018				1	0.507987	1.15429	2.04525
WNSVSPASAGK	Q86UE4	RecName: Full=Protein LYRIC; AltName: Full=3D3/LYRIC; AltName: Full=Astrocyte elevated gene-1 protein; Short=AEG-1; AltName: Full=Lysine-rich CEACAM1 co-isolated protein; AltName: Full=Metadherin; AltName: Full=Metastasis adhesion protein; taxon_id:9606 Homo sapiens	304	314	S308	1.81637			1.81637				1	0.671865	1.0302	2.4609
SETSWESPKQIK	Q86UE4	RecName: Full=Protein LYRIC; AltName: Full=3D3/LYRIC; AltName: Full=Astrocyte elevated gene-1 protein; Short=AEG-1; AltName: Full=Lysine-rich CEACAM1 co-isolated protein; AltName: Full=Metadherin; AltName: Full=Metastasis adhesion protein; taxon_id:9606 Homo sapiens	562	573	S568			2.23368	2.23368				1	0.671865	1.0302	2.4609
SPGPPALK	Q8IU81	RecName: Full=Interferon regulatory factor 2-binding protein 1; Short=IRF-2-binding protein 1; Short=IRF-2BP1; AltName: Full=Probable E3 ubiquitin-protein ligase IRF2BP1; EC=6.3.2.-; taxon_id:9606 Homo sapiens	66	73	S66			4.93684	4.93684				1	1.14591	1.43783	2.5454
RSSDKFCSPISSELAQNHEFYK	Q8IVH2	RecName: Full=Forkhead box protein P4; AltName: Full=Fork head-related protein-like A; taxon_id:9606 Homo sapiens	441	462	S448	1.68207			1.68207				1	0.0811484	0.853256	2.84509
RPILQLSPPGPR	Q8N3X1	RecName: Full=Formin-binding protein 4; AltName: Full=Formin-binding protein 30; taxon_id:9606 Homo sapiens	12	23	S18	1.01111	0.855263	0.751579	0.872651		1.56667	1.56667	1	2.07052	1.10252	2.25944
TQLSPSIK	Q8NFC6	RecName: Full=Biorientation of chromosomes in cell division protein 1-like 1; AltName: Full=Protein FAM44A; taxon_id:9606 Homo sapiens	3016	3023	S3019			545.135	545.135				1	1.20521	1.95387	4.12146
TQLSPSIKR	Q8NFC6	RecName: Full=Biorientation of chromosomes in cell division protein 1-like 1; AltName: Full=Protein FAM44A; taxon_id:9606 Homo sapiens	3016	3024	S3019			2.61053	2.61053				1	1.20521	1.95387	4.12146
TVLEGSTASTSPADHSALPNQSLTVR	Q8NFC6	RecName: Full=Biorientation of chromosomes in cell division protein 1-like 1; AltName: Full=Protein FAM44A; taxon_id:9606 Homo sapiens	1308	1333	T1314; T1317; S1318	0.961945	1.42193		1.19194		275.918	275.918	1	1.20521	1.95387	4.12146
VSGNNSPSLSNGGFKPSRPPRPSRPPPPTPR	Q96J02	RecName: Full=E3 ubiquitin-protein ligase Itchy homolog; Short=Itch; EC=6.3.2.-; AltName: Full=Atrophin-1-interacting protein 4; Short=AIP4; AltName: Full=NFE2-associated polypeptide 1; Short=NAPP1; taxon_id:9606 Homo sapiens	235	265	S240	1.69145			1.69145				1	0.90569	0.754663	4.39579
TQSLSALPK	Q96RK0	RecName: Full=Protein capicua homolog; taxon_id:9606 Homo sapiens	171	179	S175			1.93368	1.93368				1	0.304423	1.4161	3.27934
RTQSLSALPK	Q96RK0	RecName: Full=Protein capicua homolog; taxon_id:9606 Homo sapiens	170	179	S173			1.43895	1.43895				1	0.304423	1.4161	3.27934
MSSEGPPRMSPK	Q99700	RecName: Full=Ataxin-2; AltName: Full=Spinocerebellar ataxia type 2 protein; AltName: Full=Trinucleotide repeat-containing gene 13 protein; taxon_id:9606 Homo sapiens	615	626	S624	1.89583			1.89583				1	0.607714	1.43054	2.08917
GSISSGLEFVSHNPPSEAATPPVAR	Q99700	RecName: Full=Ataxin-2; AltName: Full=Spinocerebellar ataxia type 2 protein; AltName: Full=Trinucleotide repeat-containing gene 13 protein; taxon_id:9606 Homo sapiens	641	665	S642	1.66667			1.66667				1	0.607714	1.43054	2.08917
QNSIGNTPSGPVLASPQAGIIPTEAVAMPIPAASPTPASPASNR	Q99700	RecName: Full=Ataxin-2; AltName: Full=Spinocerebellar ataxia type 2 protein; AltName: Full=Trinucleotide repeat-containing gene 13 protein; taxon_id:9606 Homo sapiens	695	738	S728			1.38316	1.38316				1	0.607714	1.43054	2.08917
MISPDPRPSPGLAR	Q9Y228	RecName: Full=TRAF3-interacting JNK-activating modulator; AltName: Full=TRAF3-interacting protein 3; taxon_id:9606 Homo sapiens	1	14	S3	1.68519			1.68519				1	0.414965	0.766574	2.10058
QHHHLLQSPVSHHEPESPQLR	Q9Y6D6	RecName: Full=Brefeldin A-inhibited guanine nucleotide-exchange protein 1; Short=Brefeldin A-inhibited GEP 1; AltName: Full=ADP-ribosylation factor guanine nucleotide-exchange factor 1; AltName: Full=p200 ARF guanine nucleotide exchange factor; AltName: Full=p200 ARF-GEP1; taxon_id:9606 Homo sapiens	227	247	S234		2302.4		2302.4				1	7.89654	1.48462	2.32288

## Sheet: Downregulated
						Phospho-peptide Quantitation (Fold change)							Phospho-protein Quantitation (Mean fold change (n=2), normalised to t=0)
Peptide	Protein Accession	Protein Description	Start	End	Observed Phospho-sites	HILIC A	HILIC B	HILIC C	HILIC Average	TiOx A	TiOx B	TiOx Average	t=0	t=5	t=15	t=30
FSPVTPK	Q15942	RecName: Full=Zyxin; AltName: Full=Zyxin-2; taxon_id:9606 Homo sapiens	266	272	S267	1.55556		1.80947	1.68251				1	0.458232	0.805357	0.203287
FSPGAPGGSGSQPNQK	Q15942	RecName: Full=Zyxin; AltName: Full=Zyxin-2; taxon_id:9606 Homo sapiens	280	295	S281	2.11628			2.11628				1	0.458232	0.805357	0.203287
ELSDQATASPIVAR	Q5JSH3	RecName: Full=WD repeat-containing protein 44; AltName: Full=Rabphilin-11; taxon_id:9606 Homo sapiens	88	101	S96			2.05368	2.05368				1	0.635003	0.844304	0.0702496
HLTPEPDIVASTK	Q5JSH3	RecName: Full=WD repeat-containing protein 44; AltName: Full=Rabphilin-11; taxon_id:9606 Homo sapiens	217	229	T219			1.75789	1.75789				1	0.635003	0.844304	0.0702496
GKELSDQATASPIVAR	Q5JSH3	RecName: Full=WD repeat-containing protein 44; AltName: Full=Rabphilin-11; taxon_id:9606 Homo sapiens	86	101	S96			1.61474	1.61474				1	0.635003	0.844304	0.0702496
YNTEGRVSPSPSQESLSSSK	Q5JSH3	RecName: Full=WD repeat-containing protein 44; AltName: Full=Rabphilin-11; taxon_id:9606 Homo sapiens	554	573	S561			1.38526	1.38526				1	0.635003	0.844304	0.0702496
SGPRPPLPPDRPSAGAPPPPPPSTSIR	O43516	RecName: Full=WAS/WASL-interacting protein family member 1; AltName: Full=Protein PRPL-2; AltName: Full=Wiskott-Aldrich syndrome protein-interacting protein; Short=WASP-interacting protein; taxon_id:9606 Homo sapiens	412	438	S424		2.79211		2.79211				1	0.462775	0.986939	0.400236
GTALGGGSIR	O43516	RecName: Full=WAS/WASL-interacting protein family member 1; AltName: Full=Protein PRPL-2; AltName: Full=Wiskott-Aldrich syndrome protein-interacting protein; Short=WASP-interacting protein; taxon_id:9606 Homo sapiens	227	236	S234			7.22211	7.22211				1	0.462775	0.986939	0.400236
GSPPVPGGPR	O43516	RecName: Full=WAS/WASL-interacting protein family member 1; AltName: Full=Protein PRPL-2; AltName: Full=Wiskott-Aldrich syndrome protein-interacting protein; Short=WASP-interacting protein; taxon_id:9606 Homo sapiens	202	211	S203			3.08842	3.08842				1	0.462775	0.986939	0.400236
SESLIDASEDSQLEAAIR	O94888	RecName: Full=UBX domain-containing protein 7; taxon_id:9606 Homo sapiens	278	295	S288			9.84947	9.84947				1	0.556662	0.537416	0.352439
SPGASNFSTLPK	Q9Y4E8	RecName: Full=Ubiquitin carboxyl-terminal hydrolase 15; EC=3.4.19.12; AltName: Full=Deubiquitinating enzyme 15; AltName: Full=Ubiquitin thioesterase 15; AltName: Full=Ubiquitin-specific-processing protease 15; AltName: Full=Unph-2; AltName: Full=Unph4; taxon_id:9606 Homo sapiens	229	240	S229	1.69145			1.69145				1	0.258133	0.721285	0.351491
GDQCCYSHSPPTPR	Q9NXH9	RecName: Full=tRNA (guanine(26)-N(2))-dimethyltransferase; EC=2.1.1.216; AltName: Full=tRNA 2,2-dimethylguanosine-26 methyltransferase; AltName: Full=tRNA(guanine-26,N(2)-N(2)) methyltransferase; AltName: Full=tRNA(m(2,2)G26)dimethyltransferase; taxon_id:9606 Homo sapiens	617	630	S625		5.12544	1.88526	3.50535				1	3.29741	3.26481	0.366318
TGPPPISPSK	Q14135	RecName: Full=Transcription cofactor vestigial-like protein 4; Short=Vgl-4; taxon_id:9606 Homo sapiens	46	55	S52			2.63579	2.63579				1	0.535097	1.36298	0.20272
KSEAPAEVTHFSPK	Q6PID6	RecName: Full=Tetratricopeptide repeat protein 33; Short=TPR repeat protein 33; AltName: Full=Osmosis-responsive factor; taxon_id:9606 Homo sapiens	186	199	S197	2.17184		1.49263	1.83223				1	0.108013	0.672072	0.211748
KSEAPAEVTHFSPK	Q6PID6	RecName: Full=Tetratricopeptide repeat protein 33; Short=TPR repeat protein 33; AltName: Full=Osmosis-responsive factor; taxon_id:9606 Homo sapiens	186	199	S197	2.17184		1.49263	1.83223				1	0.108013	0.672072	0.211748
HGAPAAPSPPPR	Q4KMP7	RecName: Full=TBC1 domain family member 10B; AltName: Full=Rab27A-GAP-beta; taxon_id:9606 Homo sapiens	15	26	S22	2.01327	2.41842		2.21585				1	0.56557	0.292632	0.410418
AAGGAPSPPPPVR	Q4KMP7	RecName: Full=TBC1 domain family member 10B; AltName: Full=Rab27A-GAP-beta; taxon_id:9606 Homo sapiens	672	684	S678	1.67279		1.71579	1.69429				1	0.56557	0.292632	0.410418
TEEARPSPAPGPGTPTGTPTR	Q4KMP7	RecName: Full=TBC1 domain family member 10B; AltName: Full=Rab27A-GAP-beta; taxon_id:9606 Homo sapiens	135	155	T148			1.51474	1.51474				1	0.56557	0.292632	0.410418
VTSSVPLPSGSTSSPGR	Q15036	RecName: Full=Sorting nexin-17; taxon_id:9606 Homo sapiens	323	339	S333; S336	1.4	2.6193	0.895789	1.63836		2.13421	2.13421	1	0.0993931	0.539412	0.24323
EMPQDLRSPARTPPSEEDSAEAER	O43765	RecName: Full=Small glutamine-rich tetratricopeptide repeat-containing protein alpha; AltName: Full=Alpha-SGT; AltName: Full=Vpu-binding protein; Short=UBP; taxon_id:9606 Homo sapiens	70	93	S77			2.21474	2.21474				1	0.908198	0.584514	0.224991
FYDSNTVK	Q13177	RecName: Full=Serine/threonine-protein kinase PAK 2; EC=2.7.11.1; AltName: Full=Gamma-PAK; AltName: Full=PAK65; AltName: Full=S6/H4 kinase; AltName: Full=p21-activated kinase 2; Short=PAK-2; AltName: Full=p58; Contains: RecName: Full=PAK-2p27; Short=p27; Contains: RecName: Full=PAK-2p34; Short=p34; AltName: Full=C-t-PAK2; taxon_id:9606 Homo sapiens	129	136	T134			3.03895	3.03895				1	2.12366	2.73574	0
FYDSNTVKQK	Q13177	RecName: Full=Serine/threonine-protein kinase PAK 2; EC=2.7.11.1; AltName: Full=Gamma-PAK; AltName: Full=PAK65; AltName: Full=S6/H4 kinase; AltName: Full=p21-activated kinase 2; Short=PAK-2; AltName: Full=p58; Contains: RecName: Full=PAK-2p27; Short=p27; Contains: RecName: Full=PAK-2p34; Short=p34; AltName: Full=C-t-PAK2; taxon_id:9606 Homo sapiens	129	138	T134			1.56105	1.56105				1	2.12366	2.73574	0
VASEAPLEHKPQVEASSPR	Q8TD19	RecName: Full=Serine/threonine-protein kinase Nek9; EC=2.7.11.1; AltName: Full=Nercc1 kinase; AltName: Full=Never in mitosis A-related kinase 9; Short=NimA-related protein kinase 9; AltName: Full=NimA-related kinase 8; Short=Nek8; taxon_id:9606 Homo sapiens	853	871	S869	1.6221	2.85439		2.23824				1	3.80202	1.26943	0.431957
SGYHQSASEHGLVVIAPDTSPR	P10768	RecName: Full=S-formylglutathione hydrolase; Short=FGH; EC=3.1.2.12; AltName: Full=Esterase D; AltName: Full=Methylumbelliferyl-acetate deacetylase; EC=3.1.1.56; taxon_id:9606 Homo sapiens	65	86	S84		2.20175		2.20175				1	0.14347	0.323937	0.0374101
SSVGWDATEDLR	P42331	RecName: Full=Rho GTPase-activating protein 25; AltName: Full=Rho-type GTPase-activating protein 25; taxon_id:9606 Homo sapiens	378	389	S379			4.83053	4.83053				1	0.523963	0.543722	0.322452
SKDIPLSPPAQK	P42331	RecName: Full=Rho GTPase-activating protein 25; AltName: Full=Rho-type GTPase-activating protein 25; taxon_id:9606 Homo sapiens	356	367	S362			1.85158	1.85158				1	0.523963	0.543722	0.322452
SRSVMTGEQMAAFHPSSTPNPLERPIK	P42331	RecName: Full=Rho GTPase-activating protein 25; AltName: Full=Rho-type GTPase-activating protein 25; taxon_id:9606 Homo sapiens	23	49	S25			1.54421	1.54421				1	0.523963	0.543722	0.322452
SSSPELVTHLK	Q07960	RecName: Full=Rho GTPase-activating protein 1; AltName: Full=CDC42 GTPase-activating protein; AltName: Full=GTPase-activating protein rhoOGAP; AltName: Full=Rho-related small GTPase protein activator; AltName: Full=Rho-type GTPase-activating protein 1; AltName: Full=p50-RhoGAP; taxon_id:9606 Homo sapiens	49	59	S51			1.6	1.6				1	0.731598	0.675569	0.315947
SYSSTSIEEAMK	Q8NFH8	RecName: Full=RalBP1-associated Eps domain-containing protein 2; AltName: Full=Partner of RalBP1; AltName: Full=RalBP1-interacting protein 2; taxon_id:9606 Homo sapiens	461	472	S463			1.39368	1.39368				1	1.52545	1.0662	0.33498
MNCSPTSQIDNIGEEEMDASTTHHK	Q9Y243	RecName: Full=RAC-gamma serine/threonine-protein kinase; EC=2.7.11.1; AltName: Full=Protein kinase Akt-3; AltName: Full=Protein kinase B gamma; Short=PKB gamma; AltName: Full=RAC-PK-gamma; AltName: Full=STK-2; taxon_id:9606 Homo sapiens	117	141	S123		922.978		922.978				1	0.0519473	0.717039	0.497107
ARLSYSDKNLIDSMDQSAFAGFSFVNPK	Q05655	RecName: Full=Protein kinase C delta type; EC=2.7.11.13; AltName: Full=Tyrosine-protein kinase PRKCD; EC=2.7.10.2; AltName: Full=nPKC-delta; Contains: RecName: Full=Protein kinase C delta type regulatory subunit; Contains: RecName: Full=Protein kinase C delta type catalytic subunit; AltName: Full=Sphingosine-dependent protein kinase-1; Short=SDK1; taxon_id:9606 Homo sapiens	642	669	S654; S664			2.33474	2.33474				1	1.92152	1.44331	0.363472
LNWLSVDFNNWKDWEDDSDEDMSNFDR	Q15185	RecName: Full=Prostaglandin E synthase 3; EC=5.3.99.3; AltName: Full=Cytosolic prostaglandin E2 synthase; Short=cPGES; AltName: Full=Hsp90 co-chaperone; AltName: Full=Progesterone receptor complex p23; AltName: Full=Telomerase-binding protein p23; taxon_id:9606 Homo sapiens	96	122	S113			447.321	447.321				1	1.25649	0.671774	0.351709
SQANGAGALSYVSPNTSK	O95453	RecName: Full=Poly(A)-specific ribonuclease PARN; EC=3.1.13.4; AltName: Full=Deadenylating nuclease; AltName: Full=Deadenylation nuclease; AltName: Full=Polyadenylate-specific ribonuclease; taxon_id:9606 Homo sapiens	151	168	S163	1.51414			1.51414				1	0.925559	1.042	0.373395
ELSPAGSISK	O95453	RecName: Full=Poly(A)-specific ribonuclease PARN; EC=3.1.13.4; AltName: Full=Deadenylating nuclease; AltName: Full=Deadenylation nuclease; AltName: Full=Polyadenylate-specific ribonuclease; taxon_id:9606 Homo sapiens	617	626	S619			4.19789	4.19789				1	0.925559	1.042	0.373395
KELSPAGSISK	O95453	RecName: Full=Poly(A)-specific ribonuclease PARN; EC=3.1.13.4; AltName: Full=Deadenylating nuclease; AltName: Full=Deadenylation nuclease; AltName: Full=Polyadenylate-specific ribonuclease; taxon_id:9606 Homo sapiens	616	626	S619			2.95263	2.95263				1	0.925559	1.042	0.373395
SCLAKGSPER	Q6NYC8	RecName: Full=Phostensin; AltName: Full=Protein phosphatase 1 F-actin cytoskeleton-targeting subunit; AltName: Full=Protein phosphatase 1 regulatory subunit 18; taxon_id:9606 Homo sapiens	524	533	S530			9.38947	9.38947				1	0.557186	0.856252	0.442623
VQPSPGSVGTHQLASGGHHIEVQR	Q96QT6	RecName: Full=PHD finger protein 12; AltName: Full=PHD factor 1; Short=Pf1; taxon_id:9606 Homo sapiens	766	789	S769	1.53976			1.53976				1	1.94863	2.17221	0
DFTPVCTTELGR	P30041	RecName: Full=Peroxiredoxin-6; EC=1.11.1.15; AltName: Full=1-Cys peroxiredoxin; Short=1-Cys PRX; AltName: Full=24 kDa protein; AltName: Full=Acidic calcium-independent phospholipase A2; Short=aiPLA2; EC=3.1.1.-; AltName: Full=Antioxidant protein 2; AltName: Full=Liver 2D page spot 40; AltName: Full=Non-selenium glutathione peroxidase; Short=NSGPx; EC=1.11.1.9; AltName: Full=Red blood cells page s…	42	53	T44			1.44421	1.44421				1	1.18648	0.611249	0.199207
EIKHSPGPTR	Q96CV9	RecName: Full=Optineurin; AltName: Full=E3-14.7K-interacting protein; AltName: Full=FIP-2; AltName: Full=Huntingtin yeast partner L; AltName: Full=Huntingtin-interacting protein 7; Short=HIP-7; AltName: Full=Huntingtin-interacting protein L; AltName: Full=NEMO-related protein; AltName: Full=Optic neuropathy-inducing protein; AltName: Full=Transcription factor IIIA-interacting protein; Short=TFIII…	194	203	S198			4.00737	4.00737				1	0.989367	0.584861	0.404292
EFITGDVEPTDAESEWHSENEEEEKLAGDMK	Q99733	RecName: Full=Nucleosome assembly protein 1-like 4; AltName: Full=Nucleosome assembly protein 2; Short=NAP-2; taxon_id:9606 Homo sapiens	108	138	S125			1.48105	1.48105				1	0.390252	0.589006	0.487807
SYSFDEIRK	P43490	RecName: Full=Nicotinamide phosphoribosyltransferase; Short=NAmPRTase; Short=Nampt; EC=2.4.2.12; AltName: Full=Pre-B-cell colony-enhancing factor 1; Short=Pre-B cell-enhancing factor; AltName: Full=Visfatin; taxon_id:9606 Homo sapiens	470	478	S472			2.43368	2.43368				1	0.460162	0.750946	0.43892
VVLASASPR	O95671	RecName: Full=N-acetylserotonin O-methyltransferase-like protein; Short=ASMTL; EC=2.1.1.-; taxon_id:9606 Homo sapiens	15	23	S21			2.14421	2.14421				1	1.66216	0.544915	0.249949
RVVLASASPR	O95671	RecName: Full=N-acetylserotonin O-methyltransferase-like protein; Short=ASMTL; EC=2.1.1.-; taxon_id:9606 Homo sapiens	14	23	S21			1.45474	1.45474				1	1.66216	0.544915	0.249949
HAEATLGSGNLR	Q7L9L4	RecName: Full=MOB kinase activator 1B; AltName: Full=Mob1 homolog 1A; Short=Mob1A; AltName: Full=Mob1B; AltName: Full=Mps one binder kinase activator-like 1A; taxon_id:9606 Homo sapiens	31	42	T35			2.94737	2.94737				1	0.862125	0.794403	0.381929
RKETPPPLVPPAAR	Q9BQA1	RecName: Full=Methylosome protein 50; Short=MEP-50; AltName: Full=Androgen receptor cofactor p44; AltName: Full=WD repeat-containing protein 77; AltName: Full=p44/Mep50; taxon_id:9606 Homo sapiens	2	15	T5		701.103		701.103				1	1.31901	0.34985	0.434831
ESAAPASPAPSPAPSPTPAPPQK	Q3KQU3	RecName: Full=MAP7 domain-containing protein 1; AltName: Full=Arginine/proline-rich coiled-coil domain-containing protein 1; AltName: Full=Proline/arginine-rich coiled-coil domain-containing protein 1; taxon_id:9606 Homo sapiens	538	560	S544	1.69145			1.69145				1	0	0.00589551	0.304281
LSASTASELSPK	Q3KQU3	RecName: Full=MAP7 domain-containing protein 1; AltName: Full=Arginine/proline-rich coiled-coil domain-containing protein 1; AltName: Full=Proline/arginine-rich coiled-coil domain-containing protein 1; taxon_id:9606 Homo sapiens	451	462	S460			2.66105	2.66105				1	0	0.00589551	0.304281
SSQPSPTAVPASDSPPTK	Q3KQU3	RecName: Full=MAP7 domain-containing protein 1; AltName: Full=Arginine/proline-rich coiled-coil domain-containing protein 1; AltName: Full=Proline/arginine-rich coiled-coil domain-containing protein 1; taxon_id:9606 Homo sapiens	112	129	T118			1.88842	1.88842				1	0	0.00589551	0.304281
LIDRTESLNR	P33241	RecName: Full=Lymphocyte-specific protein 1; AltName: Full=47 kDa actin-binding protein; AltName: Full=52 kDa phosphoprotein; Short=pp52; AltName: Full=Lymphocyte-specific antigen WP34; taxon_id:9606 Homo sapiens	198	207	S204			3.08947	3.08947				1	0.400131	0.730508	0.20938
SKSFSLR	Q9BT23	RecName: Full=LIM domain-containing protein 2; taxon_id:9606 Homo sapiens	27	33	S29			1.67474	1.67474				1	0.325296	0.319626	0.291499
SEVQQPVHPKPLSPDSR	Q9UHB6	RecName: Full=LIM domain and actin-binding protein 1; AltName: Full=Epithelial protein lost in neoplasm; taxon_id:9606 Homo sapiens	350	366	S362	2.03579			2.03579				1	0.358372	0.645377	0.35041
ACFHCETCK	Q14847	RecName: Full=LIM and SH3 domain protein 1; Short=LASP-1; AltName: Full=Metastatic lymph node gene 50 protein; Short=MLN 50; taxon_id:9606 Homo sapiens	28	36	T34			2.89684	2.89684				1	0.698123	0.788582	0.284281
MGPSGGEGMEPERRDSQDGSSYR	Q14847	RecName: Full=LIM and SH3 domain protein 1; Short=LASP-1; AltName: Full=Metastatic lymph node gene 50 protein; Short=MLN 50; taxon_id:9606 Homo sapiens	131	153	S146			1.39579	1.39579				1	0.698123	0.788582	0.284281
CVLLSNLSSTSHVPEVDPGSAELQK	P49327	RecName: Full=Fatty acid synthase; EC=2.3.1.85; Includes: RecName: Full=[Acyl-carrier-protein] S-acetyltransferase; EC=2.3.1.38; Includes: RecName: Full=[Acyl-carrier-protein] S-malonyltransferase; EC=2.3.1.39; Includes: RecName: Full=3-oxoacyl-[acyl-carrier-protein] synthase; EC=2.3.1.41; Includes: RecName: Full=3-oxoacyl-[acyl-carrier-protein] reductase; EC=1.1.1.100; Includes: RecName: Full=3-…	1471	1495	S1475	455			455				1	0.83295	0.796325	0.416851
HASGGSTVHIHPQAAPVVCR	Q7Z6Z7	RecName: Full=E3 ubiquitin-protein ligase HUWE1; EC=6.3.2.-; AltName: Full=ARF-binding protein 1; Short=ARF-BP1; AltName: Full=HECT, UBA and WWE domain-containing protein 1; AltName: Full=Homologous to E6AP carboxyl terminus homologous protein 9; Short=HectH9; AltName: Full=Large structure of UREB1; Short=LASU1; AltName: Full=Mcl-1 ubiquitin ligase E3; Short=Mule; AltName: Full=Upstream regulator…	3315	3334	T3321	1.68831	3.69123		2.68977				1	0.657453	0.644952	0.328974
LFGHSSTSALSAILR	Q7Z6Z7	RecName: Full=E3 ubiquitin-protein ligase HUWE1; EC=6.3.2.-; AltName: Full=ARF-binding protein 1; Short=ARF-BP1; AltName: Full=HECT, UBA and WWE domain-containing protein 1; AltName: Full=Homologous to E6AP carboxyl terminus homologous protein 9; Short=HectH9; AltName: Full=Large structure of UREB1; Short=LASU1; AltName: Full=Mcl-1 ubiquitin ligase E3; Short=Mule; AltName: Full=Upstream regulator…	3112	3126	T3118	1.50912			1.50912				1	0.657453	0.644952	0.328974
AMSTTSISSPQPGK	Q9UJU6	RecName: Full=Drebrin-like protein; AltName: Full=Cervical SH3P7; AltName: Full=Cervical mucin-associated protein; AltName: Full=Drebrin-F; AltName: Full=HPK1-interacting protein of 55 kDa; Short=HIP-55; AltName: Full=SH3 domain-containing protein 7; taxon_id:9606 Homo sapiens	267	280	T270; S275	2.13615	4.21754	1.40105	2.58492				1	0.676293	0.356724	0.339243
YQEQGGEASPQRTWEQQQEVVSR	Q9UJU6	RecName: Full=Drebrin-like protein; AltName: Full=Cervical SH3P7; AltName: Full=Cervical mucin-associated protein; AltName: Full=Drebrin-F; AltName: Full=HPK1-interacting protein of 55 kDa; Short=HIP-55; AltName: Full=SH3 domain-containing protein 7; taxon_id:9606 Homo sapiens	224	246	S232			2.02	2.02				1	0.676293	0.356724	0.339243
NSSNTSVGSPSNTIGR	Q7Z460	RecName: Full=CLIP-associating protein 1; AltName: Full=Cytoplasmic linker-associated protein 1; AltName: Full=Multiple asters homolog 1; AltName: Full=Protein Orbit homolog 1; Short=hOrbit1; taxon_id:9606 Homo sapiens	1083	1098	S1091			2.08211	2.08211				1	0.0681397	0.0416555	0.0633602
SKAPGSPLSSEGAAGEGVR	Q6JBY9	RecName: Full=CapZ-interacting protein; AltName: Full=Protein kinase substrate CapZIP; AltName: Full=RCSD domain-containing protein 1; taxon_id:9606 Homo sapiens	211	229	S216			2.55263	2.55263				1	0.92839	0.818969	0.142712
GNVVPSPLPTR	Q9Y2V2	RecName: Full=Calcium-regulated heat stable protein 1; AltName: Full=Calcium-regulated heat-stable protein of 24 kDa; Short=CRHSP-24; taxon_id:9606 Homo sapiens	36	46	S41	1.79842	2.82719	1.10421	1.90994	1.78782	3.70088	2.74435	1	0.96496	0.746544	0.288112
EGSIETLSNSSGSTSGSIPR	Q9H6U6	RecName: Full=Breast carcinoma-amplified sequence 3; AltName: Full=GAOB1; taxon_id:9606 Homo sapiens	884	903	T889			1.44526	1.44526				1	0.396296	0.960927	0.401691
SGPKPFSAPKPQTSPSPK	Q01518	RecName: Full=Adenylyl cyclase-associated protein 1; Short=CAP 1; taxon_id:9606 Homo sapiens	295	312	S308	1.74664	2.12018	0.688421	1.51841		2.22368	2.22368	1	0.99793	0.777197	0.265724
AALDGGVASAASPESKPSPGTK	Q9Y4K1	RecName: Full=Absent in melanoma 1 protein; AltName: Full=Beta/gamma crystallin domain-containing protein 1; taxon_id:9606 Homo sapiens	64	85	S75		6.07544		6.07544				1	0.784867	1.23577	0.425351
RLSYNTASNK	P49207	RecName: Full=60S ribosomal protein L34; taxon_id:9606 Homo sapiens	10	19	T15			2.08526	2.08526				1	2.23756	0.8154	0.425811
LSYNTASNKTR	P49207	RecName: Full=60S ribosomal protein L34; taxon_id:9606 Homo sapiens	11	21	T20			1.60316	1.60316				1	2.23756	0.8154	0.425811
DKAPVQPQQSPAAAPGGTDEKPSGK	Q13200	RecName: Full=26S proteasome non-ATPase regulatory subunit 2; AltName: Full=26S proteasome regulatory subunit RPN1; AltName: Full=26S proteasome regulatory subunit S2; AltName: Full=26S proteasome subunit p97; AltName: Full=Protein 55.11; AltName: Full=Tumor necrosis factor type 1 receptor-associated protein 2; taxon_id:9606 Homo sapiens	7	31	S16		2508.89	1.70421	1255.3				1	1.35471	0.686373	0.384663
TSSAFVGKTPEASPEPK	Q99460	RecName: Full=26S proteasome non-ATPase regulatory subunit 1; AltName: Full=26S proteasome regulatory subunit RPN2; AltName: Full=26S proteasome regulatory subunit S1; AltName: Full=26S proteasome subunit p112; taxon_id:9606 Homo sapiens	303	319	T311	1.52429			1.52429				1	0.762233	0.832545	0.406839
TVGTPIASVPGSTNTGTVPGSEKDSDSMETEEK	Q99460	RecName: Full=26S proteasome non-ATPase regulatory subunit 1; AltName: Full=26S proteasome regulatory subunit RPN2; AltName: Full=26S proteasome regulatory subunit S1; AltName: Full=26S proteasome subunit p112; taxon_id:9606 Homo sapiens	270	302	S277		3.7386		3.7386				1	0.762233	0.832545	0.406839
